# Supplementary material for: Expression analysis of genes related to cold tolerance in Dendroctonus valens
Source: PeerJ. 2021 Mar 9;9:e10864. doi: 10.7717/peerj.10864 (PMC7953874; doi:10.7717/peerj.10864)
Supplement: Supplemental Information 8 — The Transcriptome Shotgun Assembly project for review, will be available at DDBJ/EMBL/GenBank under the accession GIWV00000000. [file peerj-09-10864-s008.zip]

Archive with 1 entries (1 files):
- Dendroctonus_valens.fasta
