# Supplementary material for: Expression analysis of genes related to cold tolerance in Dendroctonus valens
Source: PeerJ. 2021 Mar 9;9:e10864. doi: 10.7717/peerj.10864 (PMC7953874; doi:10.7717/peerj.10864)
Supplement: Supplemental Information 8 — The Transcriptome Shotgun Assembly project for review, will be available at DDBJ/EMBL/GenBank under the accession GIWV00000000. [file peerj-09-10864-s008.zip › Dendroctonus_valens.fasta]

>TRINITY_DN21825_c0_g7 [organism=Dendroctonus valens]
AAAAAACATCCCGTGTGGAATGTAATAACGTCCGCCACGCACGCTGAAAGCTTGACTGTTTGTCACTGACTGTCAGCTGACGGTTTTGACAACATTTTCTAAGCCGTTTTTCTCAAAACCTTATACTTTTCCCGGCTAGTTTCCACCGAGGATCAAGAGAAATAGTATACGGTACAGATATATGTATGGGTTGATAATGAGCCAAAATTTGTAAAAATGTTAAATCTCCTCAGTCAGAGTTTGAATTAATTTTTTTTTCTTTGTATATAATATTTTTCAAAGTATTTAATTGACCTTTTGCTAGAGTGCTTCAGATAAAGAAGCTGCATGTAATAATACATTCAAACGTGAGTTTTTATCACTTGCAGTTTTAGCAATTTTATTTATTTATAGATATGCGTTTTACTTTAGATCATGAAGAATCATGGATTGATTTAGAAATTAGGCTTTGTCTTGGCGCGGCAACATATGATGCACTTGAGAGGAAGAAGTTATCAGTTATTAACGTTAATTGTTAAATAAAATAAAGGAATCTTGCATATGTTCATTACAAAATGTATTGGGGCAATGCTTTCTTTATACAATATTTTTATTTTTCCGTTATTGGTGTTACTAATTGTTTTATTATGAATACGTATTAGTGTATTGAGAGATAAAAGTATGTTCAAAATTATAAATTTTGTCTTTATTATCTCTAAAGCGAAGCATTTAATTTCGAGATAGGAAAGTTCTTGAGAGAAAATAAAATTATATTTTTATGGATAAAGCGTTGTTTCATACCCCCTTATTTTCAGTATTTAACGTTTACTTTTGTGTTTCGTAATTATCAGACGAAATTATTAAGTGGATAAACCACTTAATTAATTTTCCTGAAAAGTATCACAAGCTGAGAAAGGAAAGGTTTTCAAAAGTTTTGCATTTTATTTAGTCGAAAATGTAGGGCGACATTTAAAAAGAGTTCTCTTATTTTCGCGCAATAAATTAATTAGAATTAATAAATTTGTCACTTTCTGCCATCATTTCGTAACAAATTTATAAACGTCCGTTATAATCTACGGGAAAAAGGTATAAATAAGCTTCAATTCAATTTAAAGATAAAATGATTCGACTAATGTTATAATTACCCCAGATTTTTGTTAGATTTAAATGTTTTGTTCGTAGTGTAGTCTTATTTATTAATTACTATTTATCACATGC
>TRINITY_DN19623_c1_g10 [organism=Dendroctonus valens]
AAATCTTAAGTCGTAAAATTGAGGTTTTCGCTTACACTTCAGTTCCCTATAATGACAATATTTTATTTTCGGAAATTAAGAAAATGGTTTGATGTGAATAAAAAAAGTTAGGCAACAGAAATATTTTTTGCAATTCCTGCCTGATAAAAAACACTCATTTTAATGTCTACCAAAAATCTGAATACTCATCAGGAGTTTACATGTGCAGCTTTTAGTCGCGTATCATTACCGTAGGTAAGTGCATCTGATACACAATGTTGCAATAAATGAATCAAAAACGCCATATGAGAGAAAAAGAAAAAGAAATGCGAAGAAACCGTATCGTTATTCACATGCATACATACGACTTGAAGTAGGGTCACATCTGAATAATGAGTAAATTTTTTTT
>TRINITY_DN5555_c0_g1 [organism=Dendroctonus valens]
AGTGTAATGTTACTTTATGGACCTAGAAATCAAGCATCTACATCCACTATCTACACACACAAATTACATTTCATTTTTTTGACTAAATTTACTATAACATATTGCACCTAGATCACAAACAACCTGCATGTGCAAGAAAACTATGACTGGATAATTTAATTTTGTAGTAATGCTTCCAACAATAAAAAGAAAACAAACAAAAATATTACAAAAGAA
>TRINITY_DN22462_c0_g1 [organism=Dendroctonus valens]
GCCCAAATGACTTCAAATTGAAAAAGCGCCTCTTTTCCGTGAGGCGCTTCTTTGTAAGATGTTCTACGCTTAGAATTTATTGTAGTTTTTGACGAAAAATATTTTCTGTTAAAACTTTCTGTGAAATAAAAAAGCACTTAAGGATGTTGAATGCACTTTCAATATTTTGGATTAAATTTGGTGGTTGATCGCTACATATTGTTTAACTCAATAATCTCTTCATTTTGCAATCTTAATCTTTGCAATTATTTCTTGCATTTATGGGCGATAGTATTGTTTTAAATTAAACTTATTTACTTTTTGCTTGGTACTGCGATTTCATTTATTTATAAGGGTGGACCGGTTTCCTTGGTAATCACAAATTCTTCTATTTTTTATAGGTTTATTCAACAATCTTGACAATCTTCAGTTGTGGACAACTTTTGGACGAAACGATTAGCGATAGATTTCATTTTTGCCGAACAACGATTCACTACTATCAAACAACAATATGAGAATTTATGAAAATTATCGTCCTTATACTGATACACAGATTTCAGAGGCGATGAAGACAGTTTTAAGAAAAAGCCATGGCATCGATTCTGACAACCTTCGTAACGCCATTAGTGAGGTGGTGAGGGGTAAAATGAGCATTGTCAAGGCTGGCTTACTCTTCGGAATTCCGCGGAAGTCGCTCCATTTAATGGTCGCTGACACTTATGCAACGGCTTTTCTAAAATTTCACTTGAGGCGTTTGAAGAACTATTCCGGAGTTGCCTCAGCTTCTTCAGGTTGCAGGCTTGTTCCAAGGTTTATTCAAAAAAACTATCTAAATGACATTTAGCCATAAGTTTACTGGACATGTTTGCATGATTAAATTTATTTAAAATATTTTCATCGTTATTTAAAAATTGCTTTAGCATATCACCAACGAACTCACCGATTACCCGTTCCCGAGCTCGTTCAGGTGCTTTAAATATCGCAAGGACATCACTGCCAGTTAGGCCGAACAAGTCACCGATGAAGGCATCTTTACAACGACAAACGATGTCTTCTATAGACTCGCCGCCGAAACTCCGACTGGCACGCGCGAGGAGGACATCGCAGAGATTTGTAGCGTCACACTGGCTTAATTATCCCAAGGTGATTGAGGGAGCGGCAATAGATCTCACATCGATGCACTGGGATGGGGTGAAGCGAGAGCGGTTAGTCAAGGGTCTCATCGATTGTTTTGTAACTGATTTTACTCTAGCTCAATTGTCCGTTTTATACAAGGTGCCGAGTTACTCGCTTACGAAGTACCATTCTAAATTTCAAAAGAGGATGCTTTATTTGTTGGGAGATAAACCCCCGAAGGGTGAACTGGCCAAATTTCTTACTCCAGACACTACGTATGACGACATTTGTCATTATAAAGGGCCTTAAAATTGAACCAGTCTTGCATAAAAGGTTTGTTCGATTGTAGAGATGTTTAATTTTTTTCATATTACTTTGCGTGAAGTTGTTTATTTTTTGGTAGACAATTTTTTGTCTTCACTTCTATTATTATTACTTTTTATACCATTGAAGATTTGTTTACGTTATTACAAAGACTGAGTGTAAAATGTAATTTCGTAAATATTCGGTATTTGAGACAAATTACTCTTTGTTTTAATTTATTTTGTGTACAGCGTTTAGCGCATTTTCGAGTTTGACCTAAGGTTGATATTGAAAATATGTTCATTTTGCTATACTTATGTAACAAATTACTACTTGACTTTGTTGATTGAATTTTTATCGTGC
>TRINITY_DN4434_c0_g2 [organism=Dendroctonus valens]
ATTACTTGAACTTCAAACTAACATTCTCCATTCTTTCATTCTTACTTCATTTACAAATTGCCTTTTCTCGCACGGAACACAACAGAACAATACTGTAACGAGAGAAAAAAAAACGATCACAAATACAAAAACTCTCTCCCGAACATCCCGTTCAACAAGATAGAGATAAAGAGAGAAAAACGAAAGAAAAAAAACTTTATTCTTTAATTTTTTTTACCTGTCGCTCTCTCTCTCTCTCTCTCTCTCTCTCTCTCTC
>TRINITY_DN9096_c0_g1 [organism=Dendroctonus valens]
TGCCAGAAACCAAAGTAGTAAGTAGTAAAAGTATATTCAAGGATTGGATTTTCGGAATCGAAAAAAATGGGAGGAAAATTGTTAAATAAGTGGAGTGCCGAAAAACACAAGAATGGAAGAGTATACACTTTCATAAACAAAAAAACAAAAATATAAAATAATTTATTATTGTTGTTATTTAGAGGAAGCGACTGACGGAGAACAAGGGAACGTCAGGTGATTCAAACCCCAGATTTAAATCGTTCGAATTGTAATATTAATCCGTGTTCTGCTGTTCACTAGATTTCTTCTTTACAAATTGACCCTGTTCGAAATCACTCTAGCGATATTTATAAATTTATAA
>TRINITY_DN36080_c0_g1 [organism=Dendroctonus valens]
TAGAAAAACAACAAAATTTTAAGCTTCGATTAAAAATTATTGGTTTTGAAGCGCGAAAATGCGCACTCTGAATGTTTGCCTCGAATTAATCTGCGTTCGGCTAGAAGCCTTTAATTGGGCCAAAAATTTGCAGCCCTAAAATAAAACATAAAAACCGGCCAAAGCGCTTTCCGTTTCTGCCGAAATTTTGAGGAAGCTGGTAACATTTTAG
>TRINITY_DN21834_c0_g2 [organism=Dendroctonus valens]
ATAGAGAAGCCTTTCGCTCAACGTTCTCAAGTTTCTTTCAATAATCGAGCGGAAAATGCAGCTTTCAGCGCACTTGTAACAGCCGAACGGACTCGAGTAACATAAACAGGATTTATTGGCAGGAATGTAAAAATCTATTGCTTCTAGGCGTGCACGCGGGAATTTCAGCGAAAACAAGACGATTCCTGCTACATTGTCGCATTCCCCTAATGCTAATTTGAGCTATTGTTTCAGAGACGCGATACAAGCACGAGGTTCTAGTGGATAATGATCCAGTTCTGTACGAGATTTTGGACACATGTCCCAAAGTAAGTCCAGTCCCTGTTGAAATCTTCCATTAGGACTTCAAGCGGCCAAATCACTTAAGACGTCTCATAATTCAGCCGAGCTCCCGCTGCGAATATCGGCCAGATTTTTCTCAATTGATTAGCTTCTGACATTGATTCCGTTGCAGGATTATAACGATCTGCCATCGAACGAAACGATCAATTGGGCGGACGGGCTCCTGCTGGTTTATTCGATCAACGACCGAAACTCGTTCGGGTTCGTCAAGAAAATCGGCGCTCTCATATCGAACAACGACATTCCAGTCTACATTGTGGCCAACAAGAACGATCTGGTAAAAAAATCAACCGTTTTCCAAACCGATCAATTTCCTGCAGTCGTATCGATTCCAGGTTCATTTGCGCGATGTCAGTGTGGAGGAGGGCGCCATCTTAGCCAGAAGTCTGGAATGCGGATTCACAGAAGTGGCGGCTTCCGAGCAAATCGCTCCCGTCGCTGTGGTGTTTCAAGTAAGCGCCTGCAGAGGCCGACCGAATATCCGAAACAAACCGTATTTTCCAGGAATTATGCCGGGCAGTGTTGGCATCCAGGCGGAAATCCAAACATTCCCTACTGGAACGGATGCTGGGCAGTAGAACATCGAATTTGCGCCTTTACGTTCGCGGTAAAAGCGACAGCGCATTGCCAAAAGACTGATGGCTTTACATGGATAAACACACATAGATTTA
>TRINITY_DN27146_c2_g8 [organism=Dendroctonus valens]
GGTATTCAATACTATAGTTTGATCGATATGTTTGTTTGATCGGTAACAATTTTAGTCTGTTCGAAATTAATAGGTAAATGACTCTTTTAATTGCTGAATGATTTGAAATATAAATTTGGAATGCTGGCCAGGTTGTCCGCCGTGACACCACTGGGCGTAAGAATTTTAGTATAATTTATTGTCTCTGGCCTAATTAGCAGAGACAAGATCTTGGCTCCGTTTTTAGTGGGTTTTGTACATTAGTGCTAAAAGTTTCGTGCTCTGTGACAGCTAGTAACCCGCGGTTGCTGTTTCAATTTTCAGTTTAAAAAAAAATTGTTAAATTTCAACAATATCGACAAAATATTATAAAGTTATTAACTTTTTTTTTTAATTCCAATT
>TRINITY_DN34830_c0_g1 [organism=Dendroctonus valens]
GACATAAAATTATAGTTTTTATGTACGAGAAAATAATAAAAATGGTAGAGACATCGAAAATTTGTTGGCACAACATTGAAAAAGGAAGCGGAAAACGGCTAATATTATTGTAGGCAAAAATTATAATAATTTTCCAAAAGCAACAAAATGAGACCCGAATTGAATAATGAATGACGAAAAAACCGATGGTGAATGCTGACTTCGATAGTTTGGCTGGAACACCCTTGATTCTTGAACAATTAATTCAGACTTGAGCCGATTCAGAGTGGCTATCTGCGAATGTCATCAGTAAATGACTGACT
>TRINITY_DN27689_c0_g6 [organism=Dendroctonus valens]
AGTGGCCTAATTACGTTAAATCTTAATGGAATTGGGGCGCAGGTTATTGCAGACGTTGAGGGATGATTAAGGGCACATATTTAACGTTTCCTAGATTGAGGCCCGTAGTTACCACTGGATGTTGTATTAGTCTAAGCCGATTTTTCCGAAGAAAATTGAGATAATTCATCGAGTGGAAGTATCCGCATCTGTTGGGGCTATGCATAAATCAGGCAAAATACCCGTGGAAAATTTGCGAGATTTATTCAGGCAGTATTAAAGCCTGTAAAATCGCGTTCTTAATCTTGCCGTAGCATTTTTCCATCTGAATTTTCAATATGCTCCACCGCAGGATAGAGATTTTGAACCTTCAAGCAGGTGTTATCGGCTTTAATAAAAATGAGACTCGCTGTGCAAAGTGGGAACCGTAAATTTGCCACATGAATATGCAGGCTGGATTCGCGGATTTAATGCGATCGGATTGATAGTATCAAAGGAACATTTCCAGAAGAGAAAACGCTTCTAATCGATGTTTAGCCGGAAAAATCCAGTCAAGAGTTTTATTATTTGTAACGTCGTTCTCCATCAACTAAATCAAACAAGATTGATCGCTGGGAAATCGATTGGAGCCTCAAGATTTCCCAGTTCGGGCACATAAAGGATAAATATATTGCTTATAGAGTTGCTTCGGTATCTTTTTCCATCCGAGAGCTTAGCGGAAATTTGCTAACAGCATTCGAACGATGATGTATCGGATTTCGGACTTTACTTTAGAAAACCATAGCAAATATTATAGCGGCATCATTCTGCTTTCAACAGGTTCGGAAATATTGCCAGTTTCCCAATGTTAAGCCAAGAACACTTTCATAAATGGACTGTTTCCAGATGACAATTTTTAAAAGCTGCATAAACCGAACGAGATCCGTGAAAGCTTCGAAAGGTCCATTTATGCTTCGATGTAAGTTCAATTCTTTCTGTGCCAAAAGTCGTTTTTTTCGCAGCTTTTGAAGCCTCCATTTAACAAAGCACAATGAACCGTGTGAAACTCTGCA
>TRINITY_DN22656_c0_g1 [organism=Dendroctonus valens]
GTTTTAGTTTCAGATTAAGTATAATTCAACTCTCAATCACTTGTATTGGATTTGAATTTTACATAATGTTTTAAAGTAGATAATCTTTTAGAACCGTCCTATATGGTTGCTGCTGATTCATATTCAAACATTTAAGTTGGGTATATCGAATTCCTAATATGTAAGCCTATAACTAAAAATTGTAGTAGTAGTGTAAATAAAAAAAGTAGCTTTTCTTAGTTATTTTTACATTATCTAAACGATTCGTTCTATGGCAATGGAAGTCACATTCATCAAATTCGACTCTAAAGCTTTTTGTTTTGTGAGTATTTT
>TRINITY_DN23388_c0_g2 [organism=Dendroctonus valens]
CTCATCTGATAAAGAAGAATTCCTGGAAAGAAAAGTAAAAACCCGTTTTGCGAAAGGTTTACTGTTGATGCAGCAATGCATATGCTAACATAGCAATTGTGGTAACAAAGTGTTAAAAAAAAAGTAGAATTTTTTAAACTTTGAAGTCGAAAATTAACTTTTGCCATAGATTTTCAATTTGTTATTCTGAAAACGTCCAGTCTGAAAGTGTGAAGAACGTTCGATGGATCAACATCAAGCAAGAATATTGCGGAGAGAA
>TRINITY_DN30464_c0_g1 [organism=Dendroctonus valens]
CCGCTGGAGTGTGGCAATGAGCTCAGTGACGTTTGTCTGACAAAAGTTGAAGTCGTTCAACTGATCTTCTAACTGACGGCAGCGTTCCGCGGTTGAGTCGCGATCACGACTCACTCGCTCCAGCTCTTCACGACGCTTCCGCAACTCCTCCGTCAGAGTCAAAACATTCAACTGATAGCCATGAAGATGGGCCGCCAGGTGCTCCAGTTGATAATCGTGGGCGGCCATTGCGTCGCCGGTACGGCGTGCTGCCTCTGTCGATGCGCTCTGAGCGCGCAGCTCGTCCGCGCGTCTACCGAGCTCCGCCAACCGTTCGTCCGCGGCCAACTCCTTCGCCCGAAGTGTGGCGG
>TRINITY_DN32532_c0_g1 [organism=Dendroctonus valens]
GCTGGTTTTGGTACTTTGTCATGAAACATTTTTCATCACTTGGAAATGACTGTATTCTGGCACGTTTAAACAGACATGGCTTCACGCTTTCAATCAATCTTTCATTATGGAGCAGTTGTATTTTAATTCTTGCGATGTGCATCAGTTGGGAGAATATAATCAAATGCCATGTCTTTTTTTCCTTGATACTGGGTATGTGCTG
>TRINITY_DN23688_c0_g8 [organism=Dendroctonus valens]
AATTAAAGCGTTTATTACTGGTTATTGTAGTAGCTTTGTATTATATATTACGTTTTAACACATGTTTTATACAAATAATAATTTGAAATTTAGTAAACATTAGAATGCGATGGTTTTCACAATTTTTTGCTTTCATTGCATTATCTACCCACTCAATTGCAAGTCAGGATGTATGACCATGAGATAGCGAGGTAATCTAATACAATAATCCCTTAAAAACAGTTAAACTAAAAATATTTTCAACCATACGCAGGCGTTCACGATCTAATCATTGTGACGTCAATATATTATCAATTAAAAAATCTATCAAATCGTCAATTATTATTTACTTACATACTTATTTATCATTTTTTTAAGA
>TRINITY_DN18058_c0_g5 [organism=Dendroctonus valens]
GTTGGATAACAAAATGACACTTTATAAAAATGTGGTATTAATTGAAAAAATCGAACATTCAACATTGTCAAATTGAGCCTTTTGTAGGTCTAAAAGTTATCAAAAATAAACATTTTCGAAATCAGCGCGGAATTGACTCAAAATTTGGATCGCCAGTTCGCGGTCCCAGGGGATTTCAATATAATAATAAATACAAACTTCGGAAACCCCCAAATATGTTTTTATACTAAGTTTGGAGACTTAAATATTTTTTGACAAAAATCACATTTGAGGGGAGAGAGGACTACATTAAGTACTGGAAATAACTTTGGTCCTGATAAAAATCCTGAATTTTTATGTGCAAATTTGTCTATTTTGTTCACATGAAAAAATTTATAAAAGTAGTCTAAAAACTGGTTTAAACACCAAGTTTTTTGCCATTTCTAACGCTTTCAGCACAAAAGAAAAC
>TRINITY_DN14893_c0_g1 [organism=Dendroctonus valens]
TGTATTTATAAAGGTATTTTTCTTAATATTGTTGAATTCTGAACAAGAGGTAAATTGAAGGGTTAAAATTTTATAGTAATTCAGGTGTATTGAGGAAATTGTTTTCAGCGGTGCGATGGCGACTGCTGGTAATTTGGTGCTTTTGAACGAATGTCTCCGACGTGATCCGGAATCGTACCATGATGAGTTCATGGAACAATTCCAACATTTTTTGCAATTTTTAAAATTGTTAGAGTTGGAGCAGAATTTGCACAGATCTAGTATTGATAAGTTGAGTGAAGTGTTGAATTTCCTTATCACATCGGTCGTTTGTTATAAAGGTATTTATCTCAATTTCTTTACATTCTAAACATCAAGAATATAGAGGAAGCGAAAATTTTTGGCGAAAAAATCGTTTCGCTGTTGAAGGCGAAGGCGGAAGCGCTCAATTTCGAGCTACGGCTAATATTTTGTCGATCTCTGATGGCGTTACGAAATGCTCGACATATGGATTCAATGGAGATTATTCCGGTGTTTTTCGATATGTTGAAGTGTGATGACAAGCAAATGAGG
>TRINITY_DN1195_c0_g1 [organism=Dendroctonus valens]
GGGAGGATGCAAGAAATCAAATCACTTTATGATCGTTCAATTTAAAACGTTTGAGAAAAGCCAAAAAATCGCGAAGGAAAAGCTTTACCAGTTTCTGTTTAAAAAATATTATAAAAGCAACAAGAATCAAGCGGATGGAGAGAACGATTCAAAAGTTCCAGAGTCAGAAAAACAAGTTGCAAGACTTTCCATTCATGGCTTGTATAAAGAGACACTATTTGCGGAGTTATGCTGAAGGTAGTTTTCTTATTTTAGAAATAGCAAGTCTGTTAATG
>TRINITY_DN20647_c1_g8 [organism=Dendroctonus valens]
CTCTGTTAAACTGATTATATAATGTCGTAGAAAATAATTTATTCCTTACATTTTCTAAGCATGAGTGACTGGCATCTTCCGATTTTGTATTTTTGCTTGAAAGGTTACAATTGGTCTGATGCGATTTGTCGGACGTACTCCGTATTTATGTATCAATTATGATCTCAGTAAATATGATGTGACATCTCTTGTTTCCGTATGCACAAACTTATGGATAAATGACTCATGTAATGTGGTATGCATTGAAATGAAGGCAGGCATTTACATCATTAATATGAGAACTCAATTTTTCAATCAATCAAAAAATCAAATTTTCAAAAATCACATTGTCATCAGCTGAATAGAGTGGCGAGTTTATAGTTCCAATAGAGAAGGGACTCACTTTCCTTTATTTGATATTTAATTTCATTTGCTTATTGTTGTTTCACTTTGTTGAATAATGTTATACATACACAGGTTGGTTCATTTTAAAAGACCCAGTCAAATATCTCGTAAATTATAGCGAAAACAACAAAATGTTTTATATCAAGGTTGTGTAACTGTTAGGGAGAAACTCGAAGGTAATATGAACTTCTTTTATAAATGGCGCTGTTAACGTCAGGTGGAGGACATTTTGAT
>TRINITY_DN25468_c0_g2 [organism=Dendroctonus valens]
GTACAGTCAGGAAAATATACGAAAGTTTTAGTGAATCTATGAAGTATGACTATTTCATTTGCTCTGAAATACTGGTTGATGGATTAAAAAACAACAATTGCCTTAAAGATAGTTTACCTTCACTCTTTTTAAAACAGAAATTATATCATGTAATCCAGTTCAAATTAAATTATTAATTTAGCTTACTAATAATACTTTGATAAAATTATCAAAAACGATGACCATGGCTAATAGTAGAAGTCAATCGCATTTACCTTTACGGAACGTGCTATTGTTATATAGAACAGTTAACAAATC
>TRINITY_DN24850_c0_g1 [organism=Dendroctonus valens]
AAATGTCGTAATAAATAATTGATGTCTCTTGTAATAGTTACAGGTTGAGATCCGTATAAGCTTTGAAAAATGGGGTAAAAATAACAATTGAAGAATGGGTTGTATGGATCTCAATCTGTAACGATCTCAAAAGTCAACACTTAACTTAATCTTATTCACTTCGAGTTCTCTTTATATTTAACTTATATGATTTGTTTTGTGATTGTAATG
>TRINITY_DN1490_c0_g1 [organism=Dendroctonus valens]
AAGCACAGATATTACGTGAAATAATTTATGCTTTGTCAAAAATTTAATTCTTTTGGTTCTATTCCATGTAGCGTCTGACTTGTCTACAATTCATTCTTCATCTCTTTTGAAAACACTGATACATGAAAACATTGATCAGCAATAAACTTCAAATTAGCACGTTTAAAAATATGACATTGTCGATTTTTCTCTACAGTAATCTCAACTTAAGACAATATTATATAATTGAAACCAAATGGAATTTGGA
>TRINITY_DN25608_c0_g6 [organism=Dendroctonus valens]
AAAACGCAGGACTCCTTCACATAACACCATAATTGTGGAAAAAAAAGTAAAAAATTGACTGAAACCCAGGAATACTTTGGAATAAATTATATATAAAATTAAATAAAAAGAGAAACAAAGCCACATCATCGCGCATTCTGAATAAAAATGCGCATACAATCTTCCACATTATTAAAAAAATTATTTACATTTATAATCAGAATTTCATTGGATTTTGAAAATTTTAAATTGTTTGTTAATTATAGACTATTACTAATAAATATTTCGTTGTTCTTTCAAGTATCTCAAGTATGGGAAGGAACGTTTTAAAGTTTAAAGCGACCAGACAATCTTAAAAATAAATAGTATCAAGTCGTTAGTCTCCAAAACGTCTCAAATTGTTATGTTTTGTTTTAAAATAACAGGAGATTTAAGAATGTTAACCGCTAAAATGCTATACACTGAGCGTTATAAACGCTAAAACACTAAAACGCTATACAATATATCTTTCCTGTCGCTATTTCCAATAACGTTGTAAAATAGCTTTAGCCGAAAAATTTACACCTTCTGGAAATCTCATAGGAAATTTCAAACATCCCCGAACTCTGCCTCCAATATCCGCAAAATGTCTGATGGATTCACCTCCTCATTGGCCAAAAACTTAATAATTCATGC
>TRINITY_DN26254_c0_g1 [organism=Dendroctonus valens]
ATGCGCCGCCAAGCCGCTGAATACACAGAAAAATTCAAGCAGACCTTTGATGAGAGACACACACTATACGGAACATGTGTGATACAGGGAAGGCTCAAAGCTCGCAGGAACTTCCTTAAGATGGTTGGTGAAGAACCCCCTGAAAACTACCCATTACGCCACAAAAATCCTGGAGGGGTAGATCTGGACTGGCGAACGTGGCAAACATTGAATAGAATCAGAACTGGAGTTGCAGCTGTGAAAACCAACAAGATTAGATGGAACCAAATAGACCATCAGGACGCTTTATGTGACTGCGGAGAAATACAAGACATGGCGCATCCCACAAGCTGCAGAAACTGCCCCAACACTTGCTCTCTAAATGATTTATGGAATGCTGGATGCAAAGATTATGACTTGTTGTTTTGGACACGAAACAGTAAAAGTAAGATTAAAGAACTCATAAATAATTTCAGTTGGAGTCGATCACAAATTGTCTCTGTTTGATCGTTCTCCTCCCGGTCACTCAAATCGACCAATTCCGTGTACACAAAATGCTAATTTCCCTCCGGCCAACTCGTTCCTATGGCATGCCCCTAAAAAACTTTCTTCCATTAAATTTAATAACCGGTTATTAAAACTTTTCTCAAAATGTAACAGAAC
>TRINITY_DN14004_c0_g1 [organism=Dendroctonus valens]
GGCCACGTCTTGTTGCACCTGCAGTGTTGGCGATACGGAGTCTTCCTTGTTTTCAATTTTCTTTCCGAAGCTGTCGTCTTCAACTGGGAAAGAAACAGAGCTGTTCTAGTTACGGCTATTAAGTGTTAAACATTGTTATTAAGTGAGTGGGCGGTTGTATATACAAAATGATTGCAGAAGAGAACTGGGAGGAAATATCTTTATTTACGCCCGGACTTTAATACCTGGTTACGGAAATTAATACTGGTTTAGTGGAAGTGTTTTACAATATGAATTAATCAATAAAATTA
>TRINITY_DN21877_c0_g3 [organism=Dendroctonus valens]
ATTAAAGTGATGGTTTTTTGAATGTTGCTTTACTGGATTTTAATGACGGTTTTTACCAAGTTCAACAAATATGGTGGCCAGCTAGTGAGTGAGCTTATTGGCGAAACCCATGCATCGCCTAGACCAATTCCTTTAAAGTTGCAATTAATTCTTGCAGCTAAAAATTCTTGATGAAGCTTTAGTGCAATATCCACAGTCATTTTTCCACCATAGGACTGTCCATATATGTAGAGAGGAACTGCTTCAAATTCTGGTTTTTGAGTTAGGAACCCTTTGAGTAAAACTAAAAAGTCATTACTTATTGCTTCATTATCACCAGCAAAAAGAGATGAGTCATTCACATCTTCTACGAAACTATATCCAGTTCCGACAGGATTGTCAACGAATAGAACGTTCAAGTAATTTATCCAGCTGTAATTCCTTATGTTTTGAGCTTCATCCCATGGTCCAATTTCTTGGAAGTTGCCGATGCCAGTAGAAGATCCTCCTGGCCCTCCTTGCAACCAAATAACTAATGGTCTTTGAACATAATCTTCAATTGCTGTAGTGTAATGCAGCCACCAAAACATGTGGGCTTTTTCTCTGACCGTAACATATCCCCAATCTTGTTCATTGGGACCAAATCCTACTCTTCCTTGAGTTGCTGCTAGAGTACACGAAACAAAAATAACAAATCGTTTAAAGACAGCAAACATGTTGCTTTGCAAAGTGTATAC
>TRINITY_DN21529_c0_g3 [organism=Dendroctonus valens]
CAGTGGCACCGTCTGAGCGAATGGGGTATCGAGGACCGGGAGTGAACATGATCTAGCCCCCAACCGTTGCTAAGCATACAAGATTATACAGGGTGTACCACCGGAAACCACCGCGATCGATATCTGACAAACTATAATTATGAGAAATTTGATGATATTCAAATCATGATTATTAATTATTTTCAAAACTTAAGTGCCAGCTGTAAAAATTCCTTTAGCATTTAATTGAATTAAAAACGGCCAGTTTTGTCATGGCAACTAAGATGCGGCAAAATCTGGTTTCACATATAAGTTTATTTATTTGAACATTTCTAAATTAATAATTTTTTTAGAACATTTCTAAATAAAATCACAAACATCTGTGTGATAACAGCCGATAAATGTAGCAAGACAGTTGTTATGATGAAAACTGAATATAGAACAAAAATGCTAGCCTTAATAAATGATAAAAAAAAC
>TRINITY_DN23042_c0_g1 [organism=Dendroctonus valens]
AAACCAACGTCAAAGTTACACCGCACGATTGCTCCATTTACGTCTTCCTAAAAAACACTTTCCTGTACCAATTGAATGTGTAGAAGTTCTGCAGGCACGCTTTGTCCCTGTCTGGTCCACCCAAAACAGAGATAAATACAGTTCTGCACGGAGAATTCCATACATTTCCCACAGATTTTCCTATCCATACAGTCGTGACGGTAGACACAGGATTTGTTAGAATCTGACAGGTGGTATGCAGGTGGTCTAGTTATTTTTTTAAAGAAAATCTGCAATTCTTTTTGTTTTCTATATGCAGTTCATGTTAGTTTCACTAGTTTTGCTTCGTTTTTATGCCACACCTTTCTACCGATACTTAATTCACTAATGAGAATGGATTATGATTACTTGATCAAATTTCTCGCCCTGGGCGATTCAGGCGTAGGAAAAACCAGCTTCCTGTATCAATATACGGATGGCACCTTCAATTCCCGATTCATATCAACAGTTGGAATCGATTTTCGCGAAAAACGTTTGATTTATCAGTCAAAAGGCCGCAATTATCGAGTGCATCTCCAGCTGTGGGATACTGCAGGACAAGAAAGGTAAATCTTTCACTTCAGTATGAATTATAATTTAAAAAAAATTATAGACAGATAAATTACTGAAGTAAAACTACCGAAGTGTTTCTAAAACTTATTATTTTGTGTAAAACTCAAAGGACCATCAAAAAATGTATTTTGATTTCAATTAAGCAGACAATCAATCGAGTTAAGCACTGAATTGTAGAGGAGATCTGCATGGTGCGTCTTCTTTATGGGGAAATTGTAACATTTCAATGTATTTTTTGTGATAATTAAATTTACATAATTTTAGACAACGAACTAAACTGTTTAAATAAAATCACAGAATTAAGTAATAAATAGTAAGTCGATGACACCATTTGCCTACTTAGGTTCCGCAGCTTAACGACAGCATTTTATCGAGATGCTATGGGATTTTTACTTCTCTTTGATTTGACAAACGAGCGATCGTTTCTTGAGATACGTAACTGGATAGAACAACTCAGGGTATGGGTATTCAGCAGTTTGTCGTGTTTTTGCTTCTTTTATTTTTTCGGCACCCAATTTCCTATAGCTTTACACTATTATTTTTTTGTTTTATCATCTGCTTGCTTATTTCACGTCCAATATGACTATGCCACCAAGCTGGAACACACCATTTTTATCTTGCAATTTGGATTCCTCGCTGTATTCAATGTTTATCAACTTTATATTAATTATCGCACTTTATGTTAACCAGGTTCATGCATATTGTGATACGCCAGACATAGTATTATGCGGAAACAAAGCCGATATAGAAGACCGTCGCGTGGTTTCCGAATGGAAAGCGAGAGAATTCGCTGAAATTAACGGGTGAGTGAGTGTACGATAACTACACATTTAAATAAAATCCCAAATATACAGGATATTCGCAAAACTTTTACGATTAGAATGGGACATTTTTCACACAAACATGGCTCTGTAAATGTTTATTTTCGATACACCAGGTGCTAACTAATAAGTTTAATATGATGCCATCACAATGTGTGTAAATTTAGTGCGATGGTCCTAATTAATGGTATTTCATCGTGGCGCTGTTTTATTTAGGCTTCCATACTTAGAAACATCGGCCGCAACAGGCCAGAATATTTCACGAGCGATTGAGACGCTGCTGGAAAAAGTAATGTCCCGAATGGAGACAGCAGTTGATATGGCGATGTTACCAAATCGGCGGGGTAATCCAGGGGATCACAGCCAAATCGACTTAAACGCCCCCTCATCTGCTCAAAAATGCCTTTGTTAAACGAGATGGCCTATTACTACC
>TRINITY_DN24137_c0_g4 [organism=Dendroctonus valens]
CCCACTTTAGTAGCGAATGTAGTTAGTTTGCCATTATCTAGAGAAAATAGAGATCCAGCTTCTGGCTGAAAGTGCCCAGTTTCAGGTTCTGGACCCATGGTTCCTGCAAACAACAAAACTTAAGTAAATTTTTCTTGTGCTCATTGTGATTTCTTCACCAGCCCATAATCTTCCTCGTGGATCGCATTTTCCATCGTTTAATCTGTTTTGGGTATCTTGGTCAACTTCCGTAATTTTTTCAATTTTTGATGGTCGTTCAGATATACCATCCCAAGTAATAACGCAAATATCTCTTTCCAGGCTGATAACAAATCTATTTCTCTGACCTTTTACCGGCACAATAAACGATACCGGTTTGTCAAAAATTGCCTTGCTGTATTGACCGGTTGAAGCATTGAACTTATGTATAGATTTTCCAAATATATCAACGAGATAGAGATTCTGAGTTTCAATATCCCAGTGCGGGCCCTCTCCCAGCACTAAATTGGGAATTTCAGCTATTCGTACTATTTTGGGTGCCATAATTCTGTAAGTCTGAAACTTTCAATAAACTGCT
>TRINITY_DN10869_c0_g1 [organism=Dendroctonus valens]
GTGTCCGGCTAAAGAAAACGAATAGAATTTGGAAGATGGAGGAGCAGTCGTTAAGTCCAAATTCGTATACCGCAAGCACTCCTTTATTGATCCCATTGTGCAGCGGAGGCGGCGGCGCCGCGGACGACGAAATTCCGGAGTTCATACAACGTCTTGAGCTAGAGTCGAACTTTACCACAACTCCTGCACCAGCGTCGGCGAGCGGGAGCGCATACAGCGCGCCAAACTCAATCTCAACGCCGTTCCATGCGGTGATGGTGGATACGAGTGAGCCCATTAACGCATACAGTGACGATGGTCATCACGCGTCCACCGCACCATCAACGTGTAGGAGTAGTTTTGACGTTGGCACAACCACCTATCAGTCAGGCTCATCCACTGTCTCTTCCGGTAATGCAAGTGTGAGTAGTACAGCGCTTGCCAGCAACAGCGGTT
>TRINITY_DN36082_c0_g1 [organism=Dendroctonus valens]
GCTGGCTTATTTAATAAAAATGCAAATCATTTAATGGATTTCTTAGAATTACATATGATTTGGAGTATTGGTACAGTACGGTACAGTCAAGTAAGTTCATGGACGGACAATGTCCGGTTGCTTCTTGAATTTTTTTAGTAGCATAAAGCTGCGCATCCTTAGAGCCTAAAGATAACTTAAATACACGGTCCGGAAAAGTGAAAAAAAATTGATTCCGATGGGTAACCTAGAAGCAAATGACGGTCGCATAGTATCAAATGCAGCGGTAGCGGAGGCCTGTTGCCCATGGCAACAGCAAGAGAGCGTGTGGTACCAATGACGGGGACCAATGGCTCTTTAATAGCCACTCTAATT
>TRINITY_DN24765_c1_g1 [organism=Dendroctonus valens]
GGGTGGGGTAGGACCTCCCATTTGAGCTCTTTCAGGGTATCCTTAACAGTTTTTGCTACATGTGGCCGTGAAGCAGTATGAGTTTCTCGTGCCGCTCTGTCCATTCCGGTCTTTTACTGCGATTTGATGACTTTATCACCAGTGACGATACGATGGAGAAAAGACTTCCGTTGGAATCGTTCAAGCAAGATTTCGCACGTCGTTTTTCGTTGTTCCTTGTTTCTTTCTGTGAGTTTCTGCGGCAACCATCTTCCTTCTTTTTGAATTTTTCCCATGGCGTGCAAACGACGTGAAACAACTTGTTGAGTGACGTTAAGAAAGGCCGCTAATTTTTGTTGACTTTGGGAATTGTCTTCATCCAGTAAAGTTTGAAGTTCTTCATCTTCAAATTTTTTTGGTTGTCCAGGGCGTTCCTTGCCCTTGACGTCAAAATCACCCGACTTGAAACGCTGAAACCATTCTTGGCAGGTTCTTATGGATGGTGCAGCATCGCCATAAGCTTCGGCGAGCATTTGGTGCGCGTCAATGGACTTTTTCTTTAGATGAAAAAGAAACAGCAAAGCTTCTCGTTTGTTCGGAACAAAAATAGACATCTTCTGACCTTAATATATCAATTCGTTACGAAGTTAATCATGGAAAGTTATATATGGATAGAAAGCTGATAATACATAGAATAATATAGCAGAAAATTCGTTATATAAAAAATCATTCATTCAGACAAAATAGGACAACAACAAAAACGCGAAAATTAATTTGTACATCTAATAGTTTAACTTTCGACTAAAAAATCACAAGCATAACCTATCGGTAGGGTAGTATGCCCACCCTTTTCAATCAAATTAACGCCCCAGCCTCGAGCAACGTTGCTAATGACTGAGAGCACTTTAAACTTCTCTTGGCGCTTTTTTCTTGCAGCTTTTAGAAAATTC
>TRINITY_DN35843_c0_g1 [organism=Dendroctonus valens]
GTCCCGATTATGATTATGGCTTCGTATTTGGCTTGGATAATCTCATCAAGATTCTCAGTATATTTGCACTCGAAGAGAAGCAATAAAATGCAATCCAGTAGAAGATTCGGCTTTTTTGGCATTCTTAAAGTTCTTCACAAGATAATCTGTCAAGAAAACAATCTTTTTTTTTCATAACCATTCAACAACAACAAAAAAATACGC
>TRINITY_DN15089_c0_g2 [organism=Dendroctonus valens]
AGAAGAAGATCAACATCGCTCGGGAAGAGTTTCGAGCTGTCGCTGCCCGAGGCTCCATTCTCTACTTCCTAATCGTCGAAATGAGCAACGTGAACGTGATGTACCAAAACTCCTTGAAACAGTTCCTTATCATCTTCGACAACTCCATCACCAAGTCGGAGAAGAGCACCAACACTGCGGAACGCATCAATATCATCCTCAAATATTTAACTTATGAGGTTTGGACCTTCACTCAACGAAGCCTCTACGAGCGCCA
>TRINITY_DN18861_c0_g1 [organism=Dendroctonus valens]
AGGGAATTTTGTCCTCCTTGGGCCTGTGCAGCTCCAGCTGGTAGGCCTGGCCAGTTGTGCCGGAATAAGTGCGGTTACATCGCGTGCAGTGGCGTGGCTCATCCGACGAATCACCGCAGTCGTTCCGATTGTCACAGAACCGGTTTGAAGGGACGCAGCGCCCAGTGGCGCACGTGAACTCGCCTACTTTGCATTTAGAGGGCGGAGCGGCGCCCCACAGACCCGCCAACAGACCAATGACGAGCACGGATCGGAGTGCAGCGGCCATCGCCCGGCCAATCAGCGTCCTTGCTGCCGCAGACAAATCACTGATGAAGGCTGTTGAATGCAGGCGAAACGTTGTCTGGAGCTGGATGTCATTTTCGGTCAACAATGCGGAAGACTTTGATTGGCCGGCATTGATCTAGCCATGTTCTGGATTGACCCAGACCGGTGATTTCCACGGCTGCACCGCTGGCCACCGATTGCCGGAACCACACAGGACAAACTCTGATGGTGGCACCTCCGAAACGTAGTGCGCGTAGGTCACGTTCTCGGTCCCGAACCCGGATCTCGAACCCTTTGAATCACGCTAAGGGTCCTCCTCTCCTCCTCCGAGATGCGGATTCGACTGCGGCGGGATCTCGAGGTCGCATACT
>TRINITY_DN16535_c0_g1 [organism=Dendroctonus valens]
TTTGCTTCACTGTCCATGTCGGAGATCGAGAGTGGCTCGAATTAAATTTTTTACGTTTTAATCGAATCGATGTTCAAGTTATGTATTGTGTGAACATTGTAGAAAAACTTTATATTTTTGTAAATCGTAGGAGAATTGTCGTCAAATGCCGCATCATAACTATGGTATAATCTTGATTGATATTCTAGCGAATGAGCTCCATAATTCGAATTTTTTGCATTCGGCGCCCCGTGATTCAATTTAAGAGTTGAGAAATTGCATAAGGAAGAGGGAGGAAAGGGAAGCGTACTTCCCCTTGTACATATATGCATATTAGTGAATTAAGTGTTTGTAAAGGAACGGCCTACAACCAACTCTCTTCTTTCCTCCCTGCTTAATCCGCGCTTTTCAGGGAGCCTGCCGGTCCGGTG
>TRINITY_DN26238_c1_g1 [organism=Dendroctonus valens]
TTTCTAAGCTGTTCGCACGATTGAAAAAAAAAACTCCATTTTTGTATTGTATTTCAGTGTATAGCTTGCAAATGTAAAACTACCCAGTTTTGCAGGTTTATAGTCCGATAAAATTCACCAGTTGGACAGGCAATAAAATGTTCTTTTATTACACCATTCTTACCATTTTAGATAATTTGCCATATAATTTTTAAGGTTTTGTTCTTTGGTGTATAATATTAAATTTGTAGTAGAGCATTAAACAATCAAAATTTTACTGGTCTGTAAAAGTCAT
>TRINITY_DN21598_c3_g1 [organism=Dendroctonus valens]
GTGTCAGTGTAATCACTTTATTGTGCACTCTTCGTCGCATTCTGGGCTCAAATTTTGAGCAGTTTCTCGTATTCAGTTAACTAACTACTGCTCAATTCGTACCGGTGTTCACTAGGTAGACCAGAGCTTTAATGTGTACTGTCCTGTGTATCTTACATACATGATAGGGATAGCATCCTTGCATAGTTGCCTGGGAAAGTGTCAGTTGTTCCACAATACTCCGAGTACTCCTCTGGCGAAGGATCTGATGGAAT
>TRINITY_DN21686_c0_g1 [organism=Dendroctonus valens]
GTAAAAATGCAATATGTGTTCCTTACTAAATAACCCCAAAAGCGGCTCGAAACTTCAACACCTTATATATTATAAAGATATATATACTAAGAGATAGATAAAAACCTAAACATTTTTCGAATTTTATACGCGGAAAATATTTTGTTTTTGGTCTTGTCAGTAATTGTTTAAAAATAGTGAGTCTTTTCGATGTAATTATTTCACCGAAGTATTTAGTCAGCGACTATAATAAATTAAAAAAGCTGATCGAGATTTCTCTTACTTTGATGTCATTACTTCTCTAGAATTATACAGTCGGACCTCATTTTACA
>TRINITY_DN24989_c0_g4 [organism=Dendroctonus valens]
TGTAGCTATAAGGTTCTGAAAATGTATTCAAAGATTATTGCATTTTATAACAATTGAAAAGGACCTTACGTCTAAAATTCATCTGTTAAAGGCTCTCATTGTGTAAGACAATTTGGGGCAAATAGACATGAATTTATCGCTTCAGTTTGATGTCTGGAAACGTAGGTTTAGTGAAAAATCTAAATTTGATATTACTGAAAGTTTGACGCTAAGTTATCTCCGCCTTTAATGTCAGCCAAATTTAGATACTATCTTTATTAAATGCTGTGTTATGGCGGAAAAAGTTGTCACTTATTGGTCTTTAGTATTTTTTCAAAGTACTCGGACAAGCAAATACCTTCAGCTGATCACAGATCTGTTTTAGATGTCCAATTAAAACTATGCAAATATTTAATGCTGTCGTAAAGGAAGAGATTACGATCGAGGAATATCGATTCTGCGATAAGATGAAAACAGAAACGAATAGCGTGAATCTTAAAGATAGTTTAAAGAAACCTGAAAATAAGGAATGCTTCAAATGTAACAAATGCATCGAAACATTTGCAGGTGTCTCAATAAAATAGATGAAAATGTTGGTGTCGGAAGATGAACAAAAATCGTTCTTTTATAAGCTTCAATTAATCATTCTAATTTTTAGATCTCAAAATAGCATCAACCTGCAGCCTGGCAT
>TRINITY_DN23217_c0_g8 [organism=Dendroctonus valens]
GACGAACTCGGTTGCCTCATCAAAACAACAAACAAATTATTCGATTCTTACATACGAACAAATTCACATCGAGTTTCATTACTAGAAGACTTTCCTACATTTATAAACAGTGTCCAGTGGGGTAAATTATGTTAATATACAATCCAAGAGCCATGTTTGATCGCTATAGAATCGTACCGAAATGCTTTAAACTTAATAAAATATAATGTAGATATGGAGGTCAGAAAATCAAAGAACCTTTTATGCTCACAATAAATGGATTAATAAACTTGAGTGCATAGAAATCGGCACACTGTAAACTTTTGACTTTAACTATATATTTTTTTAAAACTATTCATCAGATCACAAAAAGAAATATTATTTTTGAAA
>TRINITY_DN24222_c4_g5 [organism=Dendroctonus valens]
GTCAATAAATAAACGGCAGGCGGGAATAGTTGCTGCAATTGCATGAAACTGCTTTGTTGAGGATCCAGGCCAAGTTACAAAAGTGGAATTATTTTTAAGGATTTTGGAATAATCGTCCAGACTTTTCACTGTTAATGTACCGACTTGTTTAGTGTCGCTCGAAAGTTGCATAACGTCTCGTAGCCACATATGAATCTTCTCCAGTACACCTTTGCAGTCCTCTGGATATCGCCCCCGTCAGGACGAGGACATAATGATTGGATCATTTCGCAAGAATCCTTTGCCAAGTAGTTGAGGCAAAAACTTCCTTGGCCAATTCTTAAACGCTGTTGAAAACTGGCGAGTTTGGAAAGTTCCCCAAAAACGTATGCAGACAATTTAATGTTGGCCTAGGCACGTCAATCTATAGCGATTAAAGGTCAAATGTTGAAATATTCGAAAAATTCTGGTCCTCGGAATTGGAAAGAAATCGCGCTGTCGACTCACC
>TRINITY_DN27124_c1_g1 [organism=Dendroctonus valens]
AAAAAAGGGACATAATATAAAATGTAACAATTATCTCCTATGGAGTCATTGCTAGAAGAACATATTGTTTAGATATTTAAAAAACTAGATGCTCGACAGGGCATTTTATTAATTGAAATACCTACAAATTTTCTAAAACTTTTCATTAACATTTGCCAATTTAACTATTTGACGGTTTTTAACAGTGTTGGCAGCAAGATCTTGTATTAAAAGATCATCTCGTACGGGGTCCCTTTTATGTATGGAAACGGCGGATTATTTCCAAAACTAAGAGATCTATGGCTGTTTCCACCTTCACA
>TRINITY_DN24125_c0_g3 [organism=Dendroctonus valens]
AGTTCCATAATAATATTCATACGTGTAATTATTTTAAGGAAAGTTAATGGTAGTTTGCTTTGTAATCTAATGCTCTAAATCGTTCTATAAAAAAAGGGACATGGAAATATTTTGATCAAAGGCGGTTATAAATATTCAAATTTATTTATAATCATTCAATAATTTTATTTACAAGCCTAATTATTATCTTTAGAAATGGGATGCATACGCACATTGGTTTTACAATTTTTATTGGTTGAACTGATCCGGTAATTCGTTTGTTTAACATCGTGTGTCTAACAACG
>TRINITY_DN27739_c5_g1 [organism=Dendroctonus valens]
TGAACATGACCGTTAATTTTTTTGTTACGTTGCATTAAGCATTAAATTTTAATTTGTGGACATTTCAACAGTATAACTCGTTGTACCTTCCTCAAATAAAACAACATAATACGAATATGCAGGGTGTTTTTAATTAACCTATTAGCCTTCGCATTTATTTATAGTATCTTTGCACCCTAGGGATCTGATCCAACTTTTTGGTTTCTTTTCACATGCCTTATTGGACTCTTTCATAACTTTGAGAACATGACGAAGTTCATTAAGTACTTATAACCCTTTTTATAATAGTCGCTAACAGCCTTTAGTGCCTTTGGAAGTTGAATGCATTTATTTCTGGTATTACTTGTTGATTTAGTGCAGTGATTCTCAACCACTGTGCTGCCAAATTTTACAGATATACAGGGTTATTCACGCTATACGGCACGGAAGTTTGCGGGTAAACCGTTTGATTTTTACAAAGTATTATTTGATGAATCCACAGACGCCTACCGGGCGCACATTTTAAAAATATTTTTGTAATGTACAGGGTGTCCCAAAAGCCCTAAAAGTATCAAAGTTGTGTTTTTTTTAATGGAATACCCTGTATATTATTGCATTTTTGGATTCTCTGAGCAAAATAAGTGTCTGTTTTAATAAGGTTTATAATACCTAAATCTTAAGGCTTTTTAAATAATACGAATTTAATCAAAATCTAATCTAATTTTCACGTGTCAAATACTTTAGAAGTATTTAAGTTATGTAAGCGTAATTTATAGTGAAGTGAAACAAAATATAATATTTTATATCCCAATGATAAAAAACTTACCATGTTATACAGGGTGTCCACAAATTTAAACTAATCAAATAAGAACTTTAAGTGGCTATAACTTGATTAATTTAAATACAACCCCATATTTTTTAACTTACCAGGAAATGCAATTTTTAATTACCTATCGAACGGTATTAGGATGTTAATAGCTAAGTTTTTGCCTTTTAACAAAATACGCCAAATAATCGTTCTGTGCACCATTTGGTGTTGTTTAATTTAAGGTTCCAATGTATCTAAGTTGCCTATGGCATTTACACATGTCAAATCATTTATTTTATTTGTGTTGCTTAGTGAAAATGAAGAATTATCCAAAAGAAGAGCGTATTGACATGATTTTCACCCTTGGAGAATGTCATAAAAATTGTTTATTGGCCTCTAGAGTTTATGCTCAAAAGTTTCCTGAAAGAAATCATCCTAAGCCAGCCGTTTTTAAGCGCTTATTACAGCAGTTTGAGGAAAGTGGGAGTGTCAATTATAAAAAACCCATTACAAGGAAATCTGTCACTGAAGATGCAGAAAATGTTTTCACGGTAATTGGTTCAGTTATCGAAAATCCCAATATTAGTCAAATTCTAATATCCAAAAGTACTAACATTAGTCAATCAAATATTTCCAGAATTATTAAAAAGCACAACTTTTATTCTTATAAAATTCAGCTTTGAAAAAAAATTAATGGAAATGATGTTGAAACCGAATTTTGCATGTGGCTGTTAGAGAAAGTGGCAGAAAATGAAAAGTTTTTCGATAATGTGTTATTTAGTGATGAATGTACTTTTTAAAACAATGGTCTCGTGAATAGACACAACTTTCATTATTATTCTGATACGAATCCGCACGAATACAGGGTCATGAAAAATCAAAATATGTGGTCAGTTAATGTGTGGGGTGGAATACTGGGCCCATATTTATTTGGACTCTATTTTTTTGAAGGACATCTAAATGGTTTGATGTTTCTCCAGTTTCTAATAAGCCATCTTTCAGTATTATTAGAAGAAGTCCCTTTAAATATTAGAACCAACATGTGGTTTCAATTGGATGCAGCTCCGCCTCATGATCATTGCGAAGTTCGGCAATTTTTAAATGCCAACTTTCAAAACAGGTGGATTGGCAGAAATGGATTTCAAAATTGGCTCCCCAGATCTCCGGACTTAACTCCACTAGATTTCTTTTTGTGGGGGTACATAAAAGGAATTGTCTACCATACGCTTCCGAGAACTTCACACGATTTGAAAATACGCATAAGAGACGCTTTTAAAACTGTAACTCCGCAAATGTTGTCCAGAGTTAGCAGTGGTTTTGAAAAAAGAATTTACAAGTGT
>TRINITY_DN24740_c1_g7 [organism=Dendroctonus valens]
CGAGTGATATTATGGGCTGAATTCTGAAACTCGTGTTTTCCAACGTCCAGTTGACTCGCCTTAGTAACTGAAACCATGCTGGAAACTACTAGAAATTTCTTATAAAAGTGAGTTTTTCAAAAAAAGTCAGTCAGGGTCAGTAAGGGTGACATAACTCATGTTTCAACGTCCAAAATTCGCCGACAAAGCACAAATTATTTTGTCTTCAATCGCACCGCCTCGCTCAGACGCCGCTGTCCACGTACACTAAGTTGACACGGGAGTACACGGACACGTACACTAGGAGTACACGTTGACCTTGTCGCTAATGCCGGTTTTACACTACGCACTTTTCCCCGATTTATTGGCCAATTATTGACGGTCACCAGATATGAGTGTGATGCGTGGAACCGGGCTGCCATCGATAAATCGTGCGTTTTTTTGCGCAGCATGTTGGAAATAAATGCGCACTGTGCAATGACGATGTTGAGAAGAGAGCAATTCGCTATCTGTTTGGTCTG
>TRINITY_DN4021_c0_g1 [organism=Dendroctonus valens]
AGGCAGGCACAAATACGCAATGCATTGAAAAAATCGCTATAAAATCGTTACTGAATTTATTTCAAATACCGTTTTTAAGTGCGCGTATTCAAACGATTATAACGGATCTGAAAAGTTTTAAGTATCTTGAGCGTTTTTAATAAGCGGCACACTTATCTACTTCTACTTTGACTTAAGTATAAGAAACGTTACTCAATATAATAATTTTTGCATTTTCACACCATTTATATGGCATTTGCACATAAAAGTAAATTACTTTAGACTCTTTAGCATGTTTATCATTTTTT
>TRINITY_DN22438_c0_g7 [organism=Dendroctonus valens]
TTATCATAATAAAAACTTACTCAATGAATAATAGATACTTCAACATAAGGTGCTAATTCCATCAAATTTCTTTTTGAAAGTAAAAAAATCACCTATTTTGATGGTGGTGGGATTCCCTAAGACTCTAATAATGTCTTCTGCATCCTCAGGAATATCTTTCGGCCATTATACTTGAAAGTGTAGTCGCCCATTTCCCCTAGTAAATTGGACAATCTATTTATTATCAGCTTTGG
>TRINITY_DN26680_c2_g6 [organism=Dendroctonus valens]
GGGTATCAAGGTCCAAGTTCCTTAATTTTAATATTAGTTCGCCATCCCTGCCCTAAGAGATCACCCATCGGTCCATTCCAACCACTTGGTTTTTACTTGATTCAATTTGCTTGTAAGGGAGGTTGCCTAAGGTATGGGCTTACTAATGTCTTCGACAAGAACACAAGCTGAGACTTGCTCGGATTCGCATATTTTATTGCTCTCTCAACTGTTATGTTCTCCGTGTATGCCGGAGGTCAAAATAACGTACTTGAACTTGATACTTGTAGCTAAACGCTTGAGTTATTGCTACATTGTGTATATGTAAAATGAGAAAATAAAATTACCAAAATACCAGGCAACTACTAAAATTGGCGTAT
>TRINITY_DN20807_c0_g7 [organism=Dendroctonus valens]
AAAAAAAAACAACCAGATAAGCTTAAAATACGATACACGTAAGAGTAATATTTTATGTTCGTTATTTGTGCGTTAAGCAGGTGGGATTCTTTCTCTAAATATTTATGTTCTGGTTTATTTCAGAAGTAAAATATGTCGAAAACAAGGCCCTTCTAATCGGCTGATCTATCAAGTAAATTAATGTTAGTGAAACGCTAATAAGTGGAATAATTTAGAATTAATTACCTACAAATTGGACGTTGGTGCTTAGAATATGTATGAACATATCCTGGTCTAAATGGTTTATGTAAATTTTAACAACAGTATGGAAATTCGATTGCAATTTCTTTGTAAGTGGGTTAAATGTCATTGAATTATGA
>TRINITY_DN27654_c2_g1 [organism=Dendroctonus valens]
GATTATATCCTCAGTTACCGGGAGAAATTTAAGTTTGATGAATTATTTTTTCAACTAAGTTTTTAAACTGTTCGAAAATTTTTACATTTTCTTCAGCGTCTCCTACTTGATACGGTATTTTCTTGCCCAACATTTATTTTGAGGTCAAAGCACGAAATTCAGTCAGAATAGCGCGAAAGCATGAGCTAGCGATGCAGCGTCAAAGCTTCTGGTAATTGTATCATATTGAGTCAATTGCTTTGCCAAAGAATTCCGGTTTTAATATTGAAATTAGGTTATCAAAAAAGTGGCTTTTTTCATTTCAACTAAAAATATCCCTCATTCCAGTAATTTGTTGGAAATGTGATAAAAGCTGTGCTTCATTTTAATTTTTTTAAATGCATCTTCCTCAGGCTGTAGAAGTTAATGATTCGACCAAAAGATGATTGCGCCGACAATCGCTGCAATTGGAATTTTTCGCAAAACATTTTTAACGCGCCTCCCTAAGCTTAATCTTTTGAAATTACCTTTGCAATGAATACGAATGTTATAATCGTTGTCACTAATTGAGTAATATTTTCTCGTGTAATATTTTTCCTCTCATCCTCACTAAATTTGCTTTAATTAATATTTTGCTAAATTAATTATTTCTTTCCTGCCTGTTTTTAAATTCTTTAGCCTGTCTTTCTTGATCATATTGTCTTTCCAGATGCCAGGCAAAGTGTTTTGAGGTAATTTTCTAGTAATGTTTGTGCTAAAGTTTTCATAATTTTGCCAATTGCATTTTTATATTTGCTTTTTGTGAGATAAAGTGACGCATATACGTTGTTTACTGCATTTTTCTAACAACAAAAAGTAGAATAAAAAAATCATTTAAACATGAAAATTGTACGCAAGTTATTATAGATCAGATAGTCAAATATTAGAATACCGTATTATTTTACAATTTTATTCCTGCAAAAATGCAGGAAAATATTGGAAAAACAAGGTTGAATTTATATTCATTAGTACTTTTTGTATTTCAATTAATCTGTAAACATTTTTTGTGTGAATTAATATCTTAAGTAGCGCAAGTAGATACTGCTTGTTATGCGCAAAAGTTATGTGTACATTTCTGCTGCAAAAAATAGATGTTATTTATGTAGCTTTCAAGATCACAAATGACTCCCATAAGTGATTTGCAAATTGGCGTG
>TRINITY_DN31990_c0_g1 [organism=Dendroctonus valens]
TTGGCCAATTTTTTTCGAGGATTTACAATTGATAAAAGTTCTGCGCATTAGAGAGGTTTGGAGTTCAAATACTATCAATTTTCAACCCAAATTTGAGACGAATAATATAATTAAAATCTTTGCTAGTTAGCAAAAGCTAAGCTCTTTAGTAGGTACTTTCGGCAAAGAAAAATTCTAAGTCTCTTAAATGCTTATTCTTACATTCAAGCAGCTCATTGTAATAAACCCCAATAAACGAAATAAAGTGCGGAAGATTTATGTGTTCTGGTCAAGCCTTTGAAA
>TRINITY_DN24673_c2_g4 [organism=Dendroctonus valens]
CATTAAAATTCATGAGCACTCTCCCGATATTATAAAACATTTAATTTAAATTTTGTTACTGCAAAAAAATAACTAATGTCTAAAACTGTTAATTGACAAAAAACATAAATCATTTTTTTGCACCAAAACTACGAATACAACAAGATTTTACAGAGAGCTCTAAAAAGTTAAAATTTTATATACCTAAAAAAGTTTTTATACCAAGACACTGAAGAATTTACCACTTGCCCAAAGCGGATGAATTCCATTCCTTCATCACAATATGAGTCTTATAAAAGAACAAATTCACAGCGAGTTTCAATAAAATCGAGGGTACCTTTCTCCCGATATTTCAAAAAACATTTTTT
>TRINITY_DN34803_c0_g1 [organism=Dendroctonus valens]
GATCAAAGCTCAATTAAGAAAATAGGAAGTGTTCCAATAAAAAATTTGAAGCGAAACAATTTGGCATAAAAATCTTCGCTGAACTGATAAAACATTCCTAATGATGCTACACACATATAATTTGAGTCGACATTTTTAAATACCTGTAACTAACCCAGTACGACAATTTATCAATGTTTACATATTAAAAAAACCAGAAGACCAGGAGCCAATGCATTAATTAATAATAGTGAAGTTCAAACATTTGTTCAATTTTTCGATAAAAAATTTACTCAATATTTTTCATTTACCTATTTATTTTCCGATTAAGCTGCAGGTCTGTGAAAAAGTGGCAAGAATTATCTATTGTTTTTGGTCAATAAGAACAATGCTCTCGTGAAAC
>TRINITY_DN23075_c0_g1 [organism=Dendroctonus valens]
TTGTCGTACTCGTGTTTGTTGCTGCTTCAATGCCCACAGAACCCTGAGTTTCTTTTTATTTAAAAGAAAGCATACAAACGAAGTGCAACAACCATGTCCTATCAGTTGTACCGAAACACGACGCTGGGGCATACGCTCCAAGAAAGCCTCGATGAACTTCTGCAGTATGGGCAAATTACGCCCCAATTGGCCTGCAAGGTTCTACTGCAGTTCGACAAGTCGATAAACCAAATGTTGGCCACCCGAGTCAAATCCCGACTAACTTTCAAGGCAGGAAAGCTGAATACGTACAGGTTTTGTGACAACGTGTGGACCTTCATGCTGAACGATGTGGAGTTTCGGGAAGTGCACGAAATCACCAAGATTGATAAAGTGAAAATTGTCGCCTGTGATGGAAAAAGTATTGATGTTTTGCATTGATGGTTTTTTTTGGGGCCGTGTATTACTTTCTGCTTAGTTGGGCTTCCAGTTCATGTGCAAATCTTCACACTAGTTGCTTTGCTTTAATGTAAATAATATGGTGTTTGGCTGTATGTGAATCTCATGCTTCAATCCAACGATTTATTTTAGATGTTGCTGAAGAGGGATGCTCGAAGAAGTAGACCTGAATACTAAGGCCCCAACCACACGTTGAACCATGTACATATTTAGCTTTTTAGTTTTCTTTGTCGCCCCCATACGTTAAATTCTGTTATGGAAATTTGTATAATTTTTTGTCAACCTATAATGAAGTGTGAAGATACATTGACCACGAAACTATCTTTACCTAGTTATTAAATACGCCAGCTCATATTAATAAAAGCGAAACGACTTTTTATTTACCTCCAAAAACCCCACCAGTCTCATGTGATCACCAAGGAATTTAATGTTTGGGAACAATGGAATATAGTAATGCTGAGACTTTTTCAGTTGTCCTTATATTACATAAAAAAAACCTTAGACTTATTTGTTGTTTTTCAAGTAATCCTTAAGGACGTCAAGGGCTGGAGACTCTTCTCCAAAGTCCTTGATGACAACACACGAACTGCCAACGACTTTCCTCGCCTTTCCTGTGCTGTCGATTTTGCAAAGTCCTGACCATTCGCCCAGTTTTTTGTTGTTGTCCACCTTAATCAGGTCAATCTGGTGCTCCGCACACAAGGCTTGCACCAATTGCTTGTACTTGGGCTCATCGCAGTTCTCGGCCAACACACATAAAACCGCCTGCCTCTTGTCCAGGGCCTTGGCAGCCTCGTGCAGTCCATGAACGACGCCATCGTGAATCAAGGCCTTCTTCAGTACCTCCTGTAGGGCCTGGTTCACGTCCATGGGGCCTCCACTGACTGGCACTGGTGCAGGGGCGGGCGCGGGAGCATCATCTCTAAAAACATCCTCGAGTCAACACAGTGCTTACAATGGGGGGGTCCCCAAAGTTTTCACATGTGCCGCACGGCACGCATGAAAACCCTCAAGGGACCACCATGTAAACCAGTCAACCCTCAATTTCTAGATTGAAGCTGTTGGTTGATGGCAAAGCCCCCCGTAGTAAACTGGTGCTCCAAATAGAAACAGGTTAGGCCCATACTCACGTTTCAACGTCAGACATTTTCGAAGCAAATCTTTTTATCGATGTTTATCAGCCAAAGTGTGAAAGGGAAAAAGAGCGTCTGCAGGAGTTTGTGCAATGTGACAACGACAACTGACAGAATCTAGCGGTTGAGAGAGAACGCGATATAGTTGTGCGAAGCCATAAGAGATGAAAATATTCGCGTTCTGCGGTGTTGCCCAGTTTTTTGCTCAGTTGCTAGTTTAAATTACGGTTTTCCGGCTTCTAAACTTTGGATCATTGCACAATTTTTTTTCAGTTCTCAGCTGTTAACAATTTATTTATGCAGTTCTGCAAAATTAAAGTTTCAATATGGTTTCTGTGTGAAATCGCTACAATCATTGCTTGGGTAATGTAAAGTGGGTATTAGAGATGGCGCCAGATGCTTTTTATCGATGTTTATCAGCC
>TRINITY_DN21235_c0_g2 [organism=Dendroctonus valens]
TTTTTCTGGAAATTAGTCCCTCAAGAGACAGTTGCTGATTTCCAACAGAGTTACGCCCAGTTCAAACGTCTCTGGGACTCGTAAAATGAAATGGTTAGTGTTGGGCAGATCTGGAAAGCCTCGTTCTTTCGGTAATTAAGAGATACCAAGGACAGAGGTCCTTGATTTGGGCGGGTTCTCTACAAATGGCTTTAAAAACATATTGCTATTTTGCTCCCTGCAAGGGTAAAATCGGCATTTTTAATTAATTAAGCCTGCTTTTTCTTCGATTCCCACTTAACTTCCAACTATTCTTTGGACATGGGGGCACTTCTTTGTGTGACCATAAACCAATGCAGTGTGCACACATTGAGGTTATCTCTTCTGATGTAGTGGCAGGCAAAAC
>TRINITY_DN16704_c0_g1 [organism=Dendroctonus valens]
GACGCATTTTGTTCTTCTTGCATAATAATAGTCTTTTTCCAATAAAAAAACATAAACAGTGTGGATTTAGCCCGAAAATCTGGCCACACTTCGCAAAACTCGAATAAAATGAAATTAAAGCTCTATAAATTTTATTCTGGGATGAACAAACACCATTAAATTACCTTTGCCGACATTTTACTCGCTTTTATATCGCATTTTTCACATTAGAAGTAGCTTCTCAAATTTCTCATACGAAAGTTTCTCGTTGAATCATGCAAGTTGCGTATCATATAGTACAGTCTTTCAGGTGATATAAATAATACTAAAAATACCAAAAGTGCTTTCAATAAAAATATAACAATTCTTGCAGGAAATGTGATTATGAATATGAAAATTCGAATCGGCAATAGAGTTAGTTGTAGGGGTAATATCAGAATATAAGAAGCGGTTATTATCAGAGGAATTAAAATTTTTAATATGTAGGAGAATGCAAAAAATATGTAATAAACTGCGCTGGTAATGTTTGTGAAAATTGCACTGGAAATTGAAGATGAGAATCCTATTTCCATCTGGAATCCATCTTTTTGAAGAAAATCCCGTTCACATTGAGCAACATATGTTTCGTTAAGACGAAGTCGTGCCTTCTATGAAGTACACTTTATAGCTGATTTAATCATCGTTATTGTATACTAAAACCAATAAAATTAAATTTCAACTTGTCGGCTTTCCGTCTGTC
>TRINITY_DN7067_c0_g1 [organism=Dendroctonus valens]
TAATTCTAGTACCGTTTCTCAGCTCACTTTGACCTATTTTTTCTACTCGCCGTATTTACTCTGGTTAGAATTACTCAATAACATCTTCTTTATTTTTGCAGAGTGAATTCATTGAGATGGTGCGAGTAAAAACGCAACAGCTTCGCGGCAAAAAGCGAGAGGAGCTGCTTAAGATCCTGGAGGACCAAAAGCAAGAGCTTTCTAGCTTAAAGACAGCAAAGGTGGCAACTGGCGCGGTCTCTAAGTTGTCCAACATCCGTATTGTGCGCAAAAATATAGCTCGCGTTTTAACGGTCATCAACCAGGCGCAGAAGGAAAACTTAAGAAAATTTTACAAGGGTAAGAAGCGTCTCCCCATTGATCTTCGTGCGAAGAAGACGCGCGCTATCCGCCGTCGCTTGACAAAACACGAGCAGTCGCTGAAGACTGACAAGCAGAAGGCTAAGCTGTTGAAATGCCCGAAGAGAATTTACGCTTTGAAGGCCTAAATATTTTTGTTAATTATGGTTG
>TRINITY_DN20851_c5_g1 [organism=Dendroctonus valens]
GTGGTAAAATTTAGAAAAAGATCTTACGCCACATAAAAATTATTTACAGAATAAAAAGGTCTTTTTTGGAAGTATGCTTTTGTCCCTTCCCGAAACTTTGAGACGTAGGGAGAGATTTAAGATGCGATGGAAGATGATTGTACAATTTCTTGGCGATGTAAGTAATTGAGTTTTTAATTAATTCAGAGGAGCAAAAGGGTGGGCATATATCTCGACTTCTCAGTTTCTGGTAGGGTACCTATGTTATGGCCCTTCTGGAAAGGTAACTCGATGTTTGCGTATCAATCAGACAGTCTCTAAAATGAATAAAGCAGGAAGAGCGAGAATTTTATAGTTTACAAAGTGGTACTTTCAATGAACTACTTTTCGGGCCAAATAAATAGCGAATTGCTCATTTCTGCAGTTTAAATATGCTTTGAAATTGCTGGGTGTTGCAGCAGCCCCAAAAAGGAAGCCTGTAGCGGATGTGAGACTCAAATAGAAAGAAGTAAGCGAGTCTGGCGGAGAATACATTCAGCTCCCTTGAAACTGATCGAATTGGAAAACAAGCGGAAGATAGTTTTTTGTTAAAGAGTCAATATGAGTTGAAATAGAATTAAAGAATCAATATAGGTAGCATTAATGTTCAAACCCAGAAATTTGACCGACTCAACGTATCTAATATGGTTGTTATAAAGTAGCAAGGGTTGTAAAGCTCCTCTAAGATAGGACTACCGTTTTCACTTAGAATCAGACCTGGTCTTGATGGTAGAGGAATCGCTGGAAACCTTAGAGTGGAGGGACACATTAATGTCACCGTGTGAACAAACCTTTAGATGGATCTTTCCATAATTTGAAATGAAATCAAGAACTTGAGTGGAGTCAGTAAACTTTTATATATGCAAGAGAGAGTGCATATTTTTCGCAGAAGTGCGTAAACCTCTCGAAATCCAATGCTTATGGCGTTTAGGCCTAATTGTCCTAAGCGGAAAGACCTCATTGAAAGTACTTATAAT
>TRINITY_DN20103_c0_g1 [organism=Dendroctonus valens]
AGGGACCTTAATATTCAATATAAAAATGCAAATAAATAGCAGCCTGTTAATGAATCTCATCTTTTCTACAAGTATTCTGAACAGATAAGATAAGGGGGGTCACACTACAAGTTTACTAAGATTCTGTTTAGACTCTTGGACATTGTTAAAAAAAACACCATGTAAAAACTACACAGTACTTACATTGTTAGAGCATGGTGATGCACCCATATTATGCAAAAAATATGAAACAAACATTATAAATTATTTAAACGTGATTTGATGATTTTTTATGGTTTTTTTGGTCTGAAAAAATGACTAATAAGTTTTTCTACTGTATCAGAATGACGCGATTTTTAAAGGAAAGTTTAAATACTAGATTTTAAAAAGTGCCTTCTTTTAAACAAATGTAAAATGTGATAACAGCGACAATTATTCTCATCATATTGTTATGAAAAGTAAAAAATGTGTTTGATTTGGCGTTGTAGAAATCGCAGTTATTTGGAGCAAAACTAATTATGGTCCGTTTTTAAAGATTTTTCAGACCGAAACGTTCAAAAGTTCACCCATGTTTATCTAATACATAAAGTATTAATATCTAACGGATATATTCTTAAAAACAAAGCTTCAAATATTTTCGATCCAAGTTCAAAATTTAGCGTCTCCAACACAATTACTATCGAATACTATATTAACACTCTGTTTTCAATTTTATCAGTTTATTTTCACGTTGTAAAAATTTTAAATTGTAAATGTTTCTGTTTTTCCTTTGTAATAAGTGTTCTTTCTTGCGAAAAAGGCTTCGACCTAGTCGGTTTCTCTTGCCCTATTCTTATTATTATAATATATGTAGCCAACATATATTCTTATTAGGGGGAATTATTTGAACTAGAACCGATTTTTTCGCCATGTAATATTGGAAAAAGCAACTAATATGTCGATATTCAGGTTTCGATTTTTACGTTAAATACTGAACAGTTAAAACAGCTTAGACCCCTTCAGTCATATTACGACAGATCACCTTAAAACGGGCATTAATTTGCAGAAATGTACACCATTAACTAAAAGAAAAGCATTCAAAGTCTAATACGGTGGACGGGCTTGGAACGTAAAATCGAGACCTTTCTAATTTCTTAAAAAATTTAACAAAATATTTTTTTTTTATGAAAGCAACTTTGCTCTAAAATGGTGTGATAAACAAACTGAATAAAAATTATTAGGCATTTTTATGTATATTTACTTTTAGGACGTACAATTAGACTTTGGACCGTACTTTTACTTATTTCAATTTACTATACAAAGGCAGAGTAAATGCTGATTTAAACTTCTTAATATCGAATATTTTTACTATGCTT
>TRINITY_DN31977_c0_g1 [organism=Dendroctonus valens]
GTGGAAGTGAGTTTGCGGTGATAGCTGGCTGGCTAGCTAGCTGGGCTAATGATTGGAAACCACCGCGTGTATATTGGATGGGAAATTTTATATTTTTGGCGTCGGTTTGGAAGCTTTCTGGAGCGAGGGAGAGGCGGTGTTGAGGAGAATGTGTGAAACCCCTCTTCTATCGTCAGAGTGCATCCAGCCCGCATGAAAGTGAGAACAC
>TRINITY_DN22434_c0_g2 [organism=Dendroctonus valens]
AGTCTAGCAAGGGTCTACAAATAGCTTTATATATTTTGGTGGCGGTGTTTGTGCTAATTCCTCTGTCTTTGTAGGTTAGTGATCGGAAGTTATAATTAATATTTAAGTTATAAAACCGGAATGAAGTTATTCACTTAATAGAACATAATCTACTAAAACTGTTTTGTTTGAACCAGCTGTCACTCAAGTTAGAGCCTCACAAGTCTCGTTTTTGAATACCGAAAGTTGGCATCAGTTAGGGACCCCTCATCTCACCCTAACGTGAGTGGCTGATGAGTGAGAGTTGGATTTGAGATGAGTTATGAATGTGTGGTGTTCTTGAATTCGGCCCTTAGCTTTTTTGGAAGTGAAGAATAAAAATATTTATACATCTTTGATACTGTACGAAAAGAACGGCGACTTTAGTGTATATCATATCTTTACATAATTTTGTTCCTTTACTATCATAATTGGGATTTTA
>TRINITY_DN24833_c0_g3 [organism=Dendroctonus valens]
GTTCTAATTATGTCAAAACATTGCCACTGTCATCTAAGATTTTATGTTATTTGCAGAATGGGAAATGTATTTCCTGCGCGAGTTTGATAACAACAATTAAATATTAAAAGTAAACGATCGTTCCACATATCACGAGCGCCCACATTGCGTAAATTTATCGAGTGGTTCAAGTTTTACAATGACAACTTTGCAAATATCGTGATCAGTGACTTTGGACTTGCGAAAACAGCGGTTTAATATTTCTAGTTGCAAATAATAATCGTTCTAAAACATGGAACAACGCAGAGTTGTGCTGTTAGTGCTGTTCCTGGTCGGCTGTATGCACAAGGCAGTTTCAGCCAATTTATTGAGATCGGAATGCCCGAGGATTTTCCCCAATGTCTTCAGGAGATATACACCCCGTGGCAATCTAAGTGCAGGCTTTTATGAGAAAATAAACGACATCGACACATTGATACCCTGTGTCTTGTCTTGTTGCCACAAACCCACTTGCAATGTAGCATTCATGACTGGCGACACATGCTTTCATATTGCTTGCAAGAGTAACGAATTTTGTATACCAACACCAAATTCGCACTCTTCAAAAGCTGATGATGTTCTAATGGTTCTTGTAAATCCTACTGATGATGAAACATGGGAAGAAGTATTAGCAGCTGAAGAGTTTTCAGCCTCAGATTTGGACAGGAAATTGTTCGATGTGTTACTTCAAAGGCGCTACCAAAATGGAGTCAAGGCCCTGGCAAATGAACTTATATTTGAAGGCGACTCATATGCTATAAATTGTGAATTAAGTGCTGCCAATGCTTGCCAATTACCCTATGAGATTTGCGTCAAAAGAGAAGAACATGATGATGTGTCGAAAGATATGGGAGTTTGTACATGCAAGGAAGGCTTTGCTCGGGAAATTGATGGAATTTGTGCTCCTTTATCTAATAATGACGCCTACATTGCAGACCATAAGGAGCAGGATTTACCTAAAGAATCACCAGCCGTCACCAAGCAGCACTTAACTGTTCTGGCCGAATCAAAACAGGTAAAGCTCCCTGAAAACGAGGTAACTTTGGTAGCAAAAACAGAACCGGAAGAAGATCGCGAAGACAAATACCAATATGAGTGGACTTCACTGCTTCAACCTGAAGGCAGCACGGCTGTTAAACATCAAAATGATAAGGAATTGCACTTGGAAAAGTTGTCAGAGGGTACTTATGCCTTCAAGGTAAGTGCTTCTACCGCTACAGCATATGGCGAAACGTTTGTAAACGTATCAGTACTACCAGAGGCTCGAATTAACACGCCTCCTAATATTATCATAACACCAGCCAATCAAACTATAAAACAGCCAAATACTGCAGCAGTATTGGACGCGTCTTCTTCAACAGACGATGATGGAATTATTTCTTGGCATTGGGAGTTACAACAAGGCCCTTTGGGTTACCAGCCTGAATTAAAGGATAGTTCCACACTGCAATTAAATGATTTGACGAAACCTGGAAATTATTCATTTAAATTGACGGTAACTGATACTGATAAAGCCACTAGCTCCAGCATAGCTAATATTACTGTTCTGGCTGTAACTGATTATCCTCCAGAAGCCAATGCAGGCGAACACAAAGTTATTTATTTACCGCACAACAACATAACACTAAATGGTAGTCTTAGCACTGACGACCATGCTATAACCACTTGGGAATGGACGAAATCGGCTGATGATGCCCAAAAAACTGTCGATATGCAGAATACCAGGACACCATACTTACAATTGTCTAATTTGCAAGAAGGAGTTTATACGTTTACTCTTAAAGTAATGGACAGTGCAAACCAATCTAGTACCGCTCAAGTGCATGTTTTTGTTAAACCACCTACAAATAAACCGCCGTTTGCAGACGCCGGGGCAAATACTACCATCAGCTTGCCACAAACATGGGCTGTAGTAGACGGTTCAAATAGTACAGACGATAACCACATTACATTGTTCAAATGGGAGCAAATCGAAGGTCCGTCTACCGTGATTTTTGAAAATGCCAGCCTCAGTAAGACTAACGTAACTGGATTAACCAAAGGAGTCTACACTCTAAAATTGAGTGTTACTGATGATAATAACAACGTTGCAAATGACTTGACTTATATTATTGTGAATCAAAATAAAAATCAAAAACCTACTGCCAATGCAGGTCCCGACCTCGTATTAGAACTGCCCATAAATGGGATAGTATTAAATGGCTCAAATTCTAAAGATGATTGGGAAATTGTGAAGTGGCAATGGACTAGAGACGAAAAGTCTTTAGCAATTGGAAATGTTGTCGAACATAGCGATGAATCCCCAATTCTCATTTTAACGGATGTGGCAGTTGGAACATACATTTTCAATCTGACTGTATATGATAAGCAAGGATTATCTGATACTGCCACAGTTAGTGTTGTAGTGAAAAACGATCCCAAGTTATTCTATTTGGTAGATTTATATATTGATGTGGATGCTAAACTGTTGACCGAAGCTCAATACAATACCTTAAAAGCAAAATTAGCTCTATTGTTGATTGAAGGTTCAAGACTCCAAGTCAGAAAAGTCATGCCCGAAGTAGGAACGGGCAAAGTAATGCTTACGTTCTACCTAGAAGCGGGAGATGGTTTGCCAATTGCTGCTAATACAGTAGTTCAACATTTAAGTACGAAGTTTCGAGTTGATGGAAGTCTTTTGGGATTTTCTGTTTCAACATTACAAACTTCTATTTGCCAAAATAACTGTTCAGGCCATGGAGTATGCAACGAAGTTACTCGTAAATGTGAATGCGAAGTTTTTTGGATGCACGACTTGACCAAAATATTCCTGGAGATGGGGGAAGACTCAGATTGTAGTTGGAGCGTTCTCTATGTTGTCCTCGGTGTGTTTTGTCTAGTGCTCACGTTCAGTGCATGCCTCTGGTTCGGGGTCTACTTCATCTGTTTTAGATGGTGCCACAGTAGTTACGACACATCACAACCGACCAATTACAAATTGATCGAAGATACAGAGGATTTGCCGCCATTTTCTGGGAGGAAAGGAAATATATCCGATAGCGATACGGACTCCGACGTAGTTTTTGAATCTCGTACAAAGCCGCCCAGATTTTCAGACACCAGAAACGGTCATAAAGCATCGCGAAACGGATTTAGCAAACCAGGCAGAAGGATTAAAACGTAAGAAAATGTAATACATTTGCACAACTTATTGTGATACCAAACTGAGAAATAAAATTTGTATTTATATATATTTAATCAATTGTGCAATTTGAAACACTATTAGTGTCCGTGTATGCTTTCGGTGATTTAATACAAACATTCCGGCTACCAAATATATATTATTGTGGAAAATAAAATTTATTCAGTTGATGTACCACTATGAATATTTTAGAAAAGCTTCTTGTATGTACATATAATAGCTTAGTTTTGTTTACCAATTGTTCTAGTCAAGGCCTGTATACTGTTAGCAGATATGACGTATTTTAAGATAGAATGTGTGCAGTTAACTGACATCTTTTTTGTGACTCACTAATAGACACTCAAACACGTGTGCTTTTTAAAAAATAGTTCAACATATTATAGTAAGAGCCCTGCACTTTCAAGGGGAAACCCAATGATTTGGGTTTCCCTTTGAACCAAGAAACCCAAATCATTTAATGTGGCAAAACAGATTTTTTAGTTAATTTCGAGATCTCGAATGAATCATTGTTTGCAATTTGAACCGGTTAAATGGAAAACTAAACATTTTACTGTGCTGTGATTTTTAGGCAAAAACTGCATTACAATCAATGCCGTTTTTTGCATAAAAAAGCCCAAGACAGTAAAATGTTTATCTGCACTTTACAGCAACATTTTAACGACCAAGTTTGGAGAGTTTTGCTCTTGATTTGTGATTTTACCATTAACGAGTCAGTATTTATCCTCTGTTCCTTTTGCTGTATTTTTTATCGTCTATATGTATATTGTGCATTTAGAATTTTTGGATGGATACCTGTACTTAAGTTGTTAATTAAGTAGTTTTTGTCTAATAAATAAAGAACTCGCAT
>TRINITY_DN6766_c0_g1 [organism=Dendroctonus valens]
GCGGCTTTAAATGACCCGTGACAAGACAGTGTGATTTGCTTTTCGGCTATAATTAGCTTCGACTTGTTACTACTTAGATGCTCTGTAGGAAAACATCATTAATTGCGCTTTAAAAGAGTGATATGAAATGGGGTCAGTAAGTAAATGAGAAGAGTAAAGAGTGGTTATTTAAGCAAAATAGTGGTTTGAAATTAAGCCGAATATGTCCACTAGTTATTCATTTCATTAGTTAGATGCAAAGCTATTCATCTCGTGACTTAGTGAGGTAGGTTTAAAATGCATCATT
>TRINITY_DN7578_c0_g1 [organism=Dendroctonus valens]
GATTTTTCAAAGAACTAATAATAAAAACCACTGTTGAACTGTAATAGTTGAAACATAGTTTATTGTAATAGCTTCTCGATAAAACTTTTTCAATTTGGCTAAGATATCCTGAATAAACCTAGTCAGTGGGAGCCCTTGATCAGGAAGAGAACAGTTAATAAAAGAGGATGCAAGGTTTCGAATTATTTCTCACGTTCCAAGGGGCTAAATCAAAGAATAGAGGTTTCTGAAAACAAAGATACAGTTTTTATTCAAGTTCTTTGTTTAGACAGGC
>TRINITY_DN24062_c0_g3 [organism=Dendroctonus valens]
CGTCAATTTCCCCTTTAACGAAAAGTTTGGACAGAGAGTGGATTTCGGCGGCAAGATTGAGAATATTTGCGAAAGTTCACCTCCAAAAATTGGTAAGTATTGCTATAAACGCTTACCAATTTCCCTAGCCGACATTAGGAGGACTTCCACTGGCGCCCTGCTCGGGTTTATTACGATAGAACACGTGTTTTTAATAGTATTTCTATGGTGTCAACCGGCATTTTGCTTATGGTGGTTTTGGCTTTGTGCATTTTTTGCGTCTTCCGATCTGCGGTATTCCTGCTGGCGTGTTTTTTTTGTTTAAATCGTCATGGCGTCCGCCGGTTTGAACCGACTAGCAAATCAACACTCATCGCATAGCGAACTGCCAAAAAATGCCCCCAGGATTAACGGCCATGAAACAAGCGTGGAATATCAATTTTTAGATGAGCAGCTGCAGATTCTTCTGCCCCCAATGTTTGCGTTATGTTGGGTTCTATCGGTTTTCCAATTCCTGCATGTTGGTTTTTTCTGGACATTTTTCAGGCAGTTCACCGAGTCGTTCACCAAGTGTACGAGAGGTGAAGGACTATATTTCGTCATCCAACTACTAATATCCTTGATTTGTTTTTTATGTTAAAAATGTGATTTAAAAGCAGGTAGTGGGTGCACCAGCTGACGAACACCCTGTATGGTCGGGGAAAATCTTGGAAGCAATTCTTGCTTTAGCTGCTTGTAAACAAGCTTGATTTCCGGAAACTAAGGTCTTTATCTAAATCGATGTTTTTTCCATGTATTTTTATAATCAATTAAAGTCCTGGCTGTTGACCTGTTTTATTCCGGACTTGCATGATTTGCGCGTAAGGTGAAACCTCTTTGATCCAGTATTTCTTGCATAACAGTTCCAGAAATGTCTAGTTTTTGTTTAAACAATTATTATGCCTTTATGTAACATGCGGGAACAGTTGATGGATTTAGAAGCACCGCAATGATTAACAGGCATCAATTTATCACACATTATTAGGCCCTGTGTGAAGGAGCTGTATTATAGGAAACTCAATTGGACCCTGGAGTTGTTCTAGTTGAAATTTTCCTTAAAGCAAAATAAATTAACACGTTTGTACTTCTGATGCACAGCAAAGATGGATAGTATGGAAATAACGGCAACTACCAACAACCACGTATCGAAAATCGAGAAGATGGAGGATATTCCTGCCGAAGAAATGACCTCTAGGGACTATTACTTTGACTCGTATGCCCATTTCGGCATCCACGAAGAAATGTTGAAAGACGAAGTCCGGACTACCACCTACAA
>TRINITY_DN24335_c0_g1 [organism=Dendroctonus valens]
CACATTTGGATTGGCCCTACGGATCTGATTATATCTGTTTAACGCTTCCTTTACCTATCTAAGGCAGTTTTCAAAATATCAAATAATATTTATATTTTTATCAAAATATAGCGCCAAAAAATGTTGGATTGTTACGCGATTTCGGTACCTGGCAAAACAAATTGTTGTGTGTGGCTGAATCACAGAGCTTTCCTAACTTAGAGCCAAAAATTTTAAATTTCCAGATTCCATATTGCGTTGTAATCCAAGATTCTTAGGGCAATTTTTTGGCAAAAAATACGAATATAATTATATTATCAGTGTTAAACATAAATAATTAGATCAATCAAAATGTGCAATAATATACAGTCTCTCATTTACAATCTCGAAGTTGTGGGTACTTTTCAATATAAGCGGGAACGTTCCTTTGTTAAAATATTTTCATTGTACAAATTTTCTAAAAGATCGTGCATCGCGATCTCCTTTAACGTCTAATACACCATGGACTGCGAATCACCCTGTATTAAGTCACACACCAGATCTACAGCAATGCAAACCTATCGAAAAAAGTAAAAACCAAACTGCAAGATGCACCTAAAGAAAATCAGTAAAAATATAAAAAAATCTGATAATAATGAAATGCCATTATCCCACTTTTAAACGCAGTATTTTGAATAATATCTCCTCCCGAGATAAGTTATTTTTAAG
>TRINITY_DN21971_c0_g5 [organism=Dendroctonus valens]
GAGCCATTTTTCAACATCGTGACAATTTCGGAAGTGTTGCTCCGCCAGGCCGTAAGCCATTGACCGGAAGAGGTGATAATCCGATGGAGCGATGTCTAGAGAGTAGGGCGGGTGAAGTAGAACCTCCCATTTGAACTCTTTTAGTTGTTTTCTTTGCTCCTTATTGCGTACCCATATTCCTTCCTTCCAACAGAAGTTCTTTGTCTTCTTTTTTTGGCTGTTCCTGGCCGGTCCTAGTCGTTGACATCGAAATCACCCGGCTGGAACCATTCTTGACAAGTTCTTATTGAAGGAGCATTATCAGAGAGTATTTGATGAGCCTCGGTAGCTTTTTT
>TRINITY_DN24536_c0_g1 [organism=Dendroctonus valens]
GTGCGCACTTTGACAATAAACAATCGCTCTGGAGTTGACTACGAGGGGGGGGGGCGCTGCTCGCTCTATCTCTCCGACTAGTTTTTTGACTATTCCTGATTGGACAGTTGACTGGTGAGGAACCCTGTAAAAATGTTGAATGAGGTTCTGGATGCGCCTACATGGTGATCCATTGGATAAGTCTGAGCAGATGGTAGACCTCGACCAGGCGCCTGCGTTCTTCGGCGCTCTTCTGCCGATCTCCTGGTAGCTGAAGCGTGGGTGGATCGGAGCTGGGCGGTGCCTGCGGGATGTACCAGACCAGCTTCTTCTGGTTGCAGTTGGTGTCCAGGCCGACGCGCGCGCGGTGCACCGGATTCGTGGGGTTGCAGTCCATCAGATCTAAGGTTTTGTTGAAGCAGATGCGGATCTCGCTGATGTAGCTGGCGTTGGTTTTCTTGTCCTGCACGCAGTGGATGATGGGCTCCTTGCCCAGGCCGCCCTTCAGGGCGTTGTAGAACTGGGCGACGTCGTAGCCCGTACTGCTGGGCGATACGCCGCCCTTTTTCAGAATGCCCGCCAGCTCATACTGGCGGTTCAGCTTCAGCCCAGTTTGGAAGTAGTTGGTTACGCTGTCCAGCAGCGGCAGGGAGGAGGCGCAAGTGCCATGCTTCTTCCATTCGTGCGCCCAGAAGGAGTTCGGCTTGGTGTTGGCCTCCACGTTGATCCAGTAGCTGTTCAGGTCCGTGAGCATCGGCGTCAGCTCCTCGGGGTTGAAGTGAATCGCCGACGGGCAGAAGAACGGCCCCTCGTGCCCAGTCTTCGTCGGCCACACGCCGTGAATGGTCCACAGGTTCTTGTCCTTGGGCAGGTTGCAGGAGTTGGCACTGTTTGCCTCCTCCCACTCGCTGCACGTGGTCTGCGGCCACCTCTGCGAGAACATCAAATAGTCCCAGTCACTGTAGGGAGTGGACGGGAACTTTTGGGGCGAAGTATGCGCCCGCCTGTCAAGTGAGGGTGACTCTTTAAGGCGGAACGGGAGCGCTGCGCTCCACTTACCCTTCGAACA
>TRINITY_DN24035_c0_g2 [organism=Dendroctonus valens]
ACGGACTGCCCTGTACGTGATGGTGTAGGTGGTTTTCAGATAGGATTTATGCCATGGACACTCCCTCTATTGCTTGGCCTAGAATAAGGAAGGCGTTTTTCCAAACAACTCAACAAATTAAATGACCCTGTTTTTTTTTCTCATTTTCTTTAATTTTTGGAATTCAATGGTTACTTTCCAAGCTAGTCTATTTTACACGAATTTTATTTAGCTCTATTTTAGCTATTTATTCACATACAAAGAACACTTTAATTCTGTAAACATGGAGGGTTAAACGGAAAAAATGGAACGAGAAAGTGTATGCTGATGTATGCGAAGCACTACGCGTTTAGCTCAATAACATACTTATTTACACCTAGTTGATACTTGCAACCCATTCGGGCCTTTCTTGTACTATCAACCACATAAAACTACAACGTAATGATAAAGAACTTTAGAATAAACATAAAATTCAGTTGAAGAATACCAAATCGAAAAAGCACCCATCGCGAGCCAAAGTACAATGGAAGCTATTCGCATATGCATCAATTCCTGACTAGTTTAACACGCTACTTTTTCGTAACAAGAAAATATCATTGTTTTGAGTCGATATTTTCATCAAAATATCCTAAATTGTAACATATTCTATTGCAACGAATACTACTTTGATTTAAAACGAGTAAAAATTAGAAAATTAAAAAACTTACATAACAATAACTGACTGAAAAATGTAGAACGTTTTCCCGCTGATGAGCGTCAGCATCATGAATGTGCAAAAGGAGCACCAGTGTAACAATAAATTGTAATTTATAGGTAATGTACCCATTAAGTGTTTACCCATTAAACGGTTTCATAATTGCACATAAAGTATTATACAAGGAGATACACAATAATCCGATTAATAATTTTGAAAAATTGTGACGCTTAAAAACCTAGTAAAAAAATAAAAGCCTCTCCTGGTGGGTGGTTGACAACATGTGCCAACCACGTTTGATATTCAAGTATTGAAGAATAGCCCTGATACAGATGATCAGGCCAAAGCTCATTATCAGCCACCACAACCAGCCGTTATCCTTGGCAGCCAGGTTAGTAGAATAATGTACAATAAAAGTCCACTTGGCCAGTGAGAGACCAAAACCAGAAAGAGCTCCATACCGGGACGCAATAGTGTGACAAAAACACATCAGCAGCAAGAATCCAATCCAGTTAAAAACAAATGCCACAAAGAACGCGATATAAAACATGAAATCCGTGCCCAACAGGCTTGTATCAACTTCGTCACTCACTTCATTATCGATAGGCAGCAGGACTCTTTGACTTGGTGGATGTATTAAATCATTCCCCATGCTTATACCTAATATTCCATCTTCAAAATGCTTTTCCCGTTCAACTTCTTCATAGGTAGGTAGTTTTGTGGTTTGAGTTGCCACCTCGTATGGCGGAGGCGCGTTGTAATCGACCTTGGGCGGTGGAATCTCTTCCAAAGAACAACTGGCAGTCACATGAATAATGCTAGGCATTTCCACAGTAGTCGGCAGTGTATCAATCAAAGTTTCCACTTCAAAAGATGCGTCCGAACTGGTCGGCAAGAGCTTATTGGCATCTGGCTCAGGAGTGAAATCACTGGCCGTTGAATCATGAGTTTGGGGATGGCTGGTCGAATCTTCAAGATTTCCCACTGCTGCCTCATGTTCAGATGGTTGCGAAGACCCATTCATCGTACTTATAAAGGTTGAGCACAATTTTCAGCCTCAAATTATAACATTCTTTCACTCAACACACTAATAATTAAAAAAACAAGCACAATAATCAATAAAACTCAAAGGATACGTCAAACCGG
>TRINITY_DN24877_c0_g1 [organism=Dendroctonus valens]
CTTCATGATAGAAGAACTTGTCTTGTTGTTAAAACATAAATAAGCTCAGAGCTCCGAATTCCCAAACTCTGGTATTTTGCGGCTCAATGTGATCTAGCTAGAATTAGAAAATGAGTGAGCAAGCTATAAATGAGCTGGAGGCGGCTGCCCAAATAATAATGGCTCCCCCAAATATCGTGTCGAATGAGCAGCGGCATCATGCCGAAGTGATATTTCTGAATTTCCGCAAAAGCAAATCGCCCTACGAAATATGCAGGCTTATTCTGGAAAAATGCCCCAACCAATATGTTATGTTTGAGTCTGCAGAGGTCCTAAAAGAAGCTATTATCAGGGAATGGTCGTTTTTAAGGGAAAATGATCGAGTATCATTGAGACAGTATTTGATGCAGTACATAAACACTCGCGAAGTGCCGCATTTTGTACGGGATAGAATCCTTCAAGTAATTGTAATTATGGTAAAAAGAGCTAGCATTGACGACAATGGAAGAGAGCGCGGTATCATTCTGCAGGAGGTTGAAAATCTCATAATGAATGCCGAATCGAATAGGAAACTTCTTGGCTGCTACATTATCGCGAACTTAATGCAAGAGTATGCCAGCACTGTAAAGTCGACCGACGTAGGGCTTCCATGGGAGGTGCATTTTAAAGCAAAGAAGCAATTTGAAGCGACGGATCTCAAGCGAATCTTCCAATTTTGCGTATATTTGCTATCAGAAGTGGTGAAAAACGATCCTCCTTACAGCGACATCGTCGTTCAGCTAACCAGGCATCTGTTGCAAATCACTGAAAGAGTGCTCACCTGGGGCTACGTTTCACCAATTCTGCCCAAAAGGCTGATTGGTATCTACGAGTCCGTGCACGAGTCTGATCAAGCCCCTGCGTTGAGACTGACCAATTCTTGGTCGGAAATCATGTTCAATCCCGATCTGGTGCCTCTAATGTTCCAAATATACTGGAAGCTGAGAGACATAGATGATCTATCGCACCATTGCCTAAACTGCCTGGTTCAACTGGCGAGCCTGAGTGGAAGCATCACGAACAACAGCGAAGCTCGTCTGAAGTACTTGCACAGCTATTTGAGCAATTTCGTCAATTTATTATCCAATGTTACAATCAGAGAGAAAGAATCCCTGGGTATCTCAAACATTGCTAGAAAGCTGGTGTTGTTTTTCATCAATGACTTCAGCAATCTTCCAAGTCCGCTTCAAGAGACGATAATGGACGAGTTTACTCGGATAACGTGCAACTTTTGTGAAGGAACCGCTCGAGAAGATGCTAATCCGGACGAAGAGAGGTATTTCTCTGATTCTTTAGAAAATATGCTCGAAGCCTGGACAACGATAAGCGTCGAATTCGGTTCCATATCTGAAGAGCTGCATCAGTCCTGTGCTACGCGAATCTTCAATAAATACGTGCAGTGTCATCTAGCACAACCCGATGGGATTCGAAGTCTTAGTCTAGATAATGGACACAATTGTGAGGAAGATCTGGAAGACAACGACCGGACAAAGTTCAAGGAACAGCTGCAAATCATTGGCTTGCTTGGGAGGATCATTCTACCGCATTCGCTTCCAGTTTTGTACAAAATTTTAGAGTCTCGAACCGAGTCGCTGCTACACATGCTGCCAATCATGCAACAGAGAGCGATGAACTTAAATGAGGCTGCCTTATTGGAGGGGGTGTTTGAGGATGTACACTGGGCGGTTCTGATCGCGGGGCATTTGCTCTGCATGGAAAGTGATGGGGAGCTAGCTCTGATCCCCTCAGAAATCAACAATCACTCCACCGAGATGGTGAAAAAAGGAGCTACTAGCGCAGATGCGAGTATAAAAACTCTGAGCATGGCAGACGCGAAGGTGCAAGTTCCTGATTTTTTGGAGCAATGCGACCCAGTGATAAGAATCGCCTACAGTGTGTTGCGTTTGGCCTCTATAGAGGAACTGGCGATTTCAATGCGGCAGGGACATTTTATGAGCCCTGAAGTTGGCTCTACCTTGATGTGGTTTTTGAAACGATGGTGCCTCAACTACTTATTGCCGCCTGAGGAGTTTTACCAACAATTGGTAATAAGTCCAGTCATTTTAGCTTGTTTGGGCCGCGATTCGGAGTGCAGTAAAATGTTTATTTCCTTAATCTTGCACAAAATCGCCGTAAACCTCTACAGTTTCCAATCAGAACCAATTCTTCTACGCGACACCGTACACCTTTTTAGCGATATGGTTTCCTCAAAGCAAAAGTCTATCTACATAATAAAAACGGAATCTATGGCAAAACTGATCAATCTAACTGAGCAAATGGAGGCTGGAACGCTTCCTCCAAATATTTTGAGAGGCATCTACAAAGGCATAGTCATGGCTGGTATTTGTTTGACTGATCCCGATGAGAAAAACACATATTATCAAAGAATATTAGAGCCTCTAAAGAATAAATTCAAAGCCTTACTTGGGCAGGAAAACTTCAGCAGAATGTGCGAGAATGAGCAAGTGCAAAAGGTTGTGATCGATTTGCTGGAGAGCTTCATTGGGGTGGCGAGAGGTTCCTTATTGGCAACTGTGGAAATCTTGTTTCCTTTCATGTGCCCCATTCTATCGGAGCTGCCAAAATTTCTGACCTTTTTCAAAGACTACCAAGTGATTGTGCAACTAATTTTGGAGCTTTTCGGACAGTGTGCCAAGTCGATCTTGTGCTACTTGGCCCCGTTGGATAGCAAAAAATTATATGAAAGTGCCTTGGCTGCCGTCCAGGCCTATGCAAAATATAACTCTAACAGACTGTCAACTGAATCCTTTGCTGAAGAGAGCAGTTGTCAGGATTTAAGTCTTGTGTTGGACTTGCTGACCTTTATACTGGCCAAAGACTGCGTGGACTTGCATGTTCGCAGCGGCGATGAGGAAATCACGGTTACTGCTTCCGATGTGTCCCTCTTTGGGCTCAAATTTATAATGCCACTCATGACATTGGAGCTGTTGAAGTTCCCCAACTTGTGCGCCCATTTCTACCGGCTTCTGGTCCTAATCAACGACATTTACCCGGAGAAAATCGCCGCTCTTCCTCATGACATGATGGTCAGTCTGTTGCAAAGCATTGAATTGGGGCTCACCAATTTCGGCACTGATATCGTACAAGCGTGTCTTGACTTCGTGCAAGGAATGGCCTGCTATTTGTTCAGGCACAGCAATTTCGAGACGCCATTTGCAGTTGCGTTGAAACCGTTCCTGAAGCTGATGATGGATCTGGTGCTCTCCCATCAAATCAATTCGGATTTAATCAGCTGTTCTTCCACAACGATTTATTCTCTCATCTGCTGCTACCAGGAGGAGTACCAGGCGCTGGTGCAGAGTTTAATTCAAAGTCAGACTGATCCAATGACTGCTGAAAGGTTGGCAGCAGCCTTCAACAATCTAACGCAGAACATAGCATTAAACTGTGAAAGACAACCAAAGCTAAAGTTTAGAGATAACTTTGACAAGTTTATTGCAAACGTGCATGGATTTTTGTTAGTTAAGTGAATGCGAAAATGAGTGAATTAAGCGCGGGTTAAGTACGGTCGAGTTTTCGTGTGTGTAGAGTCCGTTTTATTTGAATTAAGTTGATTCATTTTCATGCGACTTGCTTAATGTATTATTAAATGTTAAGTCGACCTACTGTAGGAATTCGTTGATAAGTTTTATTCGTCTTTGGTTAGCTGGTGGTTTATTTATTGCCGTGAAGCGATATCGTCCGTTTGTATTAATAATTGAGAATTTATTTCATTTCTTTGGGGCGCCAGGTCCAAAGAAGTGCTTTGGTTTTTCGAGATTTATTATATATGGAATTCTCCTTATTTTAATTTGTGACGGGACTTGTCCAGTTCCTTTGCCTTCCACCTAGTAAAATCATGTTTTACTATCAAATATTGTCAGGAAACTTTTATTTTGTTAAACTGCTGTAAGCAATTGAAAGTACGTATTTTTCTGCTTACTAAGCAATTGTCTAGGAATCGCAAATAGAATGAGTTCAAAGGACCTATGGAAAGGTTGTACATATCGTGTTAGTCTAAGACAAATAAATTTAGTGTTTGTACCATAGTGGCTTTTATGTGAAAGGCTGTATTTTAAACATGCTTTTAATGTGTTTAAGGAAATTGCAGAAAATATATAGAAGCCCAAGTAACGTGCAGTTGAGATACCCGCAACAGCCATCAATCCTTGAAGTTTTAAATGCAAAAAAACTCGTGTGTTCCTGTAGTGTAGAACTCCTGTTCCTTAAGTACTCAGCCCTAGAGTGGGATTTTATAGGCATAGTTTAAGCATAAGGTAAACCTTCCAGTAACATTGTTTGTTAATGAAATAGGTCTATGGATTCCACCGTAACAGTAACAAGGCCATTCCGTTATCCAGAACATAATAGAATCTGACGGATGACGAGAAGCTTCGCGTTGTGAGATAAATTAGCAAAATCTAATTAACAGCTCTATTGTGCTGGGAATCGCAAGATTCGCAAATCGGAGAGTATGTTCGCGACGCCGAGGGCCGGGGAAAATTAGATGAAAGGGGTCAAGTATCCAGGAGAGGCACTCGGGACGCTCGTCTGATTGGGAACCGAAGCGTGATTACGTAACTGCTAAGTGAACACGTCGGATCAACTTTATGGTGATGATTGATGAGTCTGTTTCACAGCCAGAACGTAATTGAACTTCAGACACCAACTTTTAATAACTTACATCGTTATGACACTTTTAACAACTCGTCCATTGGCTTGGAATTGCTCCCGATATCCGGATCAGCGACTGGCAGTGGTAAATCCGTTTCAAGTGTCAACTGTCAATCCGAATCAAGTGTCACTATTTGGTAGTTGTAAATCCGCCCCAAGTGTCACTGTCATCGAATAAGCTACAAGTGATCATCCAACTATGGGATTTGCTGGTAATTCACTGGCAAATAGCTACATAAGATGGCTTAGAATAATCTGGAGCTGGATTTCGATGACGCAGATAATTGAGTATTTATAAAAACTTCGGGATTAGCATCGTTCACACGACTTAAAAACATGAAGTTGCTGGCATTGAGCTTGCTGGTGTTTCTTTGCGGGCGTTCCGAGGTCCAAGCCGAGGGCTATAATGGCTACAAAGTGTACCAGGTGACGCCAAAAACCCTCCAGCAAGCCGACATTCTTCACCAACTCCATGAAGATCCAGAGTTCGATTTCTTCCAACACGCCAAACTCCTTGGGCAGCCAATGAGCATCATGGCCTCTCCAAGGGTGCAACAGTACTTTGAAACCACCTTGGCCAATCTCACTCACGAAGGGTTGGAGTACACAGTTACCACTGAGGATGTACAGAAGGTGCTTGATGAAGAATATGCAGACTTTGTAAGAAGAAACTCCAGTAGACAAGCGGGGGCACGAGCAGTGTTCGATGAGTACATTTCCCATGCCGAGGTGTTGGCCTATTTGGAACGTCTGGAGCGTGAGCATCCTGAAATAGTGAGACTGGAATCGATTGGTCGCTCCACTGAGGGAAGGGATTTGCTTTTGATTCATATCGGCTCGAGACGCCCAAATGCGCCCACTATTTTCATCGACGCTGGCATCCATGCAAGAGAATGGATTGCCACTCCCAGCGCTCTTTATATTATCAATCAACTGGTTGAAAACCCTGCTCATGCCCGCCTACACCAGAACGTCAATTGGGCAATTATTCCGGCCATTAATCCAGATGGTTACGAGTTCTCCCGCTCTTCAGTTCTGAATCGACTATGGCGCAAAACAAGAAAGCCCAACGAGGGAAGTACTTGCATTGGAACCGACCCGAACAGGAACTTTGGCTATCAGTGGAATACTGGTGGCGCCAGTACGAATCCTTGCAGCGACATCTATGCCGGACCTGAGGCCTTTTCTGAGCCGGAAACTGATGCCATTCGCAAGTACTTCCTGAACCACTACACTGAGATCAAGCTGTACGTCACCATCCATAGCTATGGGAACTATATTTTGTATCCTTGGGGATTTACCAGTGAATTGCCTCGCGACGCTCTCCACCTGCAGACTGTAGCTGAAGCTGCAGCTAGACCGATCGAAGCAGCCAGTACTCTGGGGTCCATTTACACGATTGGTTCTTCGACTAACGTTTTATACGAAGCTTCTGGTGGAAGCGATGATTGGACAAAAGGAGCGATGGGCGTGGACTTGTCCTATTGCTTCGAATTGCCTGCTGGTGGTACGTTTGGGTTCAACCCTCCAGTGGCTATGATTAGGCCAATTGTGGAGGAGACCTTCGAAGGCTTCATTGTGCTAGGGGAATACATTGCGACTTTGTACAGTTAGTGCCTAAGATTTGTTTAAATAAACACAGA
>TRINITY_DN22641_c1_g2 [organism=Dendroctonus valens]
CGTGAATTCAAAATATAAAATATTGATAAAGGCTGACAAAAGAGCAAGTTAAAAAACTGGATTAAGTTAAACTACCAATAATGCTGATGCTTATTGCGCTTCTAGGCAGGGGTAGTAAATATATGAATGTTGATTTTATAAAATTAAATCTTTAAATTGTAATATCATTTAGTTATTAAATATAATTTAGGATTATTTTATTGTGTATATTCCAG
>TRINITY_DN15521_c0_g1 [organism=Dendroctonus valens]
GTGTTTAATAAAAAATTAAAACAAATGTTAAAGCAAAATATTCATATTTAAAAAGAAAAAATCTTCAGCGGTGCATAATTCTTACTGGAGAACATATTGTTCGTTAAGAAACTTTTTATGAGAGCAGAGTCGGGTTCACTCTTTGAAAAATTGCTAAAAAGAAAGATGTAAGCAGTGTTAATGAAATCTTGTTCAAAACAATTGCTTTTCTGGTAGTAAAAGTCAGCAAAAGAAAAATAACAGCAATCCCAATTCACAGAGGTCAAAATTTCCAATAAGGAAGCAAAAGAAGTTTTGCAGCGTAAACAACTCGAATTTCCACTTCCAAGAAT
>TRINITY_DN24063_c0_g1 [organism=Dendroctonus valens]
GCACTGTGCGTTTTTCCTTGATGTCTCTTTATCAGGCGACAGTCGTTGGTGAAACCGTCCAGTGCGATGATCCGGTACCATTTCGAGCTGCTGCAGCAGGCTTTTGGGCCTGGGGAATTCGTCGTTCAAGAGCAAACAGGTTGGTGGCCACTGCCACCCAGCAGGAGCACTGATGGTGGATTGTTCCAGAACTGTCCGGGCAAGGAGCCAACTACTTGGGAGTGGTGACAGCTGTAACCCTGCAAGGGACAAACCCGAGAAAAACATTGCGTTTGATCGTGAA
>TRINITY_DN23280_c0_g2 [organism=Dendroctonus valens]
GCATTATGATAAGCTTGACAACAGTCTTTGGATTTGCTCAAGCACAATGGTACTTTACATACTGAACAAGACCACTCAGTGCGGACTTGATTGGATTTGGTGCTGCACCTTGCACATCTTTTTCTAGTAGATCTAACAGGCTGGTGATCAAACGACGTATAACGTACTTCTTCCGAAATATTCCTTCTCTTTTTCTTCTTTCATCGATGTATTTTTCTTTATTCTTATTTCAACGTAACAAGAGTTCTTATTTCAACGTATTTTTCGGCTTAAATAAAAACTTTCGAGATTCCATCGGTCAGTGAAATATTTAACCGAACAAGTGCTTCTGGCTTCAAAATATATTGAATTGAATGAAGAAAGTGAGACAATGACTAGTAAAGTCAATGTGAGACAATGACTAGAATCGCCAGCAGTGACGACAAATTTTATCTCGCAAACGCAGGATGAATCAAATTTTTGGAATGCATGGCAAGCTGATAAAGCGAACTACAATACTATAATAACCAATGTGCAAGTAAG
>TRINITY_DN23738_c3_g3 [organism=Dendroctonus valens]
TTCGCACTTTTCATAATTTTTCGGTCAATGACCTTATACTATTTTAAAGGCCCGTTCACGCGGCGACATCTAATGTCGTCCACAACCATGTCATTGTCTGAACAGTTGAAGGTCAGAGTGTCGCGACGTTAGTGTCACATATCAAACTGGTTTGATATACGACTACTGTCACGCCATTAAAGTCACCGTGTGAACGAGCCTTTAGACCGAAATTTTAAACAATTTTCGTTCGAACCCTCAGAGAGTATGATTTCAACG
>TRINITY_DN26727_c0_g3 [organism=Dendroctonus valens]
AGTTTATGACACACGGAGCTCGAAAGTTTTTTAAATTTTATTCTCTAGTCAGATTCAGACAGGAATTAAAAAAGAAAAGTTGAGAGTAAGCTTTCTGTGCCTCATTCTATTGCCTTCTGTTCCTTGCTTCTGATTTATGTTTTCACTTTCTTATGGTGATGCCTGTCTTTAATATCCTCCTAACGAGCAAATGCTGTAGAAAAGTAAGACTTTTGCGGTAATTGCTTGAAACGGTTAAGTTTTTCAAGCTTTAAGGCCGTCGTGAAAAATATTGTTTTCTGAAGATGCAAACCACTCGTACTTGAGAAACGTCCGGAAGAAATTATTTTTTACGACGACCTGAAACACCATAAAACTGACCTGCTTCTTTTGATGTATTTATAAATCTGCAGTTAGTCTGCTTCGTTATTGTTGATGAGCTTGGCACAGAAGCATATTAAATTTGAAAAGAAAACACACGAAAATATTAATTAAACAAAATAATTAACAAACTAAAAATATAAAATTGTCGGCTGAAAGTCATCCATGCGCAAACTTAAAATTAACACAGTATTTATCACACAAAGTTCTATTGGCAATTAATCGCCCTCCCGAAGTTGCATACAGAAGAAAACTAATAAACCGCAAAAGAAGCCAAAAAGCCGACAGTTAAAAACAAAGAAGAACCTTTGAAAAGAACGTTCGTTCCAAAAACAATTATTCTTAGAAATCTTACCAACTATTTCTTG
>TRINITY_DN26327_c1_g2 [organism=Dendroctonus valens]
TGATTGAAATATATTTGTTTCTTATTGCCGCACCTTTTTTTTTAGTCTGTTTCGGCAGTTGCAGCTTCAACCTTTCCAGTCCTATAATCTTTTTCTTGGAAACAGGCAGGGTCTGGACGAATGGTAATTTGAAAATTGGAGAATATTAGGGAACTATTGCTACTTTATTGTTAAATTTAGGATACGGGTAATCTTAACAACTGTAACAAGCAGGCACACTTGAAATATCAAATCCCTAGATATTTTAAAACGTGTTTTATTCAGTTACAAATCAATATGTATATCGGATGTTACTTAGACCGGCTTATTTGGTATTCTACAATCCAAATACTCTCTCTCTGTTAACCCAAAAGTATTTGTCCAAAAATACCGTATGTATTTGTGATATGCGTTCGTGCCAATGCACACTTTATGGTTTTGATTTCGTATTGTACTATGAGTATCTTAAAATTCCTTGTCCGTCTTTGGCCAAAGTAGAGATATGTGATGGCATTTTTCTGCACAATTAGTACCTTTAAACGTGGTTCAAAGTTTCACCAATTATTAAACGCAAACGCGTATTGCTATTAAGATTTTGAGCACTAAATTTGAGCACTACAACGCTAGAAAATTGGAAATATTTAATAATATTCGTGGATGCTTTCTAGACGTATTCAAATGAACAGCAAATCAATGAAAACATGCTTAGAATATCCGGTAACTGTTAAACAAACAATAATTACAAGGGTTTACAATCGTCGATTGAATTGTTGGCAGTATTGTAAACGCAAAAACATCAATTACAATATTAAAAATATCACATGCTAGATATATTTTTATAAAATTTCCACACAAGCAAACATTCTTTCCTATTCAATTTCTAAAAATTTCGCAGTTGTGAGAGTGATTTATTATTGTCTGGAAAAGACGATAGAAGGAATGAAGGTGCAATTATGAGGTCGAAAAATACATACATTACCAGAAACGAAAACTGATAGGGGAAGACATTGCAGAAAGCTCTAAAGTGTAAAAAATCGGGCCCAGAAATGCAAATGTGATTGACTTTGTATGAAAATTAAACAATCTTCAACTTCAGCGAATTCTAGCACATAGTTTCCGACTGCATATGCAGGCTGGTTTTCGAGTCGGCCTTTTTAACAACATCACGTTGCACTGTAGGTAACTGGCTTGAATCTATGATTATTGAGGGCCGTTTCAGAGTCGGGGGACCGGCAGAGTTGGCGCTCGATTTCGATTCTGTTGAATCTTGCCGGCCAGTCGACGAACTAGGACTAGAACCTGGATCAATTCATTTAAATCAGGCTCCTTGCCAAGGGTGGATTGCAAAGAAGCGGCAAAAAGTGGATAAAAGCTAAAGGATCTGCACAAATACGTCATCGAAAGCAAAAAAGTATGCGGTACCTAGGCCTTGCGGTGATACTGGATCGCTGTCTATAGCTTGCGACCGTTTCAGCGTCTGCTGTCTGGCCGGCCATGAATTAACTCTGAACTCCCTGGTTTCAGACACTACGCTTAATAGCGCTGGCCCACTGCCACCTTCCCCCAGCTCGTCCTTACCATCCCCCTGGTCATGCTCTTCCATCTCTTCATTGTACCTTCTCTGGATCAAGTTTTCCATCACCATGTAGTCGCTTTCTTCCGCGCTACGCAGATGCTCTTTTTCGAAATTGATCGCTATCTCCGGATTGGACATTTCGGATGGGTTTCTCTTGCGGGTACCTGACGATATCAGACAAGTTTGGGCATGATGTGGTGCACTAAGTTGCTAACACAATTTGATACAGATACTACAAGACTATGCTACAAAACAACAGCAAACCAAAACCGCACGACCGCCACAATCAAAACTTACTTGGCGGCGATTGTTCTGGCCGAGGCGGACTCAGCAGACCAGGACTTCTAGGCGGACTGAGCAGTCCACAGACCGTCTCTAACTCATCCGTAATGCTCGCGTATTCTGCGTGCATGTGCATGAGCAGACTCCCTCTTCCGCTGGGTGGAATCACCTTGATTTTTGGCTCGTTAAACGTAACAAACGGATGCGGAGTGATGGGACCGGATGCGGAAGCTGGCAAATCGGACGTTTCCGGTTCGGATTGGGTTTGAGAAAATTGCCGCCTTCCGAACGGCGCCTTGCTGACTGACGACAACGTGTCTTCGCCTGTTTGAGGACGGAACTGTTCAAGATCAACGAAGTTTGGCCTAAGACCGCGACGTTCAATTGACACCAAATTTTCAGGATTTTGCTTTGGTTTCAGAGATGTACATCAACTTGCTACAAGCTGTACAAGCAAACAGCTTCCATGATTCCTACATAGTCTACTGAGTCATTCGAGCCCCAACAAGCATGGATCATTTGTTTGTACTATGCAATTATTCCCCATCTTTTTTTGCTTAAAAACCGCTGCCAAGCCTGAGATAACAGATATACTTGTTAGGGCTCCACGAGCCCTATATAGGGCGGTCCCAAGCTTCTTAGTCAAGAAATCTTCTCTGCACACCAAATAAATATACGAGCCCTAACAACTATATGTTCGGGCGACGCCCAAAATTCTAA
>TRINITY_DN28633_c0_g1 [organism=Dendroctonus valens]
TGTCCTTTTTACAATTACTTTTTCTTTCTTCCTCTATCTAGTTCTTTCTCCTTATCTCTCTTAACCATCCGTTCCTCCCATTTTGGTGTTTAATAATCACTGTATCTCCCTCTTTACATTTCTCAACTGCTCGTTAAAGCATTTCTCGGCGTCTAACTATTATTCTACTTTCTTTATCTCTCTATCTAGTCCAATGGTCATCATCCTTACTTTTACTTTACCTGCGCGCCCCACAAAATTTAATCCCTCCACTCGTATCTCACCAG
>TRINITY_DN33593_c0_g1 [organism=Dendroctonus valens]
AGGCAATTTTAAAGATTGGGAATTTTTAAATATTGCTTTTGAAGCCGCTAGAACATTTCCCTTTATAGTTATTGGCAACCGATCATATAAATTCCGAAACTTTAAAGTCCCACCTTCAGTCATTCGTAATAAATCAAGAGTGGAAAACGCGGTTATCCAATTTAGGCGAGCCGGTGATATACACTGTAGACTTAAATTCTAGACAACCGACAGCACTTGTCGCTACTAAAGTATAAATGCGCTTCTACAGATTTGTCTTTGATGGGTTGATATTATCATTGCAAGCTTCAGATCCAGTTTGTCTCAACCAGTGTCTTAAATTCCGAGTTCTCTCAATTAAAGTTGTGGTTGCACCCTGAGAAGCATGCGTAACTACAGTGCTCTGAGCATTGGCCAGAGCGACCTGTTGTCTATAATTATGCAATCTATCGGCAAGTGTGGGGATTGATGGGGGCGCAGGCACGCTTGCAGCCCCAGCAA
>TRINITY_DN27578_c2_g1 [organism=Dendroctonus valens]
TGAGGAACAGATGTCTGAGAACCAATTCGGTTTTAGAAGGGCTGTAGGGACTAGAGAGGCTATCTTTTGAATCCAGGTGCTGTTTCAGCGCTGAAGGGATGTAAACTGCGATGTATACGCATGTTCCGTGGATTACAGGAAGGGGTTTGACCAAGTGCAACACACGAAAATGATGGAAGTTCTGCAAAGAGTTGGCCTGAATGGGAAGGATCAGAAAATCATCAGAAATCTCTACTGGAATCAGAGGGTTTGTGTCAGGGTAGACAGAGAGACAACGGAGGAGATACAAATATTGCGTGGTGTGAGACAGGGATGCATGTTGTCTCCTGTAATTTTTCAATCTGTACTCGGAAGGCATCTTCAGAGAACCCCTGCAGAATACTGAGACCGGAATCCTGTTAAATGGAGAACGATTGAATAACATAAGGTATGCGGATGATACGGTTATTTTTGCGGACAACCTGGCTTCCTTGCAACTCCTAATGGACAGTGTTACATCATACAGTCGACAATATGGTTTGGAAATAAACACCAACAAAACAAAGTTCATGATAATCAGTAAAAAGAAAATATCGTGGTTGAAAATTTTAAGAACGTTGTTCAGCCAATCAAGC
>TRINITY_DN23568_c2_g4 [organism=Dendroctonus valens]
TTTTGTCAAGAATAACAAGCATTTGTCAAATTGTGACTTAGTTTGAAGCTTTTTTCACAAAATGTACACCAATATCGAATTTGCGGATATGCGATTAGTTATGGGGAAATGCCACAGTAACATAGCAGAAGCTGTAAGAACTTACGCCAGCAAAATGACACTGGACTATTGGTTCCAGGAATTGAGGCAGATAATGGACGATATAGAGGTTTTCGGCTTCCAGATACAGACGAACAGGTA
>TRINITY_DN18286_c0_g1 [organism=Dendroctonus valens]
GGGCATTTTTGAGGTTTTAATTATCAGTAAATGCAGCTTTGTCAACGTGAAATAACTATGGAATTACTGACCTAAAAATTATTAACGCCTTTTAAAGTTCCGAATTTTTATAACAGCAAGCCTTTTTCCGATGTTTTACGAATATGGATCAGTGTGCAATCACTAAATTTTCTTGAACTTAACAAATCACATACGTTTTATTTTTTATTGCAAGTAAATTTCTCAGCTTTATTTAGGGCATTTTTAAGGTTTTCCGTCGCAGTAAATGCAGATTTGTTCACTTAAAATGTTTGTGCATTTATTGAGCTACAAATTATAAACGCCATTTAATAGTTACGCATTTTTATAAAAGCAAGCCTTTTTTCGTAGTTTACGAACAT
>TRINITY_DN22041_c0_g1 [organism=Dendroctonus valens]
GTTCATCTTAGTTACTGGAATTTAACCGACAGTACCATCATTCAACGTAAAGAACATACTTATCTGTAAGCATTGATAAATTCAATCAGTGTAGTAGAGCAGAGGAATAAGTAGATGATATTCACGCAAATACACATCAAAAAGTTCTTAATTCAGTTCTTCGTCCATCAAGCCAGGGAGTACGAATAAAGCCGGCATTTTTTCAGACTGTTCATAGCTGAGAGATACATTGACTATCTTACAATGGGCGTGCGATTATAGGAATTAATTAGAAAAAAATGCCTTTTTCATTGCATGTGTTACACTAATGAATAGCGGCTAATTAACTGGGTTAAACCTTGACACGAATCGTTTCGGCTTATTATACCAATGCTTAATGATATACATTATACATATTTTTTTTCGAAGTTGTTTTCGCTTCTCTATGGTTATGTCATATTTTCTCAGTCGGGCACTTTACAACTAACCCGAATAATTGCAATAAAACATAAAATATCTGCGGTAAGTGTTAAATTCATCTTGACTTGAGTCGCCTTCTAATGCAATAAAAGCAGCTTCAACCGTTCAAAGATAAAATGCGCTTGATTGTATTCTAATTATAAATTTAAATTGTCATTGCCTACATAAACAGACATTTCTCGAAAATTGCAACTGTTGACTGTTGAAAAATCGAAAATATTATAAGAAGACGATAATTGGCTCTAATCTTGTTGAGCTAAAAATACAACCCAAGCCAAGGACTTCATTTTATTTTCGCTTTCAGGAAAAAACACTCAGCCTCCTGCTAAGAAGCATCGGTATCTAAAAAAAGAAAAATGCCTGTTCCAAAAACAGTGAAATTATACAATGGTGTGGAACTACCCACAGTGGGTTTGGGTACATACAGCTCAACATCCACAGGCCAAGTGGAAGACGCTGTTAAAGTAGCCATAGATTCGGGCTACAGACACATAGATTGCGCTTGGTTTTATGGCAATGAAGCCGAAATTGGAAAGGCCATCAAGGAAAAGATTAGCAGCGGCGTGATCAAACGAGAAGATTTATTCATCACTAGCAAGCTTTGGAACAATTTTCATGCCAAAAGCGCAGTTCTACCTAAGCTGAGAGAAACTCTACAAGCATTGCAACTGGAATATTTGGACCTGTATTTGATTCATTGGCCTTTTGCACTGAAAGAAGATGCTCCGAATATGCCCAAAGGAGATATTGACCAGTACTTTAGCGATGTCGATTATTTGGAAACATGGGAAGCAATGGAAGAAGCCCAGAAAATGGGGCTGGCTAAATCCATTGGAGTGTCCAACTTTAACTCCGAGCAAATTAGCAGGCTAATAGCTAATGGCAA
>TRINITY_DN26191_c1_g1 [organism=Dendroctonus valens]
GCTTCCACGTATAAAAGCTGTTATATAAATTCCGGGAAAAGAAAACCGTTCTAACGAAAAATTGCCTCGGTGCAGAAATGGGAAATGTCACTACGAGTTGATTTGTGCGAAATATGCATAAACAGTGGGATTTATGGGTTCTTATTTGTTATTTAAATCTCCCTTTTCACAGGCTGAGTTGGAATTTAAATATTTTTTGACCGATAAATGTGAGATATAAATTTTCTGTGTGGCGTAGAACAAATTACACAAAATTTCGGTCCTTTGCCAG
>TRINITY_DN23730_c1_g2 [organism=Dendroctonus valens]
ATTGAAATTCTCTCATATTCGAGATTAGTTCGCACGACTTTTTTCATATTCCGTGGTTGTCAGCTTGAGCGTTTCTTCCCGATTATTGGAGATGATTCATTTTCGTTGAACCAGATATTATTCAAAAGAAATTCCTGGGTTCCAGTCAATATTATTGCTAAAGCACAGCTTTAGGTAGGTTTTAAAGCAGTATTTTTAAGTATATTAATGAAAGTGCAGACATTTTATTTTTCTCTATACAATACCAACACAATTTTTACGAGAGCAATCGGCAACATGGCCATTTAAATTATTTGAACAAAAGTGATATTAAGTTGGCAGAAAGTAAACAATAAATTGGAAAAATAAGTTCCGTTTTGTTCGGTGCACAAGTAACAGAAAAAGAACGACAATTATTGCGTCATTGACAGAAGGCTCGAGACAGACGTCATAAGCATCCTACAGCCACCTAAAGAGTATTAATTTTCCGTATGCATTACTTCAAATGCACTTTTCTCGAAAACGGTTGCTTTTAACGATCCCAACAAGGTATACCTTTTTTTGCGTCAAAATAATGGGCAAATAGGATATTCGATTCAAAACTCACAACATCAACATCAAACCAGAATTCAGAGCTGTAAGTGGCGCCCCCTACTAAGTACATGAGAATGGTTAACCGATATGAATTTCGCGTATTTCAAACCCCCCGTAACCGAAATGTGATCTAATTCTAATTTATCGTTGAAATAACATTAAACATTAACTTTTCACTTTCAGCTTTGATGCCCTCTATCGCCGTTACTATCAACTTATTGACTAAGATAAATGTGGCTAAATCGGCTTATTTTGGTACCAGCTAACAACCGCAGTTTTTAGTTGATCAGGAAACACAC
>TRINITY_DN27229_c1_g1 [organism=Dendroctonus valens]
CTAGCTATACCCAAATGTACTCAATTTCCAGTGGTAGAGTTTCGCGCATTAGAAATTTAGAAGCCATTGTCCAAGTTGATAGACGTAGTACAATAAAACCATAAAGAAGGCTGTCTTTAGTATCCTATCGGCGGCCACTAATATTTTTAAATTCCGCCTCGCGGCGGGCATCATCTCGTCAGTTTCGTGCACTATGTGCCTTCTAGCATACATCATGCATCCTCGCAGGTATTCCTTTATATCGACGTTTTCAGCCTCCACTTGATAAATCCGCTTCTCCACATCGTTCATCGTTTTCCGCAAGTTCATAAAATATCGCATGTCAAACTTCCAGGCTCTGGTCGTGTAGTACTCCAGCAAATCCTGCCCTTTCAGCAGTCGCTGGTTTACTGAAATCAATCTAAAGTTTCGTTGGTTTTAAGGTTTTCCAGCTGTGGAAAATAATGGCCTTACACGGGTTTATAGCCCAGGCATATCAGCAGCAAATCGACGAAAACGGCCGGAATCAGTTGGAACAGAAAAACATTCATGTAGTGCAGCATTTTGTTCTTCGTCGTTGTCCCACCGGGACACCATAACATTACATTAAACGGAATTTCTTTGGACACGATGTCTTTCCCTACGTCCAAAATGTGTTCCCAATTGACAGTGAGATCCTCGCGTGGTACACAAATGTTGAAAACGGGTTGTCGTCTCGTGGTCAAATAGTCCCATACAGCCAGTAGCATAACGTTGATGCAACTATCTGCAGGAATGACATTGGCACTGGTTTTGCTGTCCATATAAACCGACCTAACGACTCCCTTGCCCGCTCCAACAAACAGCCCCATCGGACTTTGCAGGTTGTTGAAGTAGCCGGGTAAGGGCTCTTTGAACGTGGGTATAACCACAGCTGGCCGTAAGATGATGGCAGGCAAAGTTTCCATTTCCTGATTGACTAGTCCTTCAGCCAGTGCTTTGGAATAGGAGTACGTGTTGGGGTAGTTTCCCATTATTTTTTTCTCCGGCAGGTTCATTGTGTCCGCTTGGTCTGAGGACATAGTCATGTCGATGATTTGCTGCGGATCTGCAGGAGGATCATAGGCCTTTTCGTAAAGAACTTTCTCGTTGGGAAACGCAAATGCAGTAGAAATGTGCGCGAACAACTTAAGTTTTTTGCACTGTTTAGCAAAATTCAGCATGTACTTTGTGCCCAAGGTGTTCATGCGGATGGCATATTCCAAAGTGTCATCGAAACGAGTGGAAGCCGCCGAATGGAAAATGAAATCCACCTCAGTTACCATCGTTTTCCGATCGTTTTCCAGTATGCCCAAGTCCGTTTCCAGAACATCTCCAGTTATAACAACGCACTTCTTGAAGCAGTCAGGCCGCGTTTCCTTCACAGTGGAAAAAAGCACGTGATTGAATATGTCCTGCAAACGGTCCTTCGGAGTTTTCCCTTTCTTCTGTCGAATTAGCAAATATAGCGTCTTAACGTCCGTGACTCGAAGTAGCTTTTCAATCAGCATTTTTCCGAGGAATCCAGTCGCCCCAGACAAGAACACGGTCTTGCCTTTAAATATGTCCCCAATTCGATCTTTGTCTTCTGTCATTGTGCTTCGGTCGCTATTTCTCACTGAATTCAAGCAATAATCGATGGCCGCTCACTTCGGAGGTCGAGAATCGACTAGTACCCAATAAGATGTGCAGGGTCTATTTAACACCACGCATTCAATGCCTATTTAACTGAAAACTCTCTACTTAATTGACTTTTCATAATTTTTATTAATAAGTTTTCTGCTGATTATGCTTGAGTTTGTTGATAATTGGTGAACAGACATGAACTTTGAGGCACAACAATTATTAAACCTGTTGTGTTTTTTATTCACAAACTTTAATTAAACTGTAAACTAGCGTTTATTAATTAAGCAAATTCAATAACGCACAGTTCACAGTTGGAACATCGCTTTTGAGATGGTACCAGTCTTGAGCAGGTCCAGGGCCTGCTGGTAGTCGCCCAAACGAAAAACTTGGACTCCCAGCCTGTCATAGTCAATGTACCTGGAACCCATTGCTTCGATGAACCCGATAGACTTGACCATACTGAATGGGTTCACGTTCACCGCAAATATAGTGATTTCCCTGGCATACAAGTCGAAAGGTGACACTTTGATGGTTTTGTCAGGTGGAGGAATTCCAAAGCAGCATAGCTTTCCCCCTTTGGTCAGCAGACTGAGACCGAACTCAACAGCTGGGCAAAACCCGCTGCAGTCAACCACCACTTCAAAGGCGTAATTCGGATCAGCGTCTCGGTTTTGCCTCAGTTGAGTCGGACTGACCAGCTCAAAACCAGTTTCCAATTTCTTCACGTGGTTGAGCCGGGGTTCATTGGGCTCAGACACGGTGACCTTGCGGTGCCCATGCAGGTGAAGCACCGAAACCCACAGTTTCCCGATGATCCCTGCCCCGATCACCAGAATTCTGGAACCGACTGCCACTGGCGCCAACATGTCCCATCCGTGCGCCAGACAGGCCAAGGGTTCGGCCAGGGCAGCTTGTTCCAAAGTGATGGATTCGGGCAATTTCTGCACCAGATTCGTGGGCACCACAGCATAAGTGGCCCATCCACCATCTCGGTGAATACCCACGGTGTTCTGGATACCTCCAATGTTGCAGTAATGTGGTTTTCCAGAGTGGCAAAAGTCGCAACAACGGCATCCTTCGTTTGGATCCACCGTAACTCTGTCTCCAATTCGAACATTCTTCACTGCCGAGCCCACTTGGACAATGGTACCGGAAAATTCATGCCCCAAAATTTTCGTTCCCTTGTTCGACATAGGAAACTCTCCCGCTATAATGTGGAGATCCGTACCACAAACACCGGCAAAGGCGACCTTAATCAGGACTTGATCGGGTGCCGAAATTGCCGGAACTGGTACCTGGACATACTCCAATATCTGCGTGCTGCCCGTAAATCTCAGAGCTTCCATTTCGGTCGGTACCGCGATTCATCAACTACTAATCTGTTATCGTGCCTTATTAAATAAATATATGCATTGATTGCCTGTAATATTATCTAAGCTAAGGCTCTGACTGGCTGAGATGCAAAAGCTACTTTTTGTCGAGGCCTAACATCCATCTATCCGTGAGCAATCAATT
>TRINITY_DN19365_c1_g6 [organism=Dendroctonus valens]
GCTGGCTTTGTTGTTTGGATGGCTTATTTCTTCTTGACGGCGGACTTGGTCACCTTGGCTCCCGTTGGGTCCTTCTTCTCCACGCTCTTGATCACACCAACAGCAACGGTTTGACGCATGTCACGGACGGCAAAACGACCCAATGGTGGGTATGAGGAGAAGGTCTCCACAACCATGGGCTTGGTGGGAATCATCTTAACCATTCCAGCATCTCCATTCTTCAAGAACTTGGGCTCCTTCTCAAGCTCCTTGCCTGATCGCCTATCAATCTTCGTCACGAGCTCAGAAAACTTGACGGCAATGTGGGAGGTGTGGCAGTCAAGCACTGGGGCATATCCATTTCCAATCTGGCCAGGGTGGTTCATGATGATGACCTGTGAGGTGAAGTTGGCAGCTTCCCTGGCTGGATCATCCTTCGAGTTGGAAGCAACAAAACCACGCTTGAGATCCTTGACAGCAACGTTCTTCACGTTGAAGCCAACATTGTCACCCGGAAGGGCCTCCTGCAGAGCTTCGTGGTGCATCTCAACAGACTTAACCTCAGTTGTCAATCCAGAGGGACCAAATGTCACCACCATACCAG
>TRINITY_DN21764_c0_g1 [organism=Dendroctonus valens]
TTACACATTTTTCCTTATTTGATACATACAATCCGATATAGGTACTTTAACTAGTAGGTCTATACAAAGAAAGGAAATGAAATGTTATTCTCTTACTCTCAACCAATTTATGACAACATTCAGGACATGAAAGAAAAAACACTGAGCAGTTTTCCTAAAATAAATAACTAGTAACTATCACGGACCTTAGGGCCTAATTTTTCCATTACAGATTAAACACATTTTCAAACAACTATATGTGGCAGTATTTCCTCGCTTGCGCCTAGTCCCTTCTTTCACCTCTAGTACTTTAAATACATTTTCTCCTTTTTCTTCATCCACAAGCATACACTGATAAAACTCGTTAGAACAAGAAGTGAAACCAATACGGCCGTGGAAAACACAAAGCCTTGCATGGGCATGCATATGTGGTCTTTGCGAGTTATTTCCAGTGCAGTGTGCCCATTGAGGTCTTCTGGCAAAATGACTCGCACCAGTTTGCCCATCGTCACCCAATCCCCAATGACCGTGGCGTTGTTGCTAACGTTTCTTCTGCGCCTTCTGGCCGGGATCACTTGCTGGTCATCTTTGGAGCAGATGTCGCAATCGTTTTTACATAATTCTATGTTGCACTCGATCATCAAGTCCATTTCGTCCGGAAATTTAAAGGCATTGAAATAGGCATAGGCCATAATGGAGGCTCCGCTATCGCCAGTTTCTCTGGTCTTTTGGAACGCGCCAAACAGTTTCGGTTTCAATATGCAACCATCTTCATCGGTTAGGGCGATACTGTTTGTGCCAGCCGTGTCCACTGCTTTGCAGTCTTTTACCTGCACATCGAAGCCTGGATCACCACTTACAGACACAACTAAGGTCATTTCCTCGCCGATTTTAACCAAGCCATTGGCTGGCGCCCCCAGGTGTCCACGTCCTAGTAGAACGTCCAGTTTAGCCATGGCGGTATCTCCACTAAATGTTATAATTTCTTGACTAAGCATTCCAATGCTGAAGGCCACGCTCAACGTGTCTTTGATGTTGCCCTCCCAAAGGCATCTGACCGACCTTACAGTGTCCCAGACCTCCTGAATCCCCGGCTCGTTTTGCAGAACGAGCACATTTTCCAAGTACGATTGATTTTGGGTGTCGAATGCATTAACGAACTCAGTTCCACACTTCTCAAGGCTCACCGTGAATGTGTATTTAGTATTACCTGAGTTCTCCTGGACATACCGGCACTCTGGATTGCTGTAGTAGCCTTTGGAGTAAATCACCCCATTGAACTCCCGATTGAATTCAATGTTGATCGTCATCATTTCTTTGCCGCATTGCACATCAATAGCATGGATGTGTGGAGGATGCTTCAAGTCCTCCTCACTCACTTCTGGTGATTGTTTTCCTGCTCCTGGGATTGTATTGACCTCAGGGTTGGCTGTGGTTGCGGCCGCGGCTTCTTCTTCAGTCGTGGTCCCTTGAGGTTGTTCAGCTAAGGTGCCTGGAGTAGAGGTAGTGAACCCGCTGGGAGCTGAAATATCGGCAGTAGGCAAAGTGGAGCCTGGGGCGGGTTCTACTGGAACTACCGGCACTGAGCTTTCACTGGCCGGTTCCTCCCCTTCCGGTCCTGCAGGCTGTTCTGCTGGCACTGGCTCATTCCCTTCAGCAGTTTGGGCGGGCTCAGGACCGGCATTGGGCAAACTCGGTTCAGCAGCTGGCTCTGGATTAACAGGAACAGGCGCTGGAGTCGTTAACTCCGGCGCCACCTCTGATTGAAGAGTTGTTGAAGATGGCTCAGTTGGAGGAGTTGTTTCGTGTACAGGCGCTTGAGTTGCTTCTGGAGAAGTATATGGTGGGAAACTGGGTTGAGTTTGTTCAGGTGCTACAGGAGAGTCAGGTTGGCTGGTAGACGGCGCCCCTGGTACAGCATCTGGATATCCCGGTGCCAGCGTGGTTGTCGCCGACGCCCCACTCTCAGGCACACCCTCAGGGTGGGTTGGAAATGGCCCAGGCAGTTCTTCAGCTGGTTGTGTTGGGGCCCCTTCCGGTGCACCAGGTCCAATGGTAAATCCTGCTTCAGCGGGCTGGCGGGTGGAATCATCACGTGGTTGTCCAGTTTGCGTTTCTGGAGCGTTTGCAAGAGTCGTCGCAGGTCCATTGCCTTGGATGGTTGATGGCCCTGCAGTAACATCGGGTTGCGTGTCAGGTAGTTTGGGACCTCCACCAGATCCCAAGTCAGGAGGCATCAAAACATCGTCATTCCCTATTGGAACGTATCCCTCAGGAGCAGTGACGCCCCCTGTAACGGGATTGATGGGCAGCTGAAAGGCTGGTTCTGGGGAAAATCCTGCTGGTGGGTATCCCGGCTGAAATGGTCGTGGCCGCTCGGTATTGGCTGGCGGCAGGTATTCCCTCAATGTGCCTTGACGAACTCTTCTGCTGTTGTGTGAATAAACGCCCTGCAGCCATTGAAGAATGTTCTGCACCATTTGGTCTGCGTTGGAGGCTTGTCGTTTCTCGACAAGGGCAGCTCTTCGGTCTCTTCGGGTGGCTCCTTCAGTTTGAATGGCACCTGCCACCAATAAGGTGACGAGAAGAAATGGAAGCTTCATAAAGTACATCAGTCTAAAGAAAGAAGATAAAAAAATCATCCAGCAATTCGGGCACCAAATTAATCCACACTTTTTACTGCGTTTCACTGCTTCACCTGATTCTCCCTTGCGACCATGGTGTAAAAATGAATGTATGTACCTACCTAAAGTCTGTCTGACCAAAAGCTCGTATTTAATGAAATCTA
>TRINITY_DN21714_c1_g3 [organism=Dendroctonus valens]
CACTATCGACTACAGGGGCCCGTGTCAAATTAGACGCCGGGTAAACCAAAACCCAAAGGGATTGAGAGGGTGCACACAAGTGCCGGGGGGTCGATGTTTCGGCAGAGATTAGTCAACTAATCTCTGGTTTCGGGCTCGATTATCGAATGCGAACTACCTAGAGAGTTTCTTCCCTGTCCGCCTGCAAAGGCACACACACATTCTGCAGGTAAAATCTTTATAAC
>TRINITY_DN21890_c2_g5 [organism=Dendroctonus valens]
ATTAAAATATTTTACCGATTAAATGAAATGTTTAAAAGTTAGTGTGTATGTGTGTGCGCCTCTTTTGAAACATGAGGGAAGCGGGCGACAAGAACAAACATGTAAATGCTGTGTAAAAATGTCTTTTTGATGATTTTTGGTTAATTTTTAAGAACAAATAATCGAAAAAAACATACATTTGAGGTTGGGAAAAATGGGAAAATGGGTCGCGCCAGAGATAGT
>TRINITY_DN12702_c0_g1 [organism=Dendroctonus valens]
TGTTCCTGTACCAAACGGAGCAATAGGTACCCATCTATAGAACAAAGCCCAGAATTGTCATTTTACTTCTCCCACATTTATTTACTTGGTGTGAAAAGTGAACCGAAAAAGCGCAACTAAGGCATTGTCCTTCCTGCCCAGTATTAATTCTCCTTTTTTTAAATGCCAGGGTTTTTAGACCTTTTAATGAGAAAATGTATGCATCTCTAAGACCCTGTACCTTTTCTCTTGCTGCGAATTCTCTTAAAAAACTATAAGCGGTTGGAACGCCTTTAAGTGCCGCAAAACATTAACTCAACATCTGTTCTCTATAAAAATTACACAACAAACTACTAAAATCCTTGTAGAAAATTGGTCATTGTAGCACTCTGGTCAAACGTTGCAAAACTTAAGAAACATAAGAAAAGTGGAGTTATATCGAGTCACCGTGCTGGCCAGGGTGTCTCAGAATAAGTGCTTAATATCTATCATACCTAGATAAAGACAACATGAAAAATCAAAATTGATGATGGTTTCTTGGAGGCGAAACTTCGCAGCATAAAACTGATAATGTGTCTCTCGCTGACTTAAAGTTGCTGCTGACAACGTGCAGTTGGTTTTTCTCTAGATTTGTTA
>TRINITY_DN14770_c0_g2 [organism=Dendroctonus valens]
ATTATTGCAAACCCATTAGTATGGATCGAGGATTAAACAAACACACCTGGCAGAAAATTGAATATCAGGGGAAAACTAACAACGGTGGCCGATAAATAAACAAAAGTGAGACACGCGGCAACGGTGCGTGACCGGCGTCGCGACGTCGTCAGAAGCGCGGCGCGTTGCCAGGAGACGCCGCCATTGATCCGCGGCGCCCTGATGATGACTCGACGTCCGCCTGCCTGGGCGCACTCGAGGGCAAAGCGCGTCATCCGAAGGACTTGCCAGATCATTAAGCAACATTCTTGCCGCTCTTGCTTTTATGGAAATTATTTTTGTTTTACATTGTATCCAGACCTTCCAGC
>TRINITY_DN21319_c3_g6 [organism=Dendroctonus valens]
ATTGGCTTTTCTAAACACATAATACTTACACCACCAAGAAGGGGATGTATTGTTTGCAACCCCTCGCTCTTACGTTTCAGTTTCCATAGATACCGCGAAACAAGAACGCCGCCCCAATATGGCTTCTCATTCCGGTCAATATTTACGAGCCGGTAAAATATTTTCCGGAAATGATTCTAAAGCTTCCTATTATCGAGTTGTCATTGCAATAAACATGCTTTATTGTAAGCAGGCCAACTATCGAATTTCAGAAGACTTTTTCGCGATGTCAGCTACATAACTTCTAGCTTGTCATTTAGGTTTGTGGAAGTTTAAAAATGAAAATCTGCTTCATATGATAACAACATGGGGTTTTGCATTCGATAATCGTGAATATCTTGAATTATTCTTGGTTCGAAATACCTACCCACTTTGCGTACTGTACCTAGAGCAGCCGAAAAACATAACGGTTTGACCAAATGTGTGAAAAAACTGACGCATTTTTTCCTGGTTTCTCTTTTTTAGGCCAAGCACGTTGTTTTGGAAACAAAAATGATTCTCACCTGTTAAACAGCACCAATCGGTTCCTTGAGATAGTAA
>TRINITY_DN24040_c0_g3 [organism=Dendroctonus valens]
TATTTACACTATGGAGTGACTCAAAGGTCTATACTTGGACCTTTGGTGTTTATTATTTATATTAATGACTTAGTAGGCTGTGACACTTCGGCTGATTTTGTCCTGTACGCAGATGATACAACCATAGTTAGAAAGTCTGAAAACGCTGATTCTTTGAATGGCTACCTAAGTGGGTCACAAGCTATTGTCACTGACTGGTTTGTGGCCAACCAGTTGAGCATGAACGATGCTAAGAGTCAGAAGCTGATTCTGTCTACTCGTCCCACCAAACATATTCCCAACGATCCAATCAAATTTCTTGGAGTTAAAATTGATTCAAAACTCACATGGAAACCACATCTGGCTGATGTTTGCAGCAGTGTGGCATCAGGTGTTTTTGCTTTGCGGACACTTGCTTCCACAATCTCAAAGGAAGCAGCTTTAACAGTTTATTTTGCTTGCGTGCATTCTAAAATTTCCTATGCGATTCTAGCCTGGGGAC
>TRINITY_DN24360_c2_g5 [organism=Dendroctonus valens]
TTCGTCTCTATTATTTAACTAATGATAATCAATTGTGCAGAAACTATACAAAAAGTATTCAAATGCACTTCATTGTCGCCTTTTTGCGTCAGTTATCACTGCTGATTATAGACGCATAACCAACCGAGCAAACAACCGCAGGTGGCGGCCAAGCCTAACGGTACCAGCGGATTACTGAATGCCTGTTTTAGGTAGTCGGAGCGTCGGCGCTGTTCTTCGGTTCGGCGATCCTTGGACTCCACTGCTGATTTGCACCAAAGCTCTTTTGGGATGAGTGGTATCACCGAGTTCGATTTTCTCTCGCTTTCTGGCATCTTCTTTAGATTACTCGACTCCACGCCAACCTCTTCTGATTTTTTTAACCGAGGAATTCTTTCCCATTTGATAAACCGTAATCTTCCATCGTTGTCAACATCACCTTTCAATGTTTGTTCTTTTGCTGACATTCAGAAATGTTTTTTCTT
>TRINITY_DN21558_c0_g1 [organism=Dendroctonus valens]
GTGGTACGGAGGTGGCCAGTTTCATCAGGCCTGTCATTGCTTCCGGAAGATTATCCAGACCCTAGAAACCGCAAATGTTACAAGAATGGTGGGGTTTTCCGTCATCGGTTTGGGGAAAAGTAGTATTACGCCGCAAGACTCTTTAAATTTTCTTCTGCTATAAACCTTTTGGGCGACTCGTAATGGAACGGTATGCAGCCAGAGGGTCCGAGCTCTCGAAACCGAGGAACGCCGTTCTCACGAGAGAAGTGGCCGGGTTCCGGGCTCCGGGTTCTCTTGCGAAGCGAATAAGTGTATTTTCGAGAGCAATCGAGTGGTCTCATTCAGTGTAGAACTCGAAAATTGGGACCCATAGAGGAAAAATTGACTGTTACTTCATTTACCTCTTCGAACCACATGATCGGGAAAACAATGTCCGGGAATGTT
>TRINITY_DN23464_c0_g4 [organism=Dendroctonus valens]
GGGTAATGATGTATGTTCCTTTATTTCAGACCATTTATTTCTTATGCATACTTCAATATCACCAAAAAAACTTCATCTTCAAAAACTTTAACTTCAATATCACCAAAAAGCAGGCAAGCAAAATATTGGAAATGTACAATTGTCAGCTGGCCAAGAAATAATGGAGAAATAGGATGTTACCTAAACAGTGAATGGGACATTGAACAGGAAATACGGATCCTCATTGAAAAGGCCAGAAGAACATCTATCAAAATGAAACAGCTTCTCACGTGTAGACAACTGAACCTATGTTTATGACTAACGCCTGGCCAAATGCTACACATTTCCCATCTTCCTGTATGGACTAGAGGGATGGACACTGTTGGATCGGCATTGCAAAAAGATTGAAGCCTTTGAAATGTGGGTTTATCGTCGCATACTTAGGATTTCCTGAAGTCGTAGAGTACGGAATGCTGATGTCTTGTTACGTCGAAATACAACGGCCGAGGTCTTAAACACAGTGAAGCGACGAAAACTGGGATACTTCGGACATGTTATGAGGGAACAATACCGCTTTCTTCAACTAATAATACAGGGAAAAATTGAAGGGCGACGAGCACCGGGACGAAGACGGACATCGTGGCTTAAAAGATTGAGAGAGTGATATGGAAGCTGTCTCCAATATACAGATAGCCAGAATGATCGCCAACCTTCGGTAGATGACGGCACCAGGAGAAGAAGATCACCAAAATATTGCTAATCG
>TRINITY_DN25310_c1_g2 [organism=Dendroctonus valens]
GTCGCTGTCGCCCCCGTCCGAGTCCATAGAGCCGCCGATTGATGGCACGTCGCTTGGGACGTCGAACAGACCGAACTAGAAGGAATTTTCTTGTGAAAGTTCAGAGTGAAGGGTCTTCTAACGACTGGGAAAGTTTCAAGTTGCTACTTGGCCTAGTTTGGGAGTTGTGAAGTTTTAAATACGAGGGCGCACTTGGCTGGGAACACCCATTGCGAACCCTCAGTTTACTCGGCTAGCAAAAATCAGGATTTTGTGGGATTTTCTTGCAATTTTCAGCGTTTGTAGAGTGAACTATCTTCTAAGGGTTGTGAAAGTTTCAAGTTGCTACTTGCCCTAGTTGGCAAGTTGTGAAATTTTAGAAAAGAGAGCGCAATTGGCTGGAAACAAGTATTTCGAGGCGAAACTTTACTCGGCGGGCAAAAGTCAGGATTTTGTGGGATTGTGGAAGGACTGTGAAAATTTTCAAGTTGCTACTTGCCCTAGTTTGGGAGTTAGGAACTTTTGCGCGCCCCTCACCTGAGCCATATTGCCAGAACGGTCCCGTTTCGGCCTCTCGGGCTTCTTGCGCCCGAACATCACCGACA
>TRINITY_DN27616_c2_g2 [organism=Dendroctonus valens]
GGGCGGTTCTTCAAAGCGTAATCCACGGCAATAATTTAGGTACATTGAAAATTCCGCTGGAAAACCTATTATAATTAGCTCTTGTCTCCGATTGAGTCAATTCCCTTCACAATGGAAAGTCGCTCAAGTCATTATGATACCTAAACCAGGAAAAGATCCTAGCCGGGTAACGTCGTATAGACCCATTAGTCTGCTGCCTTATTCCAGATCACCAATTTGGGTTCAGGCCAGAACACTCGACAATTGAACCTTGAAGTTCAAAGGACCACTACCGCTATCAGAGATTGTTTTGAAAGGAGAGAATACTGCGAGGCAGTCTTTCTTGACGCAACACAGGCCTTTGACAAAGTGTGGCACGAAGGCCTGATATCTAAAATTAAAAAAATGTTCCCAACAAAGCTTGCTTGTCTGCTGGCATCGTACTTGACAAACAGGATATTTCAGGTAAAAATAAATAGCAACTTCAGCCCGCTCCAGCAGATAAATGCTGGAGTCCCTCAAGGAAGCGTACTGGGGCCCACCCTGTACTTATTGTTCATATCAGATTTACCAACAACAGAAAGCATAAAATTGCAGACGATGCGGTCTTCACATTATCTCATACTGAGCTAAATACATCACCAGCAATGTTACACAAGCACCTTGTAAAGCTGGCTCAAGCACAATAGAATCAGCATA
>TRINITY_DN28056_c0_g1 [organism=Dendroctonus valens]
GGCCGGCGATGGCGTGGCGTGGCACGTGCTCGTAGAACGCCTGCACCACCACCACGCCGTGGCGCAGTCCGAACGCACCCCGCCAATAGCCTTCCAGGCTGTCACGCCGCGCATTGTAGGTACCGGGGTACAGCACGTCGTTGCGCGCCGGCGTGTCCGGCAGCCGGCACTGGTAGCGCATCGGCTTGATCACGCGCTGGCCGTTCTCGCTGATCATCACCGGTGCGTAGGTGCCGG
>TRINITY_DN22595_c0_g1 [organism=Dendroctonus valens]
TCTGTGCGTGTGTGTGCCCCAACACCTCGCCACACAGCGGCATCATCGCAAAAGAGTCATACGACACAGACACGACACAGTGTTACCCGGGCCTAATGTGCGCATTTACTTAAGTGAGAACGTGATTTATTTATTTATTTAGAGGTGATTGTCAGTCCAAATCAACTGCAAATAGTTGCTTAATTTTAATTTAAAGATATTAGTAAAAAATCAATATTTTCGATCAAGATCGAGGTGTTAAGAGCTAAGGAGGCCAATAGACGGATATTTTTCTTGTGTAGTTTTTACCACTTCTTTTACAGTTTAATGTTTTTCCATTGGATGTAGTGCTTTAAGATCTGTTTTGTTGTAAGTGCGGTCAATTACTTAATTGTAAATTTAGTCAGGAGCTACTTGTTGCTAAAGATATAACATTCCAGATTATTTGTAAATAAATAAAACTTG
>TRINITY_DN12807_c0_g3 [organism=Dendroctonus valens]
AAAGCCCTGTATGGCGGATCAGTTCGACTATGAATAAGCTGGAATACATTAGGGCATAATCGGCATTATAAGTTAATACCGGCAAAGGGTTGAAAGGCAAGGGTTGGCATATTATCATAGGGAACGAAACCATTTGGTATGCAGTCAGTGTCAAGGTAAAATCGGATTTGACGTGCAGCTGCTCCAGAAATAACGTTTCAGATGAGGGTTTCGGCATTATTACCATGCTGGTGGCACGTCTGGATGGGAGTCGTTCATATGACAATGCGGCTGTAGGAAAATCTGGGAAATCATCTGCCGATGTTCACACAAACAGGCTATTTTTCCTTGCGGTTCTCTAATTGATGAATTTTTCCAGTCCCCAAACCACTTGTCTTCAACACGCTTCCCTAACCCGTACTTTATTGCCAGTTTCCTCATTTTTTCCTGCCTCTA
>TRINITY_DN26248_c0_g1 [organism=Dendroctonus valens]
AGCCTGTTCAGCTTCAAAAATAAGTTTCACTTTTAACATAAGCACTTGATGTTTAACAGTTTTACTAATTTATAATATTTGGCGATACTCACTCTACTTTGAAATAATTAATAATAATGTAATTTGTATGAAAAAGCGGGTTTCATCTGCTGGTTGATTCATTGGTGGACCTCTATACTTTTCGTTGTCAAATTAAGATCATCTTGATTATTATTTTAACATTCAGTTCGAACTTCTGATTCTATATTTTCTAATAACTAATTTTCAGTTAGTTAGCGGTTTCAATTGATGTTTCCACTATTTTTCTAAGTGAAAATGGAGGAAGCTATAAGACATACTCGCTTATTATTTATTTTATTTTACTGTAAACTAAATATAAAAAGTCGAAGATGCTTTTATTCGGCTTAAACAACTTTTGACTAAGTTCTAAGTGGGCTAATTTATAAAAACAAGCAGCAAAAACATAACAAAACTTTATAGAAGCATAATAACAAATCTAAATTCAATTAATGTTAGTTATTTATATATTTTACTATTATTTAAGTAAGTATACCTAATTAAAGAAAATTTTCACGGCTACTATAGTATACAGAGGTATAAACCTTTAAATGTCTCACCATAATTTCTTTCTACAAACTGGTTCGATATTATCGACAAGTGAATTATTCGACTGTTTTGTAGTATTATTTTACACTCCAGAATGATAGAATAATTTGTCTAAGACCTGATAAAGTATTTATCATTATCATACATATACGTTATATTTTTTATGGGTTCATTTTCTGATAAGCCGGCAGGGTTTTTACTGATTGATTGCTCGGTCTGATATATAAAAACGTTTCACTTTTATACAATATCTTCTGATATTTAACGCGATATCCGCGGTTTCCTTATTTGCTTTTCATGTACGTTTTAGTTGCGGTTTATTAAGTAATGGAGAGTAACTTTCACAAAGTACGATTAACAAAGTCTTTCTCTTTTCAAGATTGTAGATTAGACAAAATGAAAAATGTATTTCGTTGAAAACGTATTCAAGAATCGAAAAAACACAAAACGTTGACTATAAACTGACAAAAGCTGCCACTACTGCTGAGTATTTTCAATTCTATTGAAATAGACAAAAAGCATTTACATTCTTCTCAAAACAGGCACATGATTTTACCTTTAAGGTCATATTTCGCACACCAGCATTTCTTAACTCCAGAATCACAGCGTTAGCACGAACCTTTGCTAACTGCTTGTTATAATTCCCGTATATATTAATAAGTAAAGTTTGAAGAAAAACGCTGTTAATATTACCGTAGACATATTTGAAAAATTTAATGCATAAAACAATAAGAAGTATCAGCGAATCTGGACGAATTTACCCTCGGTAAGTTTTTCAACATAATTTTTTCGGGCATCCATATCGTCTGCGGGTCGATTATAGGGAGTCCAGACCGGTTCACCAACAAAGAATCGTTTGGCGACAATAAAGTTCTTGGTATCCAAAGTGAATCGGTGATAAATTCCTGCTGGTACAATGAGTAAATCTCCAGGAGTAACCCTAACTCTGATCCATTGATCATTTGGATCTCGCACGTCGAAATAACCAGAGCCATCAATGCACAGCCGAATTTCTTCATCTGTATGCAGATGCTCAGTGTAAAAAATATTTAGCTTTTCTTCAAATTGCGACATATTATCAGGAGGGGGTGCCATAGTAACTTCATCTTCATAAGAGTATCCTCTTTGCTTTTTTATCTTATCTAAAATTCCATCTTCTTCTAGAGTTTCGAGGTTCAACTGGAAATATTCAACACCAGTTGAAGCAAATAAATCTGCCAGAGAAACATATTCTGGTGGGTATCTATGATGTTCTTCTCTCTTATCATAGTCTTCGTTATCCATGTACCAAGCTAGCACCATTTTGAAACACTGCGGAA
>TRINITY_DN27270_c1_g1 [organism=Dendroctonus valens]
GAGGTATTGCAACACATCATTGCTCGTTCTCAAAATGCCATCCTGTATATAAAATTCAAACACCATATTCAGTTAGAGCGAGTTAAATCGCAGAAGGTAATCACATAAAATGAGCTTACGACTGACACAGCACGTTTGTTTACTTTCTCTTCGTAACCGTGATTCACCTCTAGATGGGGAAAATGCGCTTTCGCTTTCTCCAAAATGGTAAATTGAACCTGAGAGTCAGTTTGTGACCGAATAAAATAAGGAAATCGATACAGATCTCGTATGTACATCAATTGGCCGAGTTAATGATTATTGTAGTGTTGAAAAAAATGTTCGCCCGAGTAACATTCTATCCGACTTTAGTCTACAATGTGTTAATGGAAAAATTGACCCCTCGACAATGGTACAATAGGATAGACGATACGGTCATTCTGGGGGCTTTGCCCTTCCCCAGTATTGCTGCGGAAATAATCGAAAAGGAAAACGTAAAAGCAGTGGTTTCAATGAACGAGGATTACGAATTATTTCTAGCAAATAATGCCAAGTCATGGAAAAAATTAGGAATTGAATTTCTTCAACTGGCCACTGTAGATATATTTGCCACGCCGTGTCAGAGTAAACTGGTCGAAGGAGTAAACTTTATCAATAGATTTGTGGACTCACAAAAAGTGGTCAATGGCACATCAACGTCTTCAGTTTACATTCATTGCAAAGCTGGACGCACACGAAGTGCAACATTAGTGGGTTGCTATCTAATGAAGAGATACAATTGGACACCGGAGCAAGCAGTAAGCTGCATGAAGGAAAAGCGACCACACATATTAATGCACAAAAAACAGTGGGAAGCATTACAGCTATTCAGGGCGGAGAATTTGAAAAGTTGAGGCCAGTAGCATTATGAGAAAGACGCCTTTGTTGTAGATAATAAATTGTCCTAAAATAGGTACCCATTTAAACTCAAAAAGTCAATATCATTATTTTATTAGCGGATAATATAAAGTCTTTGATATCACTGTATGATTGACACTATTCTAATTTCTACAAAAAAATATCTATTCAGTTTTTATAAAGCAGATTCATGGCTTGTTTTCGCGTTTTCTATCTAACTCAACCATATTTTCAACATGCAGCGGCACTTGTTGGCTATATTCGCAGTTGGTAGCAGCTTTATTATTTCACACGAAACACCCTATATAATATTACCAGTATAGCCTTATTTATTATCTTAAACATCTCGTTGGGTAACATTATGGGAAAAATTATTAGTCTAAATTAAAAATTTTGTCAGGTTTTTTCTGGTATCAATTAAAGCAATCCACGATTTTGAAAAAAAAATTACCAGAAATGTCAAGGTAGATATAAATAGATAGATTTGCTTAAAAGCGCACTAAAGTACAGAATCACAAACTTAAAATCCTTATAAAAGCGAGGCTTTTTACGTTTAATAAACACTTCAAATAATCTGATGAAACAAATGTTAGCAGGTACCCACAATTACACAAATTCATTTTCGTTTCTTACAGAAAATAAGGATTATTGTTTGTTTTACTGGAAAATCAGAAAAAAACCCTTCTTCTCACAAACATATGTGTTTTAGATAATATTGCTTTATCTTGATGATATATTTTTAACGTGCAATCTTTTTAATGTCTGTTGTTTTCGTAGATTAATAAAATATTAAAATTAAAAACGACAATTTTAAAGCGTTTAACATTTCATTAGAATCAGCAATGAAAAACTAAAGTGTATAAATACAATAAAGCGTAAAACGAAACAGCTGATAAACGTTACAAGTGTGGTCATGTTGAAAATTTTTACCTACAAATTATATACAAAATTGGAAATATTTCTCAAGAAACGTCTAACATCTACGCAAATCTTGAAGAACTATTTTTTTTTAACTAATAAATTCATGAATAATCCTAACAGCCCGCAATTATCGCAGCTCAGTGTAAATAAATATACTGACCAATGGTAAGAGCTCGCTCAACATTAGATAATACAAAAATTGCATTCCTTGTTGCAGAAAATAATTTAGTAGTAAATTGAGACAATATTGCATGTATAGTGGTAAAAACTAGTTATGGTCGACAAGTCAAACTAGTTGAATTATTTATTTATAAGAAAAAAATAATCCGTTCGGTTCAAATTTAAAGAGATCAAAAGATGACGCCAATAAAACTTAAGCTTAGGACTGTCTCTTAACGGTTAAGCAGCGTTAAAGTAGCTGGACACATATCTTCAAAACGGGTTTACGATTGTACGTTAAGAAAATGTAATAAGCGACTGGTAACTGTGGTATTGTTGATGAACAAGTGGATCACAATAAAAACACGTTTTTTTCGCTCACATTGTATGTTGTCTTTTGTAAATGTTTGTCAAGAGGAAAACACAGGAGTTAATTTTAGTT
>TRINITY_DN29290_c0_g1 [organism=Dendroctonus valens]
GCCTATAGTAGCACCACTTTAGCGATACCGTCCCATCATCCGCTTAGTTCACTTAGCTCCACTTCGACGGGCCGAATTTCGGCGGCCTCCGCTCCGTTTCTTTCATCAATTAGTAGCGGCGGCAAACAACTGCCGCCGACAAATGGATGTCTTTCAGCCGGCGCAAGCCGTGTCACTGCTTGCTCGCCGACCCCTTCATCCTCCGCCTCCTCACAACTACAGGACATAAAACCACGTAAAAAGCGCTCCAACGCGTCGTCATTAGGCGGCGGGGATGCAAATTTAAGTCCGGCGTCCGCGTTTAGCTCACCGTTTGCCATTGAAAGTTTAACCTCTTCAGCACTCAATAACAATAACAACAACAAAGTTTCACAACAACAGCAACAATTCGATACGGCGCGTATGCTGGCGGCGGCTGCAGCTGCCGCCGCGGCTGCCGCAACTGGTTGCGGTGGTGGCAATGTTTTTTCGTCAAGCGATTTCCAACAATTTCTTCATATGGTCGGCGGTGGCGCAATTGCGTCGGCGGCCGCCGCTTTCGGCAATCATGGAATGGCCGCGTTTATGCCCAAAGCTGAA
>TRINITY_DN23602_c1_g2 [organism=Dendroctonus valens]
CGGTGTTGTTTTGGAAACGTGTCTTAAACTAGATAGTTTGAGGACAAGATCAATTGGTCCGTCATGGTGAGTGATGAGTTTTTCTTAATTTTTATATTTCTCAGTCTTGAAGTAGAAATTAGATGCAGTTCATTCAGAGCACTAGAGTTGCTGATATTGATTTTGAGTGAATTGGCTTACATCTACATTAAGTAACTAGCAATAGAAAAAATATGACAATGGGTTGCTTTAGCAGTAAACGTTTTCCTAGCTTGGATTGCCTAAGCAAATCTTGATTGGGTAAAGTGTCAACATTCAGATACTTTTAGTGCCTTTAAGCCGAAAAGTTTACTGAAAACAATTGAAGTAACACACAAACTTAACAGCAACAAACTTAACGTAATGGAATGTAGGAGTATTCTTCGATACCGACATTTTTTCATTTAATTCAGTAATAAATTCCATCTGTTAATGCCCGCAAACAGTGCTGCTTAGGCATTTGCTTTCGTGCTTTAAGATAAGGAAAAGATGCAACTGTGATTTGTAGAAAACACACTGAACTTTGACTTATCATTACAACGGGGTTTGAAGCATTTTTGATTATTTGATTTCTTACTTTTGAAAATCTTCTTCATGGTATTAAAGGAATCCATCATATCCGATGGGGAAATAAACATTTCATCAGGGCCTTTCTTACATATTCCATCCAATTCAAGTTAAACTATTTCGTTCAATTATGCCCAGCTCTTTTACCCTTCATGTAACCGATCCAGCGGTGTGCGGTCGTTTTAAACAGCGGATCATCGTCAATGGTAGCCAGAAGCAGGAGTTGATTAATGTGGGTAGCATGATAATCCCATCTTGCTAAATTAGGCGCAATGCCCAGAGTGACGTGCCGCAAGTCGTAGCTAGTAACGCTGCCCATGTCGAAGAACGGCAGCATACTCTTAAGCGTGGTCATGCCTCCATTGTAGAGAAATTCCGCCTCCTGCGCCTGGTCCACTGGAGCGATTGTCATCAAATCATAGAGGCCCAGAATTGAGTAGATGAACCCGTTGAGAACGAATGATGAAGGTTGCGTGGGATATTCTTCGTACCAGTGGAACTTGTTTAGGAATGTCGCAAGCACACCACCTTCCGCACTAGTAACTCTGAATGGTTTCAGGCCGCTCAAAGCCGCATTTAAGTAGCGCTGATCTCCGCCAGAGTGGTAAAAAGCCCTGGCTAAGACGGAGAGGGCATGACCTTGCCCCATCGCAGAGTACCAGCCCGGTTCCAGAACCAAAAATCCTGGTGCCAAAGTTCGCTTAACAGGAATAGCCCAACCGCCAGTATCCGTATCTTGATATCTGACAAACCACTCGGCTGCATCGTAAAATTGCTGAACGTGCTCAGAAGAGGCCAGAGTCAAGTTGTCGATCGCCCCCGAGCCCCTAAAACGCCTCATGGTCAAACAAATGGGAAAATTCAAGTAGAACGCGCGCGTGCCTCAACATGATACTGATGACTTTTAGTTTTTGCCTCGGGATTTTGAATTTCGATTTATCCTTGCTGGCGTAGTTTAAGCCCTTGTGTAGATCGACGATTAAGTCTCTGGTGAGTCGGCGCCATTCGGAAATGGTTCCCAACCCATGGTAGATATTGCTGTCTTGGGTAGTAATGAAAATATCGCTGGTAATGTAGTGTAGAAAATAAGCGTCTTTGGTTTCTCGATTTTGCAGAACAACAGTCAGGCTGCTGTTGCCGTTTAAAAGCACGTCGACTTTCATGATAAAGTCCAGCACATGATCCAGTTTCATTCTGATTCCCTCGTTGTAGTTTTCGCTCGTTCTAAACTCCAGCACGTTCGATTTGCGATTATGATTAAAGTTTCTTTCAACAATCGCCGTGTCTGGTATTAACCATTTTACCATCTCCTTATCGCCACTCTCCAGTGTGGTGATTCGCGGCTCAGGTTCAGTGAGATTTTTCGAATAATGCGCCAATCCGAACTGGGCAATTTGAATGGGGTAGTAGTAGCCACCGCTGTCCCATTGGCTGGACACTGGGACTCCTTCAGTTGCGCTCACACACTTCATTCGGTCGCGGCCTTCCACGTTGTAGTTTTCAAAGTACATAAAAACCCCCGTGGGGTCGTATTTGCTCTTTGGATGGTAGATTTTGCTGTAGCTGTGCGACCACTCAAATCGGTCCGGCCCCGCTATTTTTCCATAGACCTGGAAATACTCCTCCAAGAAGGAGAATGGCAGGAATACTTCAGGACCTTCTCGCTTGCATTTCACCAGATATTCTCCGTTGATATCGCAATCGATGTCAAATGGCTTGGTTTGTTGCTGTTTCACAATGTTTGTTTGTTCGGGCAGCGATGTTGACTGCTTATTGCAGATGGAGTACAATATGACCAGGGTGGCGAGTGAGATAGTAATCAGGATGAGTAGGGCGATTTTGAAGTTGAAGCGCATTATTACAAAGAATAATGGCGGGTCCTTGGAAGTTGTGTGGATATTTTGGCTGTGTGACGAGCCCACGTTTAAGTTCCCGTTATACATTAGTCGTTCACATCGCCTGCTTCTGTTGCATGTGGAAAATTAATCAACCGATGGGCTCAATCCACTTTATTTAGGGGATTAACATTGTCGTCCCCAATGTTGTATATTATTGTTATTTCAAAACAGATTTATCTTTGTTTAGCTATACTATCACTTTT
>TRINITY_DN18219_c0_g2 [organism=Dendroctonus valens]
GGAGTTGTTGAAGTCACCGTGCTTGTGGTGCTCAGATCCAGTGAGACCAGTGCGAGAGTGCTCGCCATCGCGGATGTGGCCGAAGCCACCTGCGGAGCCTCCACCGATGTTCTTGGGTACACCCTCGAACTCGTCGTACCGCTCTTCGCGTCCGCTGAGGACGCCGCCCTTTGTTTTGAACTGGTCCATAGTCATAGTGGGTAGGGCAGTTGTCTCGTGATGAGTGGCAGCATTGTGGTGGACCTCGTGGATAGGGACAGTGGTGTGGACAACGTTGGGCTGAATGACCTCCTTCTGAACGACTGGCTGGATAGTCTCGTGGATGTGGTGGTGAACATGCTCTCCACCAATGGTAGGTGCTACGCTCTGGCTTTTTGTGGTACCCTCCACGCGTCGCTCGTCCTTGAACTGCGCTTGCTCCTGAACGAGAT
>TRINITY_DN15668_c0_g1 [organism=Dendroctonus valens]
ATTGAAATGAAAAAAAAAACATTTTATATCTTCAAATCTTAAAGAAAAATGCATTCGTTTTGCGGTGAAAAAATGAAAAATTCCATTGAAGTTTTTCGAAAAAAACCCATTTCAAGTCGTCCAGTTTTTGAACGAACGCATTCTTCCTGCCCTCAAGCATTTTTTGCCAGTATTTTTTACGTTTTTTGCCCGAAAGTCTGTGTTATTTTCAGAGTGGCTTGAAAATAATGGACACAAAAAAAATTCCAGCACTTTTTTCTCCTTTTTTCTGAACTCGGATGGAAAAGCAGCTTAACAGTAACAGGCATTTTTGGGTCAAAACACGTAAAATCCATTGATGTTTTCCATAAAAAAACTATTTTTCTTGAAGAAACTGTCTCTTCGTTCTTCAAAAAACTTTTTTTAATAGTCTCATTTGTACGTTTTTTGCCCAAAAGTGTCTGTTTCTTG
>TRINITY_DN2715_c0_g1 [organism=Dendroctonus valens]
ATAACGCGCCTTATTATAGTTAAGACACCGCAACTGCACTAAAGCAAGCCTTAACATGTTCCGCCAACAAAAGACGATCGTTTCAAAATGGTTCCCGTTCAGACAAAGCACTACGTGTCCTCGATTTACTCAACTTTTGCCTTCTCAAACCGGGAATTTCACTCAAAGAGATAAAAATTCTTAATGCACGCATGCATCCGCATTGTTTACTTTCAAATAAATCCCGCCTGCCGCCTTTTGCTATTTGAATTTTGATTGATCTTTTCCGACGAATGGTCGAAGCGG
>TRINITY_DN27007_c0_g3 [organism=Dendroctonus valens]
ACTTCTGAGGATGCAAGCCGCACGTGCTTGCGAGGCGTCGGGAAGAGGTTCTATCGAGCGACGGCCTGAAAACCCACTTGTTTCAAGGAATGGCCTCGAAAGTCTATCTCTTTCTTAAGATCATGTAAATGCTTTCGTTCAAAAAGCTTTTACCGAAAGTTACCTTGGTTGGAACTAGTGAGTTTCTCGGCATTTTGACCGCCGCGGCCTGAAAGGCCGAAAAACTCAGCTGCAAAAGTCTAACTCAGTTTACCTTAGTTTCTCTCAAAATATCCCCATGCGTTAGTAAAAAATGATTGGATTTTTCCCCTTGTATATTTCAAAAAACTCACTGATATTTTAGGCGTATAAATCTCTTGATGATGAGGAATCCAGGGAATTATTGCTGCAAAATATCTTAGTTAGGAGAAGAGCAGACCCGCTAGATCGTCCCAGAAAACTGGGCCCTGAGCTTAGTAAAAAAGTGTATAAAGTATTTTTCTCCAAAGACAATGTTTCCATTAGCAATTAAACCCCGAGTTATCCATCACATTTAATCAGAGGAATTATTAATAGAACATGCCAATTAGATGTAAATAAATCTATTCAATCTTATTCCTAGGACAGTCTTTCAGCAAATATAATTAATTTAAAAA
>TRINITY_DN14466_c0_g1 [organism=Dendroctonus valens]
GAGATAGATTTAATTTAGTTTGTTTCTTTCATTCAATTTTTGTGCCACGTTTTAATTGAAATTGTTAACGTAGAACATGTGATAGCAATTAGTGTTTATACAAGGTGTATAATTTGCTTGAAAGCCTAATTTTAATTAAAATCTACAATAAAGTGTAAATTATTATGGATAAAAGGAATACTTTGATGGAATTCGCATATGGTATTGGCCGGAAATGGCAAAAAAATATTCGTTTTCTCATTATCTGTACATAGTCATTCTGTTCTCAATATTGGTCCGTATGTCCCGAAATAAGTGCCAGAAAAATTTCAAGCTTTAAATAAAAATTAAGGTAAAATTCTGTATCATTCTTCGGAGTCATAAAGTTTATTTTGTAATACTAATTTTTACAGTTAGCAAGTATTTGTCGTTTCATAAGGCCTTAAGTACATTAAACTATCAAGTAAATTGACTAACATTCTAGGATAATAATCAATAAATTAGTAAATCGATTAGCCATATTTTTCTTTGAAAAGCCACAAACCAATCAAAAAATGACCAATTTACTTGAAAGTTGCATTTAAATGAAGTTTTCTGAAACAAATTTGCTCAATATTTGACAGAATTTACGAACTATGCATACATACGTAAATATGTACACTTCCGTCTTAAGCCCAGCTCCAAAGGGATCGAATTAACTAAATTTGTTAATGCTTATCGAGAAAATGTTTCAGGTATTATGGACGAAAATTTCAATTAAACATTTGCACACTAACTAGCACCCTTTTTTGCTCAGGGATAGAACTTCAAGTTAATCCTGACTGCAAATGTTTATGATTATCACTTATGGTCTTCCAGTGTGTTCACGGTCTTTGGAAAAATTATTTCACAGTTTAATGGAAAACTTAATTATGTGACAATTTTTTTGAAAAAACAACGCTTTAAAGCACTCAATTTTATATTTAAAAAGATCAGTGATTTTGAATATTAATTAGTGTAGGCATGCAAACATTCCTACTCTCATTTTTTGCTTGATAAGAGGCCTCGATTAATGCAGTTTATATGATTTAAAAGAAAATGATCCACGTGAAGGAAAAAGGGAAACCCCGTATTAATACTAATCTAACGTATAGGAATTAGTACCGTATAGCACTGCCTGTCGTGTTTCAGCACATAATCGCTTGGAACACCACTGTTTGACTACTATAACTTAATGAGAA
>TRINITY_DN23733_c0_g2 [organism=Dendroctonus valens]
GAAAAGACATAGAATAGGAATAGTGATAGGTTTTGTGCTTGATTTTATGCATTGCCTAACTTCAACAGGAAGTTTCAATCAACAGGAATATTTAAAAAACTTTTATATCACTAAACAACTTCAACAACAACAATCATAACTAATATTTTTTGAGACAAATTCTGTCAAAAAATTCCATTTAAAAGTCTAGCGACAAAATCTAAGATAGAGAAGGAGATAGAGTTTCACCATGTGATTAAACTGAGCCCTGTTTGGGAAAACTACTTAAATTCACTAATAATATATTAAATCTATTTGGCTTGTGACATGATGACCACATTAAACCTTTCATGAAAACACGCCAATTAAAACCGAAAGAAAATATATTTTAGCGTTAGCAATAATGTTGTTCGAAAGGGGCCCAATATCAGGGAAAAATTACAAGTATTCCTATTTTAATATTCATGAAGCAAATAAAAAAATGGTAAATTGTGCCTAAAATGGTAGCAAGAATGACTCTAAAAAACATTATGCAATCGAAATATTTGTTGCATACTATATTATTATCTCCGTATACTATAGATTGGCAGAAAAATAGTTGCAATTGTGAGCAAACGATATGTTAATAAAAATAAATAATACTTTTTGCACGTATTTTAAATTGTAATTGCTGTTGCTGCTGTCAGAGTCGAGAAATAGCATTAATGTTTCTTCTTCATATATTGATTCAATTTAGCAGTTGATTATCTGTTCAGACTCTTTCCTTTTGCGATTTCCCCTGAAGTCTTGTATAAAAAGATATAATTTTTCCATGTTTTCAGTTGCGAATTCGTAACGAGATTATTTCTTTATATATAATGAATTCGTTTTCAAAACGCAATAAAGAAACAACAGAGTAAATTGACAATTTTCCAGCAGCAATAATTGCGATTGAAAATATTTTCCTGTTTTGTATTCTATAATCTATATGAAAATCTTTTTTCTGACAATTTACCAACACTCTGTTTTTACGTATCTTTTGAAAACGATAGCAAATTTGATATTGAAACATTACAGTAATTTTCTTATTTTTCAATTTCATTGCAAATTGAAATT
>TRINITY_DN32449_c0_g1 [organism=Dendroctonus valens]
GTCACGAATCGTCCACCGGCTGCAGTCGAACAAACTATAACTGGGAAACAGAGAAAAGAGAACGGCAGAAAGGATGCCGCCCTACGTGCATCGAATATCGTATTTCACTTAAACTGGCAAACTTTTTGTATGACTTCTTGAAATAGGGAGTTCTTTGAATAAAACTTAAGAGGAGAGCTTTGCGAGATAGCGATGGCGTAACAACGAAATCGAAAAAATG
>TRINITY_DN22463_c0_g1 [organism=Dendroctonus valens]
GATCAATTTGGGATAGAACCTCAATAGCCTCTTGGCGATGTCTGCATGTAGAGAAGTGGCATTCAATAAACAAAGATGTAAAATTGTTTCTCCAACCGCTCCTCTTTCTCTCAATTTCCAACAAACATGTCGATATAACGATGGATCTTTATTGTATTCTTCTTCAGTTATTTCAGGTCCTTCATCATGAACTTCAAAATCCTCCGGATTTTCCATTCCTCTAAGTTGGGGCAGCAGTTTGTGCTTTCCGCGTTCCTTGTTCCTTAAAAGCACCATTTGAGATATTGGGATATAACGTCCGGCACCTTTATTATACAGAAAATGTTCCACCTTAGTTTTGATGGCGTGATCTATTTCCGCGTACTGCTTATTCTGGGCTGCCCTTTTCATAAGTTCCACTAGCAAGCCACCACCTCAAATAACAAATCATTATAAGCCAGTCGACATTTTTAAACTTAAACTAATTAAAAATGAGAAGAACAAACAGGTAAATTGGTG
>TRINITY_DN20607_c2_g1 [organism=Dendroctonus valens]
TCTCGGACGATTTCTCTTTCGGCAGTGGTGGTGAAAGAATATCCACGTTCGGTTAAAATTTTCATTAAATAGTCCGTTAAATCCCGACCAGCCAAGTCCAAACGAAGAATGGCGTGCGGAAGAGCGTATCCTTCATAGATGGGTACAGTGTGAGACACACCGTCTCCAGAGTCGAGGACGATACCAGTGGTACGACCAGACGCGTACAAAGAGAGTACAGCCTGGATGGCCACGTACATGGCGGGGGTGTTGAAGGTTTCGAACATGATTTGCGTCATCTTCTCCCTGTTGGCTTTGGGGTTCAATGGAGCTTCAGTGAGAAGCACCGGGTGTTCTTCAGGAGCTACTCGAAGTTCATTGTA
>TRINITY_DN17722_c0_g4 [organism=Dendroctonus valens]
TTAGTCAATAATTAAATTGATCTAACTTCATGTTTCATTAATTTTACTAAGTAAAAATCTTTATATTGATTTTTAATTATTTTCTCTCTCGAAATAATGCTAAAATATTTACCGCACCAGCGGTGTGCAAATTTTCACATAAAAATGTCTCCCAAAAGGAGTTTTTTGCGGATTTCCCTTCCCTAGAATGACGATTAAACTCCCACCGACTCGGTTCAAATACTCGAA
>TRINITY_DN26779_c0_g5 [organism=Dendroctonus valens]
GGGCAGCTTTGGATTAGTAGGAAAATAATCATCACGATTCTGAACATGATTGCGCAAAAAAACCCAACGATGCAAGATTCAAGTCAGCTCAAACACGATGATCTTTTACTTAATGGCAAAAGCCAAGGCGAAGAGCATCTTTTGAAGCCTTAATTGGCTTCAATTGCTTATGAAGCCTTAATTGAAAACATGAATTAAACATACCAGTAGAATATTGTCGTCATAGACTTTGAGCACCATCAGGAGCAATTCTCCAAGGGACATCTCTAG
>TRINITY_DN20076_c0_g4 [organism=Dendroctonus valens]
GTTTCACCAGCAATGAGTCATTTTAACATTTAGCAAAACATGTTCATTGCAACTATTCTAGTCAGTTTAATTATGCTCGTTTTGTAAGTAAATCCAGAAGAAGAATCAAGTGAATTTATGGGTTTTCCTATTTATAGCAGGTGATTCATACACCTCTGAATGAAGTAAAATTAAAAAGGGTTTTAACATGTAGCGCGAAACCGCACAAAGTAACTTCACAGGTAAATTGTCTTTGTTTTTCGAAAAAGGTTCCTCACAATGGCGCTCAGAAGTTCCCGAAGACCAATGTTTTTATTCTTCAATATTTTGTCTCAACTCTTGAGCCTCTACCATTACTGTTCGCGTCTGAAGTGAACTCTAATCTG
>TRINITY_DN14259_c0_g3 [organism=Dendroctonus valens]
GAGAACAAGACGTTGAACGAGACAGAAGAAAGAGACGAAAATAAGTTTCCGGTGATGAAGAGTCTCCGAAGCGTCAAACATCGCCCGCTTCACCAACACTCCACGACATCCACGTCGTCCGATTAGCATCCGGAAATTGCCTTCTAAGTTGCTATTACATCAGACCTGCCAACATTACAATGGAAAAGGACAACAAAATGACAAATTTTGTCAAAAAAGCAATGTTGATTTTGTCAAATCAATTTTTCTGGAGAAATCAAAGAAGGTGGTGAAAAAATTGATAAGA
>TRINITY_DN27739_c4_g1 [organism=Dendroctonus valens]
GCGAGAACTTTATCTGTTTTTTATTGCTGAAGCTTGAAATGTTTCATTCGTGTTCTTTGGCCGAACGGTATGTCGGGTATAAAGTAACATTTATTCAAATCAAAATTTATTAATTTTAAGTTTTTCAAATATTTTGTCTGGAATTAATCCAAACTTATCTTTTTTATATGTTGCTTCATCTACTAAAAATTGCTTTTCCCATAAAACCAAATTGTTTATTCATAGTTATGTGATTCATTCTCAGCCGCAGAAGATATTTCAATTAATTTATAGTGAATAATTTTAATTTATAGTGAAGTGAAACAAA
>TRINITY_DN22054_c2_g4 [organism=Dendroctonus valens]
GCTCATTACTATGTTTGCTAACTTAACATTAACCGATCCTAAGCGCATTAGTCTTCAGGCAAGCAGCTGATATGGAAAGAATGTGATGTCAAACACTGACAATGTTGCCTTCACATGTTACAATTTTTTTGTCCAGCACGAAATAATCGCAAATAAAAACATGTTCTATGTGTATTTCAACGATTTCCGACTCCTAGCCAAATCATCCAAATATTCGAAAAATTCTTTACAAGAAGTAAATATATTGCGACTTCATTTATTCGTGTGTGAATAAATGAAGACACATTTGAAGATATTTATCACAACCGGCGTGTGTCATAGTCTCTCTTCAGTAAAACCAAAGAAAAGGAGCACGAACGCGCTGCACCGTTTAAAACCAAAGCAGCGCATGGCTACAGGACTACAGGCACTACACATACGTAATGTGTACATCACAAGGATCTCTGTATTTCTCTACACATTCATCGAATCATGAGTTTACTGCATACATCATCAAATGCGCCGGTGAGTTACTGCGTCGGAGCGTTGTGTTGGCGCACCAAGCCGTTTTGGCATCACTGCGCCAACTCCTGAAAATTCACTGAGTTACCCAATCTGCTAACAAATCAAAAAAATGTGTCTGTGCCGAAGCCAACACACTATGTTTTGTTTGTTCTGCGCTTGTCAAGACAACTAGTTTTTTCTTTAATCCCAGAACTGCTGGAACTTGTAACGTACAGGTTCTGAACCAGTTCTTACTGTACGCGAACATAGGACTTAGTGTCCAGAACCTGTAATTTTTTTACTGCGAACACTCGATGCCCCTACGAGCATGCGGTCAGTCCCGAACCAATCCTGAATCGCTTCCGCAAATAAAGCTATTATTACATCCGGGTATTCTAAAAGCAACTTAATAGTATAAGTTAAAACAAAAACGTCTTTTAAAAGTGATATACACCTTTAGCGCACCAGAACACCGTTTAATCGAATTCGTTAGGTTCGAATTTAAATTATTTGGAGTCACTGGTGAATCAATTCGTTTGTAGAATATACATATATTACATACATAGTTTTCAAGAGATTAATGCAAACAAGCGCATGAAAAGCTGCATCAAGTTAAGAAAAACTTTTCAGGCTTCTTTTAGCCTGTAACTCTTTTATTTGTAAAATACAAATAGAAGGAATTAACAATTCAATTTCTTCAATTCAAAATCAATCAATCAGAATCAATTCAAAAACTTGTGTCTAAATACACACAAGTTAATTTGTTAGTCTCTGTTAGGACAACAGTGTAAGCCGGCACCTGGTGCTCGAGCGAACAGACCCACAGAACAGACCGACATGCTAGTAACCTGAGGTCACAGATGACAGAGTGAAGATTGGACAGTTTGGCTTTTCCGCCAAAACAGATTTTGCCGGAATCAGCCGCAGGGAGGCGTCTGCCAAAAATCCAGAGGATCAGG
>TRINITY_DN25806_c0_g1 [organism=Dendroctonus valens]
GGGCTTCGGAAACCTGTTAATAACAACACAGTATCAATTGGAATACAATTTTTAATTGTCCATTATGTGTCTGCTGTATAAATTGTCCCTTTGAAATACACAGCACTTTTTTTCTTAAAGCTAAGACTACATCTTTGGTATAAAACCACCAGAGTTGAAACTCTGATCTCATTAAATCTAAGTGGCTTTATCTGGAGTAATTGCCTTATGAACCATTGCCTAGAGAATGAGAACTGAAAAGCCTGAAAACTAAGGTCAAACTTGGAGAGGTAGAAACCCTGCACACACATAAAACTGTTTTCTAATGAATTACCAAATCACCTCAAAGAACTGTTCTAATAGTTTGGTTGTAGGAAAATGTTATACAACATATATATATCATATATCAAATACAACTACCACATTTCTACCAATTTCTATGCAAAATGGCATCTGTTATAAATACTATTATAATATATAATACAAATAATCTTTAATACAATACC
>TRINITY_DN28007_c0_g1 [organism=Dendroctonus valens]
GGTTCAAACAACCTTAAGTATCGTCTTCATATCAAGGCAGTAGACTTTCTTGGACGTTTGCTTATCTATGAGGTTGTTGTATTCGAAGAGAAACCTGATAAGGAAAGAATCAGAAAGTTAATATCTTTCGTGATCATATCGAATCCTGGACACTGTGTTGGACCTGTTGATCCACCCAAGGTAGATAAGTGGATTAAAATTCCTAATCTTCAAGCGGTATTTGTGATAGAGATATCAAAGTTTGCGGTGCATGAGTTCAACATCAAATATAAAGATTACTTGGTATTTGATAGTATTTACGAGGGTTGGTATATGGAGATGGGTCGAG
>TRINITY_DN23661_c1_g1 [organism=Dendroctonus valens]
TCTATCGGGCAGTGACAACTGGAGCTTAACAGCTCAACTGGTTCTCTAATATGAGCCAATGGCAAAGAGTGGCTTCGGCGATCCGCGTTAATTTCAAACTTTAGCATTTTGCATGAAAACCAGAAACAGTTCTAAAATTATTCTTATATAAAAAAAGCGCGTATTTTAGTGCTCTATCGGGCAGTGACAACTGGAGCTTAACAGCTCAACTGGTTCTCCAAATATGAGCCAAAAGCAAAGAGCGATTTCCGCGATCCGCGTTAATTTCAAATTTTTGCATTTTGCATGAAAACTAGAAACATTTCTAAAAAGATGTCTTACACAAAAAAGAGCGTATTTTAGTGCTCTATCGGGCAGTGACAACTGGAGCTTAACAGCTCAACTGGTTCTCCAAATATGAGCCAAAAGCAAAGAGCGATTTCCGCGATCCGCGTTAATTTCAAACTTTAGCATTTTGCATGAAAACCAGAAACAGTTCTAAAATTATTCTTATATAAAAAAAGCGCGTATTTTAGTGCTCTACTAGGCAGTGACTCCTGAAGCTTAACAGCTCAACTGGTTCTCTAAATATGAGCCAAAGGCAAAGAGCGATTTCCACGATCCGCGTTAATTTCAAACTTTTGCATTGCGCATGAAAACTAAAACATTTCTAAAATTATGTCTGATATAAAAAAGCGCTTATATTAGTGCTCTATCGGGCAGTGATAACTGGAGCTTAACAGCTCAACTGGTTCTCTAAATATGAGCCAAAGGCAAAGAGCGGCTTCCACGATC
>TRINITY_DN25065_c0_g5 [organism=Dendroctonus valens]
GAGAATTTCAAAAGTTTGTAAGTGTTTTTTGGCTTAATTTATGGATCATCCAGGATTTTTTTCGCTGAAACTGCTTAATTTGAAGTGTTAGCACCTTTGAATACTGATACAAGAAGAATCAAACGAAACGACGAATTATAAAATCCTCTTGGGATCCGGACTGGTTCCACGATATTCCTTATTTTTCTATACTGACCCAGTGACGGTTTCAACCGGAAGCAGAACTTCTAATTCGTGTAAATAATCGGAAATAATGATATAAATAAATTCAAAAGGGTGAACGTGTCGTTTGAGT
>TRINITY_DN16561_c0_g3 [organism=Dendroctonus valens]
GGCTCTGCTGGCGTCCTAAAAATATGTACATTAAAAATAGTTTAATTTTAAATCCTTTAAAAAGGATGACAATTGGGTTTTTGCGAATCAACTTTTCCGGGAAAATAATAAAATGAGTGTCAATAAAAACACAAACACGTAATTATTAGGTTCAACACGTCTTTCAACAAAAATAAAAACAACAAAACGTTATTTTCATTTCCGAAACTTCAAAATGGTTTAAAACATGTTATCACATTTTTTCAGATAAGTGAGTAAAAAGCTACACATCGTCTTAAATCATTAACTTAAAACAAGTTTAACAACAAAATCACAATATCATCCTTGCTTTCATGGAAATTTACTTTCCACTGAATGGCAACGAATTTTGGCGTTGTCGAGAAAAACACATTCCTTCCGCAAGAGCAAAAAATCCAAACAAAACGGAAATTCGTAATTGAATTCATAAATTCCGGAATAATATAGTTTGTGCACTGTAAGTTTAAACATTAATATGCATGCTATTTTGCACACTGAGAATCCCTCCCTCTGTTTACATGTAAAATTTTCCTGAAAGCGATTTTGGTCCACCGACGTATTACTATTACATGCAAAATATTGTCTACTACAA
>TRINITY_DN22238_c2_g3 [organism=Dendroctonus valens]
GGCTTGCCACCTGACTCTATTTTGACCTGCCTGGATGCAGTTGTTTGCAATTCTCTTCAGGTCATCGGTCCATCGTGTAGGTTGTCATACTTTTGCGCTATTTCGGTTATCATACTTAGGGAGGCCTATAGTATCTTCCGCTATTTCGGTTATCGGTACGTGGTCTCCATTGGATCCCTCCCTGTCCTGCTCAATTCCATTTTAGCTTGGTTATTCGTTCGACGATGTTCTTTACGCCGGTTTTTCTCCGCAGGTCCTGGTTCGTAACGTGGTCT
>TRINITY_DN19995_c0_g1 [organism=Dendroctonus valens]
GCTCATTTAATGTCAGGTTCTTAGATTTAATAGTGTGCCCTCAAATTGAAAAATTGCAATGCATTTAAATTCCAAAAACTACACTATCTAGTGTGTGGTCAGCTCCTTCATCTCATCGGGAATAATTGATTGATTCGCTGGCAGCATTGTTCTAATATTGGCGGGCAAATGATCCCGAATAATAAAACGCTTGTCCGCTGATGCGTTTATGGTTTTTAAGTATCCAAACCAGTAGATGATTAGTCCGGAACCAAACCTATTCCAATAGCTCAGATACTGATTTTTCATATAATCCTTATGGATATCCCCATCGGCGAACAGTGCTTTGCTCTCAATCCAATTGACAATAAATCCATCCACCGCGACAGGGGCTTCCAGCTTTAAGTCGGGAGTTTTATCGTAGCCATATTTTCTAAGAGATTCTTCATCGCGGAAAACCAAACCCAGCTGGGTTGCCTCTTTCTGCAAACGGATCTCATATTGTTGCCCAAGCGATTTTTTCATAATGTCGGCCAATGGGCTATACAAATTATCGTAAACCGTACATAAGAAAATTTCCTGGGCCAATTCGCCATCCGAAATCAAGCTAGTATTCTTTAGGTAAAGGTACAGCTTGGTAGCTGGTTCTTTGTCAAGGTTCTCCTCATCCGGCTCCCCCTCGTAGTACTTTTGCAAAATCAGCTTGGCAATCAAGCAAGGAGGGATTTCATGTTCTTCAGCAATCTTCACCAAAATTCCCGGCCTTTGTCGATCGATCTTCTCCCAGAACATGTTCCAAAAGTAGTTGCGGTTGTTTTGGGTCTTGCCATAGGTGCGACGCATTTTCCTTTGATACTCATTGCACAAAATACTGTATAATGTATCTCTGTTTATGCTGGGAAACAATTCTTCCAGTTTTTTGGAACAGTTTTTCGTCAAACCTTTGAAGTTCCCTATGAAGCTCACAATTTCTTGGTAGACTCTCACATCCATAGTGTAACGTGTCACTTTACTAGCTAAAACTGCCCTTAAACTATGCGAAAATCTAGGTGTTTATTTTTTT
>TRINITY_DN20286_c0_g3 [organism=Dendroctonus valens]
GGGCGGCACCATGTAGAGTAGCACGGGCGGTTGTGACGCAGCTGAGTCCACCGGAGGAAATGGCTGGCATGATCCGTCCAACGCGGCGTTTTCGCCGTTGACGGCGGCACATTCGCAGCGTTGCATAACGGACGCACAGCGGCCATTGCCCGCGCAAATTTCGCCGTTCGCGCAACTCGCGCCCACGAACGCCATTGTGTATCGATGGCCGGCCACGCAGCGATCAGCGACGCGGTAGGGTCGTGCCGAAGAGGCGCATGCGCACAGACCCGCGCGCGGGTCGCAGACCGCGCCGTTCAC
>TRINITY_DN35287_c0_g1 [organism=Dendroctonus valens]
GGTGGATCTTTCAATTTAACTCTATTGGATTTTGAAGAGGTCGCCGAAGAACTGAATTGTTAGCGCCGTTTCCGTATTGGGAGATAATCAGCTGACACTCAAATCGTTGGTCAACTGCCAACCGCTTATCATGACCTTATCCGGCGACAATCCCGCTCTCGCCAGCCAGCTGTCGACAATTTTCCGTAATTCTATCTCTCTGTTCTCTAGTCAATTCTCTTTTCTTCTCTTTAATTGATCTCAGCAC
>TRINITY_DN21788_c0_g3 [organism=Dendroctonus valens]
AACATCCAGTTCAAGGAAAATATTCGCAAAACTTTTGCGACAGTGTTAGTGTTTGTTTCTGTGAATTAGAAGTTCAAAATGCTCTGAATCGTTCCTTATAGTTATTGTAATAACTTGACCATTCAGCAGTTCGATCGTCACTTTTACATTTTCAAGTGCATCATCATCAAGAATGAATTACAAGCAAATTCATAAACAACAGATTGCTCCGGGTACTTTTACTTAACGTAGAAAACATAAATTTAAATAACGACTAATAAACAGTTTACGTTTTATGGATCACAATTCAAAACCAACCCCTAAATGGAACATTGACAATGATTGACGCTCTTCTTGGTCATCAAACAGTTATAAAAAGTAGTTTTTACAAGCAGAATATTTTCATAAGTT
>TRINITY_DN32018_c0_g1 [organism=Dendroctonus valens]
GTCCTGATGTTCTGTCATACATTTTTGTAAACGCTTCAGCTGAGCGATTCGAAAGTCGACGCTTAATGTTGTCTTTCGTGAGAACGCTTCACGGGCTTTCAGTAATGCCTTTTCAATCATTGCCGGAGAAGACATTTTGAAATATTTGAGTTCGAGTTCTGCGAGAGAAAATTCTTCAAATCAACAACAAAACTCAATACGAAAAATT
>TRINITY_DN26713_c0_g4 [organism=Dendroctonus valens]
AAGACTGGTTATTATCTTACCAGTCTTACAGACTTTCAGACGTCCATGTACCACGCACCAAGATTTTTCTTCCCAATTTCAATAGATCCACTATGGATCTTGACCCACTATATGTCACTTCTTAATTTATGTAACCAATTATAGTGTTGAATCAAGCCCGACTTAAACAATTTTCTTATAACCGATTGAGTGTGTTTATTGTCCGG
>TRINITY_DN23419_c0_g1 [organism=Dendroctonus valens]
ATTCAAACAGTTTGGCCAACTAAGAACTTGGTCAGATAAAAAATTCGCTTACAGATTCTAAGTGAGTATTGACCGACAACGTTTATGTGCCAAAATTTCAACCAAATCGGTTCATTGGTTAAAAAGTTTAAAAATTGCATTTGGGGGATGAGCTGATGATGGGTTGGGACGCGTTGGAGAAGTCTATTTTTCCACTTTCTTTCCTTCTTTTAAGGTCAAGAACGGAGCGTCCAAGTTCGTCGTCTCACTCGACATGAGCATTTTTCGCGCCGAAGACATTCAAGTGAGGGAATCTTAATTGGCAACTTTCGTAGCGGTTAAACCCGTATC
>TRINITY_DN24814_c0_g1 [organism=Dendroctonus valens]
GCCGGTATTGGATTTAGTTCAGCTTGTTTAGGTCCCAAGCACACTTTACTTGAGTTTTCAAGACATTCATGAACACAATGGCATTTTTGTTGTTTGAAGATTTTATCGTCATTCTTTTTAATGTCAGCTTTTGATTTTCCATGAAATCGACTTTTTTATGCTGCATTGATAAATTGCCTCACGTCTTCTGATCCTTAAAATCGTTAATCCTTGAGAACATCGCATGCACTTGTACTAGATTTCATCCGT
>TRINITY_DN15200_c0_g1 [organism=Dendroctonus valens]
AAAAAAAACTTTTATTTCTTAAACGGCATGAGTTTTGTTTCCACACACACAAAATATTTATTATGCCTTTTTTTGTTGTTACTTTTCAGCGCTTTTTTTACTTCTTTCTCAATAATGTGCCTATGTATACTTTAGGCCTACTGCCATAGAGGAAGAAGTGCAATTCCGTAAAATACAAAGAAATCGATTTTTTATGTTTCTTATCACTTTAAATTGTCTCACAAAATTAGTAATTAAAAGTGATTGAAATGCAAGGTTTCCTTTTAGATTATTGGCTTGAGTTACTCATAATTTTCTGGTAAAAATGGCCGTTGAGGTGCGCAAATTCTACAATGTCCCGATGTGGGCCATAAAATTGGTCGTTATGATCCTAAGCATAATTGTTATGGTGTGTGTGCTCATGCAGATAAAGGCCGTCTGGCAGGCGAACATTACCACGCTGATCGCGCTGGTGTTGACCAGTGGCCTGCTATTTGGCTGGGCAATGGCCTCCGTGTTCAACAGCTTTTTCGCATTTATTCGAACGGACTTTATCTCCTACTTGATTCTCGCCACAATGTCCATAGTTTCGATGGTATTTTGCGGGATTTTCCTGATGAATAACAACAATTCACGAAGCTACGAATTCCGAATCCTGACCGGAATTGCGATTTGCATCGGAATAGAGGCTCTGACATGTTTGACGTTAATGTTTTGGGCTTGTTTTAGCACCTATTCAATTGAAACTTCCAGCTAACTTATCCTGGCGTCATTTTAATATATATTTAAAATTTTGTACATATAATATGTACATAGCTTTCTCCCGACAGTGATTAGGTTTCTTAAAGCTGG
>TRINITY_DN13130_c0_g2 [organism=Dendroctonus valens]
TTCCGTCTCGCTTTCCACCTGCTCGTGCGACCAGAAGACGTACGGCGTGGAGAATTGAAGCGTCCGCTCACACATCAAATAGAATCGAGCCGGAGTGTGGCAATACCGGTAGACGCCGACCGGTTCGGCGCTCCGCGCGACAGCCTTCCGCACTCCCTCCATCGTCTCGTTCCAGATGCGCGGTGCGCCGATAGAGTTGGACGCATCACGGTCGAAGGGACGCCACGATGGTGTCGCGTCGCGGTTCGCCCAACAAAAGACGCCGAAGGTGCTCAACGCCAACAGTGAGGCGGAGAACGCGGCACCGAGTACGGAGAATAGTTGACGCTGAACACTCCGCGCCGGAAAATGCCAGGGAACG
>TRINITY_DN26121_c0_g2 [organism=Dendroctonus valens]
GACGACACAAACAAGAGATGACCGAGGGTAAATGCAAGTGTTAATATTATGTTTTAACATTTTGTCGATTTAAGTTCATGCGTTCCAAAAAGCCAAGTCATCATATTCCATTAAAATTTATACCTAAATCAGAAATATAAACTTTAAGTGGATTATTGTTGTTAAAAGGGGTAAGTGTTGAAGTATGTTATTAAATTTTTATCTTGGGTAAATCCTTGAATT
>TRINITY_DN27303_c1_g4 [organism=Dendroctonus valens]
GTGCCGGCAGCTTTCAGTTTTAAATAAATTCAGATAAAGTACGGATGTTTGATTAAGAAACATAGATTTTTCGCGTATTCCAATAGCGACCAAAAAGTCGAAATGGGCTTAAAAATACTGATAAAGAGTGCAAATATGTACAAGACCTATTTCCAAATGCATTAAGTAAATTTAGAATTTCAGATGATAAATATTAAATTGGCCAGAGTCTATGTTTTAACATTTAGCACGCACGCGGCTTTCAATTAAACATTAATTTTATGGACTATTAAGAATTTAAAGAAGCTTGGAAGTGATTAGTGCAATTTCAACGCACTAACGGGTTTAAGGAAATCGATGAACGTTTCCATCTAATCTCACTAAATTCTATATAATCAATTTTCCTTAATTTAACTGAAAAAAAGCATCTATGCATTGGGCTGCCATGATATATCCGGTTTG
>TRINITY_DN23461_c0_g2 [organism=Dendroctonus valens]
GCCCGATATTAATAAATTTGAATTATTTCAATAAATCTTTAACAATCCGTTTCGTAACGAAGAATTTTCGTATTTTGGTTCATTTGTATACTGGAATGCATAAAATGTTGAATTTACTATAACCGTTTATTCAGTTAGCTGAACATTATACAGGGTGTCAAAATAACGTGACAAGTTCGTATCAACTATATTTTTTATAGACCCTAAAAGAACCTGTAAATGTTGGTCCGAAATGACGATAAATTAAAAACAGGCAGTTTGATTAGGTCTTAAAGTTTATTAATAAATCGTATAGTAATTACTATTAATATTCAGTCTTGACAACTTATCGTCTATCCAATTTCTAAATTTCGCCACATTGGCGTACACTCCTGGAATGTTTTCCTCGCCACATCCAATTCCCCAAGACACAATCCCGGATTGGACGTAACGTCCAGCATTAGTGGAATCTGGACATACCAGCGGACTGCCACCATCACCAGTGCAGGTGTCTTTTCCTTGCTCGCCTCCAGCACACGTAAAACTAGGATGAAGACTGAACCTTTTGCCCAATCGAGTGGTCTGAAGTGCGCTCTGACACTTTTCGAAACCCACCATAGGAAGTTCGATTTTTTTGAGAATCACTTGATAGGATCCGTGAAGCCCAAATACGTTCTTGCCCCATCCACTAGCCAAACATTTCCTCGAATTGATATCCTCATTCTGACTAGGTAGACAAATAGTTCCGATGTTATCTGCTTGAGTAAAAGGATTGTCCAAAATTAATAAAGCGATATTATTAAATAGCACATTAGGGGAGTATTTTTCATGGATAATGGCCTGGGTTACGGCTCTCTCTTGATGAGGCAGTCGCTCTTTTTCCGTCTGAGTATCCCACTCTCCAGCTCTCACTTTGTATTCATTAAGCTGCAAGTTAACAACGCAATGTGCCCCGGTCAGCACCACATTAGGTGCAATCAATGAACCTCCACAGAGTGCCAGACTTTCGTTCTTGGATGGCTGATAATTTGTTCTCAACACTGCCATCATCCAAGGCAATTCACCATATTCTGCTTCGTTGTCCTTGTTTCCAGTAATTTTGAAGTCGATTCCATTAGGATTTCGTATTCCGCACTTAATGGAACTTGGTCTGGGTGTTGGTTGCACAGTCGTAGACGAAGTGACTGGTCGTCTAGTGGTTGTGGTTGATGTTGAGGTTGATTTCAGTGGATCAACTGAAGGCTCGGGTTTGGGGTTTTTCATATCCTCCTTTTTTTTAAGTCCACAACATACGTCCAAGTAATGTACACATTCTCCTCCAAATCTTATATCAATCAATCCAAATCCATTGGTTGATCCATCCTCAATAACAGTTTTAGTAATGCCATCACACTGATGATATGGAACGCAAACGTTCACTCCTTCAGAACTTCCTTCGCCGCATTTTTCCAAAGCACCTATACTTTCTCCTTTCGGTGTTGTTACTTCCACGAAATTTTTCATAAAGTCGTCGGTTTTCTCGGTGGGAAACAGATCACCAATCAATGAGGCATCATCAACTGGTTGAGCGCCCACCAATGCCACAATCAGGCTAAGTATTTGAATCGTGTACCTCATTCAATACGGTCTATTGGCTTTACAGCAGGGGATCCAAAGCCTTTAGAAACCAAAAAGTACTTGAATTGATGCCGGCAGATTGCATGAGACGACAAACAGAACAGTTGTCACATATGTATATGGAATAACAGTCAAGTGCATCCAGTTTGAATAAGTCAGTTGGATTGGATTCATTCTTTTGTATTGGAAAATATCTGTGTAATTCTTGAAGTGCTCAGAAAATAAGTAAAAGCGTGGCCAGGAACCATTTTTATTTTAATTTTGTACCTTGTATAGTCTACTTTTTTATAAATTACTTCTTATGTAACTACTACCTTTTAAGTTCAGAAACAAGTTTAATTAATATATTTAATTAGTCAATTTTGCAATATTGATATTTAAATGTAAATTATGTATTAGTGCAATAGTGTTAAATTAATAATTGGAAAATCAACATTTTCAATACAAGTTAATGTGCTCCTGAATCAAAATTGTTCATTGCTATATTTAAAATAAATATTATTCTTATTATTATCAGACTATGAAGGCTTTCACGGCCGGTCAAATCACATATAGAAATGTTT
>TRINITY_DN33133_c0_g1 [organism=Dendroctonus valens]
AACGGTTGTAATTCCGTTGGCTGTTTGCACGGATATTCCTACGTTTTGCGTCATTGTGGCGACGTTTTTTTTTCGTCGAGAACAGACGGAAATCGCATGGACTACGTAATGAAGGACGTAGGTGAGCTCGTATTGAGGTAAAGCAGACCAGGGCTGGCATTTTTACGATTTGAGTGAAGAGGAATGAGGGAAAGCCTCTAAACCGGCGAGGTTTCCAGTATTTTCGCGA
>TRINITY_DN29684_c0_g1 [organism=Dendroctonus valens]
GAGTGGTCGTTATCTCTGAGGATTTCGATTATGAAATAAACAGAGAAGAGAGCGAGGGCTGAGTAGCAGTAAATGTCGAGGATATAGTCCAATCCGAAAAGGAGCATGGCGTGGGGTACGTCTTTATTGAGGACCCAATGTCTGATTGCAATAATGATGAATGCAATGCAGGCGAGGATGAGAACGACGGCGCTGAGGAGCCCG
>TRINITY_DN24688_c4_g3 [organism=Dendroctonus valens]
AATTAATTGAATAATAAATTATGGCCTCTCTCAAAAGCTTGAAATTAAGATAAGCGCGCGCGATGAACGGCATTTTAATTATGCAAAAAGACCCGAGACTGGCAGCGTGATGTCGACATTTCAACATAATCAGCATTAAATTTTTAAAATAATTAGGAACGCATCAGCGCAAAACAATTACTAAAGAAGACAGTAAATAATACAATAACAAAAGTGTTTTAATTCCAAATGCTTACACATGGTTGATGAATCAGCCTGCAGGCAACCACTTAATATAAACAATTGCCATTCTATTTATTCAACCACAAAGCATGCAATTATGCAAAGTAGCGAATCAGTCGCAAATTTCCTTCTTGGTCATTGTTTCGCATACATTATGCATGCAAATTGCACTATTTACAACAACAAGTGACTACCGAGATCAAATAAAGAACGCTCTAGATTCTTCAAGGTGCCACACCACACGTATTTAACAAACCTTGTCATTGAAGAAAATTGGTAATTGCTTGAATCAGCAAATCGAGTTCTTGAAAACCTCTTACGTTTTTTCCATCGTAGAGGTCAAAGTCAATAAAAATAGAAATTTCAATGCCATCAGAGCTTTTTTCTTCATATAAATTTTCTTAGCAAATAGTCCACAAGCTCAGTTGCTGTAGCCGATGAAACAGTAAAGAATCTAATTGAAATTCGGACGGTTTCTCCTGAAAATCTTCCAACAGCATTTACAAAGCGGTTATTCTCTAGGCGAAAAAATCCCCCCATAAAAGCCAATTAACTTAAGCAACTACCGGCTTAGACCAAGTAACCAGAAAGCGACTTAGTAATCAAGTTATATTCGCAGTGGGAGCATCCAAATCAACCATGTTTAGCCCAGGATTTCTGCCATTTGCTGCACTAATCTTCGTTCTAGTGGTTAGTGTGCACAGTAGGCCTCAGCAGGAATTATCTTCAGGCGCAGCCACCACCACAGAAGCCACCACTTGGGATAAAATCAAGAAAGGAGTCGAAGACGGCTGGAAGGTTGTCTACGACGAAAGTCATTGTGTAGCGCACAAGGTAAAAGAGCTGGTAAATCATCACGACCATGCTGATGGTGGCGATCCTTGCGAAAATAAACCATACAAGCAGAGTACAAGTACAACAGAGAAGACATTTGATATTTTGATGCATCTGGATGATGCCCAAGCAGCTCTAACGGGGAAACTTTGAAGGCAAAGTCATGCTCTCACGGAATCAAATCAACGTTTAAGAAACATTTTTCTCACTAGCCAATGGAATTGTCTATTATTGCCCGATCCAATCAGTTTTAACAAAAAAATCTTTTACAGTCGTTTTATTCAATGTTCAATACAAAGTACATATTTTTATTTGTACTAACTTTGTTTCATTTTTTATTTTGTTTTAGTTTTAGTTGCCGAAGAAAAAATCTCAGCAACATCCCGTCCTTAGTAGGAAGCAGCTGATTAAAACACACCCACCATTCCAAGCGCAAACTGTATTAAATAAATAACATCAACAGTTCTTCAAATGTTTAGGTTTTGCTTCGTATCTTTGTGGTTCGTAAGCAATTTCCTCCTATATTAACATACCCATCCAAGCAAGGCACATCGACCATGTGTCTCATTTTCATCGGGAATTTGATGGGATAATCGGACTTCTCCTCTTTGGACACTGAAATAAAACTTCCAATCAACCTTGGGACTATTTATTGAGAAACTATCAAAACATTTTGGAATAAAGCTAAAGTAAAACTTTAATCTTAACTAAACATATTTTTAGTATATTCGGAAACATTTGCCTGAGATTTTTACGTGTTTCGGTTTACATTTAACATCGGACAAAAATCGGTCTACAATAATGTAACTTTCGGTGGTGGCAGTGTTTTGAAGACGTTCAAACTCTTCAGGATTGATAATGAGATCGTCAATTGTCCGTGGAAACACTGCCGTTGCAAGCAGCGCAACCACGGCCATCTTCAGGAATATGTGCAACATTTCTTCAATAAATCGACTCTCACATGCCAACGGACTTGAAGTAAATATGAATATTTCAAGTTGCTTACAGTATGGATAGCGATCCCAAACATGGCAAAGGTTATCAGGGCAGCTTTGAATACACACTTGGCAGGAAAGTGTTCGCAGTAGACAAGGCAGGCAAACTTTAGCATGGATTTTGGATGTTTCAGATGCCTTTGTTTACTAACAAGAGTTATTTTGTTGCAACCGAAGCGATTGGGGTTTAGTTATTTTTTGTCTGTGTGATGTTTGAAATTAGAAATGATGGCAAGAACAGTAAGGAGGAATTATTGCCGATGCTGCAGAAATTGAGGAATTTTACTTCAAGTTAAATTGGAATCGTCCATTGGAACTGCTTCCCACATTAAGGTAACAGTTGAAGTTTTCCTTCCTGCCGCTCTCCGATGTCTGGTTCTTTAGCTGCTGTTCCTGCTGTATTTATACTCTCTTGTGTGTGAAACGGTAGTGGGGCTAGAGTGGGGCAATAGAATCGCGCTAGGTTTATGAGCAGCGCAATGTGTACCTGCAGTTCTGCTTTAACCCACTAACTTCTTTTTTCTTTTGAACGTAAGTTCTGGATGTTTGAAAATCTATTTTTTTTGTTTTTAAGTTTGAATAACTCTTGGAAACAAATCATGTGTTCGGTCCAAAATAGCTGCTTCTTTGAAGATAGTTTTTTAAGACAGATTTTTCGTCTGTCCCAATCTGCTGCTCTTCTTGTGTTGAGCGTCAACTCAGCACTTTGTTTTCAAATTATAAATACGTTTGTCGTTTTTAGTGTTCAAAAATTATAAAGCTTCGTAAATGGTTGTAAGTGATTTTCGTCTAATTTTTTTCAGAATTATTCATTATTGTTTTAATACTTTAATACACGAAGCAAAGTGGATCCTTCCTAACATGATCAAATTAAAGAAAAAAACATTAAAATTGCCTTAAATCACTTTTTAGTTGTGTGTTAATTTAACACTGTTTCAGTATCAATAATTTTATGATGGTTTTTTAGTTTTATGGAAAAAAAACTAAAGTTGAAACTAAACTCAAAAAGTATTAACTTCAAGGTGTGAAAAAAATCTAAACCATCTCTTAAAGCTTCAAATTACCATTTTTCAGAATTCAACCCTGTTACTGTTTGCATTTTGTTCAGTTACCTCAAAAATGCAGAGCTTTAAGAAAATCGTGTGTTTTGCGCTCGTAAAAGCCTTTCAGAAAATTACTTTAAAGCTAGAAAAACAAAATCATATAAAGTAATATTGCAAAGAAATGGAAAAAGGAGATCGAGTAGGAAAATGCAATGACGCTTGAAGAATATATAAAAAAGAGAGATTAAGGTTGTTATAATTCCACAGATAACGAACAGGGTTTGAATTATACTGGAGAGAAAAAAAGTTGAAAGAATGCTCAAAACACACAGTAAAATAACTTCTAGAAAAATGTATAACAAAAAATATAAAAGGTGGTGTGTGAAATCCGGAATTCGCAAAAAAGAGTTAAAATATTCAAAATGATACTAAAAAAATTAGAAAATTTAGAAATAAAATCAATTGAACGACGTGAGTAACTTAGATCTAATTATATTTTTTATTAATAAAGATTTTGTGACATATTGTTTTTTAAATACATATACGTAATCCTCATCAAAAATGCAGCTGCAAAATATTCATCATCAAGCAAAGGAGGAAACGGTTACGAGAGTGTTAAAATTTTATTCATGTTTACTGTGCAAACTTTCTAGAAAACGAATATGTGCGAGAAAGAAAAGATCTTTTACAATTTTCAGTCTTTTTAACTCTATTATTTAAAGATTATAAAAATTAGGCATGGATAACACTGTGTTGAGTTGCGCTTTTGAGTTGTTGCTGCACTGTGAGTTAGTGAGTTATAACTCATTTGTTGTTGAGTTATAACTCCGTAACTCATTAAAATTTAAACAGTCAGTTTACGAGACTCGAAACTGCAATAATTTTAC
>TRINITY_DN21908_c0_g1 [organism=Dendroctonus valens]
TGGGAATAATCCTGGCGCCCGAAGCATCCACGTTTGCCTGTTGTTGCAGCACTTGTCTAGGTGATTGATATTGTTGCTGTTGCTGTTGTTGATATGGCTGCGGGGGCTGTTGTTGATATGGCTGCGGGGGCTGTTGAGGCTTTGGTTGACCTTTGTATGGTGGCTCAATTAGGGGACCAGGATGTTGCAAGACAAGAGGCTGAGTAATGTAAACAGCATTTGGATTCCTCTGTCCAGATTCTTGATCCGGTTGTCCGGGAATCGTGCGAATTTCAATGTGAACAGGGAATGAGTTGGGCTGTTGAGCTGGTGGTGATCTGGGAGACTGCTGCCCTTGAGGTGTTCTGGGAACAAATTGCTGACCAGGAGATTGCTGCATGAAAGGTTGTTGAGGAGGAGCTTGTTGCGGAACTGGACTCGCTTGTGGTTGCCACCTGTTTTGCCTGTTTGGTGCGGATGGCGGAGACTGAGCACTCGGTTGTATTTGCTCAACGTCTTCTTTTTTAGCCCAAGGGGGGATTTCCTGCTGCGCAGCACGTTGCTGCCATGGACGAGGCGCCTCTTTCAACGTAGCTCCAGGTGATTGAACTGTAGGCTCCCGTTCAGGTGGTGTTGGCACCTTTTGTTGCTGTTGAAGTGGAGGTATGTACAAAGATCCAACACTAGAGCTAACATTTTTCTGAGGCTGCTCCTGTCTCGGCAAAGTCTGCTGTCTTTCAATAATGGGAGGATGATATCCTGCCGGTTTCGGCGAATCAGTAGATCTTTGCTGCACTTGAATGGGCTGGTACTGCGCTTGAGTAGGCTGATATTGGGCCTGCGGGGGCTGATATTGAGCTTGAGGACTTTGAGCTGGTTGATACTGATTTTGTGGAGGGGTTGGGGGTTGATATTGCTGAGGAGGTTGCTGGTATACTTGGGGTTGACGTTGTTGCTGAATGGGTGGGGAGACTGGCGCTGGCCGTTCTACAACATTGGGCGGGTATCTGGGCGACTGAGCCTCCAAGTTCCTCTGAGGAGGTGCAGGCGCCTGCCTGACCTGTTCCTCAAACATTTGGTCCACCACGGACTTTCTTGGAGCAGGACCTCCGGTTTTTCTCAACAGTGCCATGGGATTATCCGGAATAATTTTGGTCATGTCGGGCCTCTCCAACACTTGGTTTTCACCCGTTGTTACTTTTTGCGTAGGAAGTGGGCAGGTCGGAGGTGGAGGAGGAGGAGGAATATTCTTCGACATGGGTGGAGGTGGAGGTGGGCCAGGAAAAACTTGGACCTGCGTTTGAGGTCGCATTGCAGCCAGAGCAGCAGGAGGAAGAGGGCCGACATTTTGGTGATGAGGCTGTGGAGGTTGCGGCATATCGCCTGCCCCTCCTAGATTGGCGTTGCGTTCAATGCGACGTTGCATTCGAGGTGACCGAACCTCAGACAGATCAATGCCACCTGGGGTGTACGTAAAGGGCTTCTTGTCTTTTGTCATCATCGCATTTTGGACACATTGTGGAGGATCCATATTGGTATTTAATGACTCGGATTTTAACTTAACCGTTGGTAAATATCCGTTGGATGGTAGAATATGCCCGATGTCCGCACCTACGCAAGGAAGCCGCGCCTGTTCAAAAAATGGTGCCAATGCCAAAAACAAAAACTAAAACTAAAATAGTCGCATTTCGGGATAAAACTGATAATTTGCGAGTCTGAGTCAAGGCGCTGCAATTCCCGAATTCTCCCGAAGTGCCAGAATTCATCTATTCTCGCATGAGGGTTACTCGAAAACGTTCCAAATTACGTCTGTCTTTTTCTCGATCACATCCAATTCCCGAAGAGGTTTGTTG
>TRINITY_DN16215_c0_g1 [organism=Dendroctonus valens]
GTTCGGTACACGGAGCGGAGAACCACGTCAGTGTAATTTTGATGTCCGACTTTTTGTCGTGTAGCGAAAGCAAATTAATTATAAATGCCATTTTTAAATACTTTTTTTTGGTGAATATCAAAATTCTTAAAAAAGTAAAAACGAACTGTTTTGTCTTTTGAAGATTCAACAAACCCTTATAAGAAAGTTGTATAATATATACAATATTTATTTTTCGCTAGCAAATTTGCAATTTATGAAGGGAAAATACGTAGAAAATTACAAATTTTGCTTTTCGTAATATATAGAACTTTTGTCAGAGTGATTGCAGTTATTAAAAGCGCAGAATAGTAGGAAACTTGCATTTTATTATCAATGGTATTCCAAAATTTAGCAAATATAACTAGGAAAACGGCCCATTTACCAAATTTTAGCAACGAGTTTTCAAGATAAATTCAAGTGAAAAAGTAGGAAATAAACCACGAGACAGAAGTAAGACTTAGCCCCGCATTGGATTGGATTTTAACTAGAAAAATTTTACACATTTTTTATCCGACACTAATTTAGCTTGGCGAGTTGACGAATTTTGACGGGGAATTTATCACAATTATTGGAGCAATTTGTTTGATTAAACAGA
>TRINITY_DN24667_c1_g2 [organism=Dendroctonus valens]
GGCGCAGCACAAAAAAATCGTTTCCACGACAGCCTAAAATCCCGAAAGTTGACCTGTTTCAAGCCATCAAAATGGAACTCTTTTGATAATCATGAATATTTACTACCTATCAAAAATTGTGTTTGACCTATCAAAAATTGTGTGTAATATTTGTAAATTACAGTTTAGTTGCTTGTACAAAAATTGTTTCAACGGTTTTTCAACGTATTTTAAATT
>TRINITY_DN19778_c0_g1 [organism=Dendroctonus valens]
AGGCAAACAAAAAGATCGATCGTAAATTTAACTTAAAAATAGGGATAGAACTAGATAGCACTCGTAATCATTGAGTGAAAACGTGGCAATCAGTCTTAATACAAGAAATATACAACTTATTCGGGTATATTTTGATGCGTGGTTTCCCACACCAAACGACACACTTAGTAGTATACAGAACATAAACTTATGAAAAGCAAAACAACATTTCAGTTTTAACAAAACAATCCTTTGGTAAATGTTATCAGAATATTTTCCCATTGTGGTATTCCAGGGAAAATGTGCTGTTACTCAAAGCGAATCTACTTTGTCATAAATTGCACTAAAATTTACGTATAACGATATGTCCAGACAGATTTGCCTTAGTTTAAAGGAATTCGATGTACAAACACTCGATAAATCGTTAAAGGCAGGAGAATTTTCGAAATGCAATTTAGATGAAATGTGTAAAATTCTCTGGCCTCGACTATTTATCGGCATGTAGAATAATCGGTGATTGGCCACCCATCTGGACAAACAGTGCACTGAAAAATCGTTACGAGATTAGCATAAATTTGGCAAATATTCTTTTCATTTAATTATGAGATGTATACTTTCTGAACTGGAACAGTGCATTTTCACATTGTCGGAACTGCGGGTTGTAGCAAGTGGTTTGATTCAAGTATTTTGGCACATAGGCAATCTAATCTCAGCTAACGATCATTCGTCACAATCTGGTATCTAAATTTCCTACTTAATTAAAAACGAAATAACCGATTGGCACAATACAACTGAGGTAGTCATGTTATCTGTAAAAGATATTGTAAATTATCTACCTATTCTTAACAAATTTTCCTATGTACAGGCGCAATTAGTCGATTTTCATTGATAATTATTGCAATGTACCTTATTATTTCAGAGAGATAATTGTAGACTCCCATATTCAATATACCGAGATAAATAATAACAAATTTGAATCACGTAAAAAACGCCACTATGCAGCTACCAACTTTGAACATCTGCATCTGGCTTAATAAAGTTTTAAATTTTTTTTTGTACATTCATATTAATAATAACTCCTAAGTTAGGTCCTTTTGATATCGCAATATCATATATATGTATATATAACATTTTTAATCTATTTCTATAACTGAGAATCTGAGGTATTGCTGTTTGTTAATAGTATTGTTGTCATACAAATTTGATCAGTCAATTTTGAGCATTGAACATGTAAAATGACAACATAGGATTCGTTAGTTTTCCTGTAGAATTTTGATTAATGGATGGCAAAAACCGTTTGTGAATGCTAGTGCTCTGAGTTACATTCCGTTGAGCTCCTAGGCTCCTATATACAAACAAATGGACAATCAGAAAAGGAGCCACCACCAAATGCTCAAAGTGACATTTAACACATCGATACAACGGTAATAAAATATATACACAAAACATTTCAAATCTTGGTTACGGTTTAGACTACAATGTATGTACAAGAAATAAAAAAAAGAAGAACAATACGAGTAAATGAAATTCGTTTCCGAACTCGCTAACAGCTTTTCAGCTACGCATTGCACTTTGTTTCTCTCGCTTCCTCATGTGTGTGTCCACGTGCTTCACCATGTGATCCTTGCGGATGAATCCTTTATCACAAATGGTACAGGCGTACGGTTTTTTCCCAGTGTGGCAGCATATGTGCCGCCTCAGGTCAGTCTTATGATTAAACATTTTTGGGCACATCAAGCATTTGTGCGGCTTGTTTCCGGCATGTTTGCCCTCGTGTCGCCGGTAAACATCCTCGGTCGCATACCGTTTCCCACATCGGGAGCACTTGAATGGCTTATCGCCGTTGTGGCAAGTTTTGTTGTGCTGGGTGAGGTAGCATGGCCGATTGAAAACTTTATCACAATCAAAGCACTTCGTTTTGCTCAAGTCCTCTTGGTTCTGATTGCTCGCTGAGGAAACGTTCGAGCTTTCTGTGTCAGCGGCCCCATTTTCCGACTCGTTTTCCTTACTTTCGTCTGCAGCAGTCATAATTGCGGGTTCTTCTGAAGCGGATGCGCCGCCTGCCGCATCTGGAGCCATAGCGGTCATGTTAGCGTCAATCACAGATGCGGACATGTCGACAAAGGCTGTGTCATTGTTGTTGTTGTTAGCAATGGCCGAAAATTGCATTGCCTCCATTGCCAGCTGCGGCTGCGGCTGCTCTGTAGCGACCAATCTATTCAGATCGTACATTGTGGTGCCGAATTGGCCGTCATTCTGATTAGGAAAATATGAAATTGAAGTCATTACTGACTCCAAACCCCCCACGTTTGCGTAGCCTCCGCCGAGGTGTGCTTGAATCTGTGCAAAGCTTGGCAGAGGCTGATGATTCTCCACATTCACTAGATACTGCACTTGCTCACCATTGAGATTGCTGAGAGTGGTAGTATCCATAGCTTGCGAAACGTGGGGGGTAAACTCGTTTGGGTAGATCTGATATTGAGGGGCTGGTACATCCATTGGGATCAGTTGGGGTTGCGATATCATGGAAAAACTTGTTGGCGCCATCGGCATCAGGCCTCTCGTCTCTGGTGCCGAGAGGCCTGCCGTCCCGTTTGGGGGACTGACATTTGGTAAATTGGTGGGGAAGTTAGCGATAAAATGTCCTCCGAGTACACCATTACTTACATCTGACTCAAGCTGGTCCTGCCCCGAGCTCTCGTACTGCTGATTTGTTGGGTGCTGCATTAGGGGCATGTTGCATGGCATTCGCCCTCCGTATTGACTGTTATTGGATTCATCGTCGCGGGGGCTCATTGATTGTCTTCCATCTTTGCTGGAAGTGGCCTCTCTGCTCGGATGATGATGCGCGCTTATTGGCATGGTGGCTGGATCTGGTTGCCCGCTGGACTTGACGGCGTTTTTGTGCAACGTCGTGTTGTAATGGCGCTTTAAATGCCCGGAGCTGGTGAACCACTTATTGCAAGCAGTGCAATTGTATGTCTTTGGTCTACGCGCTTCGTTTGATTTCCAATTGGAACTTTTAGTGTTGGGCGGCGCCGATGGGGGCGCCGCAGCCGGAACCTGACTGCCAGAAATCGAAGCATTATTAGCAACTGCAGCCTGCTCATAGGACCTGTTGCTCATTATGTGCTGCTGCTGCTGCTGATTCAAACTTCCCATGTCCGCATTGCAGGAGGTCGGATTGTTCAAATAAGAGGCATCCACTTGATTAGGGGAGAATTTGGTCAAGGTAGTGTACTGCTTCTCATTGTTGTTACCACTTGCGATTGGAGCTCGAGCGGGATACGGGAACCCGCATTCGCCATTAAACAAGTTGTTGGGATGCGATGAGTACCAAAGCATGGTGTTATTTGGATGGCTGATGTTGCTCTCATCGTGCGGGCGCTTTCGCGGGGGCTGAAAGTGAGGCGGGATGATTTTGGGTTTGCAATTCGAATGAACGACTTTCTGCGAATCCAAATCTAGGATAGCATTTGAGGCGGACTCTTCTTCCTTTGTCATGGCCTGTTGTTCGAACATCAGTTGGTTGGTATAGACCAAATCAGCAAGTGACACTTGATGTGCTGATGTCATATGTTCCATGAAAACTGTTGGGTCCAGACTGGCAAATCTGCATTTATCGCATTGTTTCGGACTGGGCGATGGCGTGGGCTGAGTTGAAAATGATCCGTTCTCAGCTTGGGCTGCGCCGCCCTGCTTAGGGGTCACGGAATACTGTCTGCACATTTCCTGCAATGGTTCATTATGAAATGTCCGCATAGTCGGGTCTTCTGGGTAGACGCCGGACTCCACCACACCAGTACCAAAGCTATGGTCAGGGTAATTGGCGAAAGTAGGATACAGTTCGTTTTGCTGTTGCGGAGGCGACAGATTTTCCCGTTTAAAGTTTGGAAAATTCGAAAATATTGGGTACAGTGGGGTGGTCTCGGCGTTTTGAAACGGAGAATTCGAGCTGTGGTAGCTTTTCGGTGTTGGCGGTTGGCCAAAAGCGGCATCGGGAGTTGTCCGCTGATAATTCGGACTTGACTTTGGCATATCGGCCTGTTGTTGCATATTGGGAGGAAACTCACGTTTTACAGCGGCTCGTTGCTGATTGACTGCGCCGTCTTTGTTTTCTCCAGTCCACTGGTGTCCCGTATTTCCTAGATGGTGATACTTGCAATGAACAAGCAGTGATGCAGCCGAATTCAACGATAAGGAACATTCCTCGCATTGAAATTGTTGGTAAGCTAGTGGTTGAATACCGCCGTTGTTGCTTGCCATTTAATATTTATCGCACAGTGTGTCCAAAGTCGTTTAAAATGAAAGAAAAGCACCAAAAATAAATAAACAACCGTTAGTCTGTTAATATCATAACATGATCGTCCTTTTGAGGTCCGGGGGTTGATTCGAGAAACCGCTCAAAATTACACCACTGATACGGCACATATTCCCAACGACACTCAGATTGTAAACTTTCACATAACGAAATTGAGTTGAGAAAATTTGCATGCGAAGACACTGACACTCGGAACTTTACGGAAGCGCGAAAAGCTTCAAGTTGGACGACGATTCTCGTTGATCTTCTCGTGACGGTCAACAG
>TRINITY_DN25085_c0_g2 [organism=Dendroctonus valens]
AATGTTTCTCTTCTCTCCCTTTCATACTCAGCACTGCAGTTATTTTGATAACCAAACCGCTTTTACAAAACCAAATGCACCAGTTTCGAATAAAATCGATTTAAAAAATGAACTTCTTACTCTAAAATGTGAATTGGGTAAGACAGTATTTTTTCATTACAAAGTATAAATACATAAACAATTAAAGTTCGTATAATCAACTTATTAATAGTTATAAATAAAACGAATTTTTTATAACTTTTATCTCGCTTTGTTCGGCATGAAACATCCAGTAATAAGTTTTGAATAAATATTAATATAAATTTCAATAATAATTGAAACGATTTTATCCAACACGTGTTGGGGGCCG
>TRINITY_DN19844_c0_g12 [organism=Dendroctonus valens]
GAACTTCTGAACTGTTCTGAAAATTTCATTTTCAGAAAAATGCTGAAACATGTGAAACGAGTTTTCTTTTAAGCTACATTTTGATATATTGCTTATATTTTTCCGATCTCTTTAAGATAGTGAACATTAAAAACGAAATTATTTTTCTACCAACCTAATATTTCACCGCCTAAGTAAAGCTTCCTTTAAGTGCATTTCACCTGCCTACTTGCGAATGTTTTCCATATATCGAAAGCAAAAGCGGGAAATCAGCAGCTGAAAATTTTTCGTTTCAAGAGTCTACAATTGGCTTTTATTTCTCGGCTATGTGTTATCAGATAAAATTTGTCGCAAAAAACCACCTATTAAGTTCCTTTACTCAGCCGTTATAAAACTGTTAGACGCACTAAACACTTTGGACTTTTTCGTTAAACATGCATACATCTAGCTCATTTTGAATTTATCAAATACACTTCCTTTTTTGTGATTGCCAAG
>TRINITY_DN19097_c0_g5 [organism=Dendroctonus valens]
TGTCTCTATTCTACTGTTAAATTGGGATTTTTTAAATTGTAATGTAATTGTGAATTAACGGTTCAGGTAGATATTTTACTTTTATATTAAAATAAATAGCGTAAATGTTCTCTGGTGTTGGACCACAAATGAATTGATGGCCATAAATCTGTTTGGAATTGTTGATTGCAATCGGTCAAGGCACGAGTTTTAAAGCTTTGAACAACCTCTTCTTCGGACTTTGTA
>TRINITY_DN25495_c0_g2 [organism=Dendroctonus valens]
AAAATTTCCAAATAAACAACAGGAAAATTGAAAACACAGTGAAATTGAACCATTTCCTTCAGCAAAATTTATTGAAATAGCTTGTGACAAACACGGCAGTGCTTCGAGCCAAGTTGGTGCAGTTGCCACCAGCAACTTTGGGAAGTTTTTCCTAAAACACCAGTCTAGCCAAATGGGGCAACCCTTGAACGAAAACGACAGCTCCTATGACTTGTACTTGCAGGAAATTGAGGGCATTGATGATTACTGGGGCCCCACCTTCAGATCAATTTTTGATAACAATGAGCATCAGGACTTCAAAAGGAAGCTAGAGGAGCGAATCAAGCACCATGACAAGGATATTGAGCGGTTGTGCAACGTGTACTACCAGGGCTTCATTGAATCGGTCACTGAACTGTTGGAAGTCAAGTCGCAGTCAAAGAATCTGAATAACCAAGTGGTTGACTTGGATAAAAAGTTGCACACTTCGTTTCAAGCCCTATCCAAGTCTGGAACTGAGTTGCTTCAGGCCAGGAAGGTCCAGAGCAACATAGCCTTGGTGATCAGTCAGCTGAATTTATCGCTGCCAGTTTTCGTTTCCTATTCAAAGTTGCAGAAGCAGATCGCAGAGAAACGATATTATCCAGCGTTGAAAACTCTGAAGGAATTGGAACATGTTCATCTGCCGCATGTGGCCAACTACAGATTTTCCAATCAATTGCATCAGAAAATACCAAAGTATCGCGATAAAATCGAGGCAGCATCCATGGCTGATTTGAAGGATTTCCTGGAAAATATCAGGAAGTTTTCTCCGAAGGTTGGGGAAGTTGCCATGCGGCACACTAGCGAGCAGCTGGCTAGCGATCCTACAGTGGTCGGCAGGAAAAAGAAGCGCACGTTTGAATCCAGTGGGAATTATTCCGAAGAAGACCTAAGCGCCCAAGAGTTAATAGATTTTTCTCCCATCTACCGGGGCCTTCACATTGCGGATGTTTTGGGCAAAGTTTCCACCTTTGAAGTGTATTATAGATCGGAACGGACCAAGCAGGCTAGATTAGTCTTGCAGCCGCCAACTAATATGCATGAATCAGAGGACAGCTATCGCAACTATATTTATGCGGTTTTGGGATTCTTTATTCTGGAAGACCATGTTTTGAACACTGGACGTGGGCTGATTACCAAATCGTTTCTGAACGATATGTGGTCGGTGGCATTGTCCAAAATTGCCACTTCCTTGCAAACACATTCGGCCTATTGTACTGACGCAACCCTGATGTTGAAAATCAAGGACCTAATAATGCTGTTTTGTACCACTTTGCACAATTATGGCTATTTCGTCAAGCCGATATGGGAATTAGTGCAAGAGCTTCGCGATCATTACACAGAAGTGCTCATGCAGCGTTGGGTGCAGATATTTAGGGAGATTCTGTCCAAGGAGGACTTTCAGCCCATAATCGTACACGACGAAGAAGAATACGAGCAAATATTGCAGACATTCCCATGCGACGTGGACCTGCCTGATGATGTGGTTTTTCCCTACGCATTTCCCTTCTCCAGTATGGTCCCCAAAGTCTACCAGCAAGTGAAGGAATTTATTTATGCCTGCCTCAAATTCGCCGAAGATCTAAACCTCACACAAATCGAAGTTGATGAAATGATTCGCAAATCCATGAACTTGCTTCTAACCAGAACGTTCAATGGATGTTTGTCTTCCTCGTTTAGAAGTCCGCATATTAACTTGCAGAAAATTACGCAAATCATCATCGATACTGGCTATTTGGAGGGCGCTAATGTGTATCTGGACGAGTTCATATCGAATATAACTGGAGAAGAAACTAGGAATATCGTCTCTAGTTCGATGCAAGGCCAGCACGCCATGTTCAGAGTAGCCAGAGAAGATGCTGTGCGACAAATCTGCGAGAAATTGAAGCAGAAACTCAACGAATTTCTGGAACTGGAAAGCTACGATTGGAACTTGGTGGAGCCCAGAGGGCACGCGTCCAGTTTCATATCCGATATAATCTCCTACTTGCAGACAACCTTTCATAGTTTCACAGACTTGCCGCCGGAAGTGGCTCTGGTCGCCTGTCGTACTGCCTGCGCTCATATTGCGGATTCCATGCTCAACATGCTGATGAACGAGGAAATCAAGCAAATCTCCATGGGCGCCTTGAATCAACTGAATCTGGATCTACTGCAATGTGAACGTAAGAGTTTGTGCCATTTTCGAGCACTTTTCCACGTGCGCTTGTCCCTGTAGAATTCGCTGCATCCGAACC
>TRINITY_DN22101_c2_g4 [organism=Dendroctonus valens]
TAAGCGTCATAATTTTATCTTAAATATAAAAGATTATAAAATACAAGTTGATTAATATATTCAAAACAATAATTAATTATTCGATGAAATGTCGATCAGCAAGCCTTCGAAAGTCGATCGATCAACGTCAACAGCCGGAGACCAAAATATTTAGTTTAACTGAATTGCGCGTTCGATGGTTTCAGTATCATGGATGCTTAAAAGTGGCTGAGTTTCCTGTTGCTGTTGTGTATTGGTGTCGAAAGACGGATTGGAGAAGTTGCCGCAAATTCGAATAGCAGACGGATTTGCATTCGGAATGCGGACGTCCTTCAACAACGGCGAAGTATTGGTCGTACCAGTACCAAACAGCTGTCGCGGCGATTTGTTTCGAATGCTTTCACGTAAACGGTCGATGCTTGGCGAAAAGCTGGCGTTAGCAAATTTCTCATACTTATGCGTCAACTCCGGATTCATTCTCAAAACGAAAACGGCTACACTCACAACAATCACCACGAAAAGAAACGTCAAAATGAGAATCGAAGTCCAGTGACCGTCCTCATTCAGCAAACTTAGCTCTAACTCGCACAAAGAACCACCGAATCCGTCAGGGCAATCGCAAACCGGAACACCATCTTCATTCGTCTCATGCGAAGTTCTACAGACTCCTTCGTTATGACATTCCATCTGGCTGGTGTTGCATTTATCCTCAAATTCACACGTCTTATCGTCCATGGACAAGATAAAGCCCATTTTGCAAAGGCATTTGGGACCGGTAGGAAAATCTTGGCAATAATGCGAGCATCCATGAAAATTGCAGTCATTGCATTGATTACTTTCGTCCTCACCGTCCCTACAATCACTGGCCCCATTGCAAACTAGGGAACGATCAATGCACATGCCATTCAAGCATCTGAATTGATCAGGCGCACAAATCGAAAAGTGAATACTCGTCAATTCGTCAAGATTTGGCAATTCTTCGTGGCAATTGTGCTCATCCGTTCCTTCAGGACAATCCTCGACGCCATCGCAAACTTTATTCGGATCAACACACCTGCCATAATCGTCCCCGCAAGGTCTCTGACCCGGATTTGCGCATTGCGAAGTATTGACGGGAAGCGATTGACAAAGCGTACAACAGAATAGAAGCGCAAACAATCCAGCGATGCCTAACATTGTGATACCAAAGGTTCACGTACGCCTTTGAGCACTCAGGTCACACAATTACGGATTACTTATAAAATTGCTTAAGCAGC
>TRINITY_DN22850_c0_g2 [organism=Dendroctonus valens]
AGTCACAGTAAGGTTTTATTGGTTGTTGAGGTTGATTGTCGTAAAATCTTCAATGCAAAGCTAAACATCAATTAAAACAGATTCTCCCAGTTATATGACTTCGTCACACGAAAGTTCACCCCGGGTCCTCCGGGAATACTTCGCAGTCCATTGCACGATGGAACCACCCTCTAAAAAACCATTGTGCAGAATCGCCAGCGACTCTTGAGGGCAACATTACTAAATTACATTTTCGAAACGAACATCACCACAGTGGCAAATGCAATTCTGGATATCCAATAGTTCCCGACCACCTGGAAGAAAATAATAGTGGTTCTGATCCCTAAAAAGGGTTTAGACAGGACGCTACTTACCTCGTAGATAAATAACAATAAGAAGGTGTATCTTTACTTGATAATAATAAGTATGTTCAAAAGCACATTTTCTAATTTGGAATTTTCCCTTATCTGAGAGTCTTCCTTCATGTGTATTTTTGTTTAATTCAAATTTAATAATCTAGCTTTGATTTTCGCGCAAAAATGTGCATTCATTCTTCTTAAAAATAAAG
>TRINITY_DN18753_c0_g3 [organism=Dendroctonus valens]
ACCTTAGGGAGAGCTGTCAAAGGAGTGCCGCCTTTTCTGAAATGATCGAGAAACTGCATGGGGGCAGTGAGGAGTACGTAGAAAGGGTTGTGGGGAACCCCCAGGCCGCCCCTGCTCATCCGCTGTTCTCTTTCCAGCTTTTTCTGGTGAGCGTTTAACTCTTGACGCACCACATTCTGGATGACGCTCCTGCCCAATATCAAGTCAGCAGGCGGAAATAGCCGCCGCCCTGGATATGAGCGCGGAAACTCTTCCCCTACCATTGGGGCTTGCTCATCTTCATAATCGTCTTCTTCCTCGGACTCCTCAGAGTTTATATCGACCTTGTAATGAGGAGGCAGGTCCAGTTCGTCGCTACCCACCACGATCGTACGCTTGGGGCGTCGCTTGCCCAGTGGCGGCTGCAGCAGGTTCTTCAGAAAAGCAGTGGCCTGCCCTTCCAGATCGTTGCTCATCGGGCTGCTGTTCAGACGCTTCAGTTTTTTCAGCAA
>TRINITY_DN27529_c3_g1 [organism=Dendroctonus valens]
CCCTGGGAGTGAAGAGAATCTGAAGAGTGCGCGAACTGCGCGGTTTGGGTATTGAGGTTGGTTCAGGAACTTTTTTCTTTGAGTACGACTTGGGTATTTTATGGGCGTTAACTCGGGAAGCTGCACTTGCTTGTTTGGGACGTTGCTCCACCTCCAATTTCCACTCATTGATATCGCCGAGCGCCTTGCTTTCTTCAGCCTTTCGGTTTTCTTCGATCCTCCTCCGTTCCCGCGTATCCACTTGAATTAGCTCATTTACCGCAACTCTTTTCAGTTCGGCTTTTTTGGTCCTTTTCTCTTCACGCTCTTTTTGCAGCCGAGCGTGCTCTTCTTCAATCAGCCTCAACTTTAGCTGATTCTTCTCCTGCTTGGAAAGGTTCTGCACATCCAGAGTATCCCACAGGGCACTGCACAATTTCCTCAACTCAAAAACAACATGCGTGGAGGTTTTCGTGCAAGTGCTTTGCGAGATATCGATTGGATTTAGTAGAATCACTTCGAAGAAAAACGGGTGGAAAGTCAGCTTTAGGTATTGGGGGGCGGTGAATACATCCACTTTATTGGGGGGCACTCCATGAAGGGGCACTTCAATGGAAAGTTGCTCTTCTGACTGCTTCCACTCGAAATCTTTGATAACAATGGGCATTTTGTTGGGAAGAGTTTTCAATACTCAGATAAGTTTCCTCGGTTACCTGATCGACTTAATTCGCACACAACAGGGTTGTACTAAGGGAAATAGGGCATTAATTGGAATTTTGGTATTTACAAAATTTTCATTTATTCAACATTCCTCTCGGTCAATAGGGCCTAAACTTCCTTGAGCTCTTCATCGTCTCCACCCTCTTCTTCGCGTCTTCGAAATTCTTCCTTAGCAAGGCTAGATTCTTCATTTTGCCCTCTTTTATTTGGAAGGTATAGAAGTTCTTCAGCTCCTTCTTCCGTTTCTTCTCAATGATTTTTCCGGTGAGTTTTATTTTCACGCTTTCCTTATTTGCAATGCCTGGCTTGTGGCCTTTTTTAGTCACCACCGTCCACCCCTCATCATCCACTTCCTGCGACAGCTTCTTTTCCTGCTTGCTGGATTTCGTCTGAGACTTGTCGTATCTCATCATGAAAGTATTCAGTTCGTTTGCCAACTCAACTGGGTTTCTAATGGAATTGTTGTACTCTTCCACCCATTTGCTCAGCCCAGTTTTAAATGTCACCCCACTCTGGCTCATCTGGATCTCATCCAAAGCCAGCACTTTCGAAAGACCTTCGGGACTATCAAATACCACATGGGCTGATTTGAAGCCGGGACTTGTGGGCATTATCACTTTAGTTACGGAGGCTGTAGCCGAAAATAAACTTTGCACATGTGTGCTTTCAAAGTAACTGGGAATGTTCAACACAAATAAAGTTCTTCCAGGCGGTTTGTCGTCTTCGTAGTGCCGCAATGAGTGCTCCTTTAGAAAAATCTCGTGCGGGTGAGTGTCGGCATCGGGAAGCCTTATTGTGACGGCTTTAAAGCCCTGAATTGTCTTGGAACACATTGTTGTTTACAGTTTTGAATGGCGGTGAATTAACCTCACTTTTGCTTGATGGATTTTTGCGTCATTTCTGGCTCCCTCTAGTTAGTTAGCTTTGCAACTACTACCTTTTACTAATTAAATTTATTATTATTTTATTATTTATTATTATTTAGTTACAATAATAATTTCACGAGTTCAAATTGCTAGCTCTAACCCGATTTATTCTTCTTCCAAAACACCCACTTCTAGGTTATAAAATGCTAACCTTTGTGGTTATGAAAAAATGTCTAGAGGCTTGTCAGTGAGTACACGATTCCTGATAACTGGCTGAATAGTTAAATGTTGAAGCGAAAATGGACTATATAGAGGAACAGAAGAGTGAAATAGAAGCCCTAGAATCGATATACTATGGGGACTTTGAAGTTATATCGGCGAAGCCCTATAAGTTCTCAATACCGATCAAAACAGAGGACTACGATCCGGAAAGCAATACTGGCTTATCGTGCGACTTAGTAGTTACGTACACCCCAAAATACCCCGATGAAGAGCCCATAGTGGAAATAGAAAATGCGGAGAACTTCGAGGGCTCCTTCGAGTCTGAGCTGCTCAAACATCTGGACGAACAGATAAAGGAAAACCTAGGTACAGTGATGATATTCACTCTAGTTTCCACAGCCCAAGAATGGCTGCATAGTAAATATGAGGAAGAGAAGAAGGACAAAGAAGAAAGAGAAGCCAGAAAAGTACAAGATCTTGAAGAAGCCGAGCGTAAAAGGTTTGAGGGTACAAGAGTCACAATTGAAACGTTCCTAAAATGGAGGCAACAGTTTGAGGAGGATTTGGGAATAGGCAAAAAGAGGGAACTGGCTGAGAAAGAGGGTAGAAAATTAACAGGTCGTGAGCTATTTATGACCGATAATACGTTGAATGAGTCCGATCTCAAGTTCCTAGACGAAGGAGATCGCGTCAAAGTCGATGAATCCTTGTTTCAAGATCTCGATGATCTTGACCTGGATGATGAGGATGATGAAGACTTTGATCCCAATAACTACAACAGCGATTCCTCATAGATAATTGTAGGAATTTTAGTTCTGTTTAGAAAATTGCACATTGAACACATTGCGCGCTAAAACTAGAGGAAGATTGGGGGATAAAAACCAATTTATGGTCACTAATTGTTTATTTTTTAACATATAACTAGCTACTGGAAAACGATATCATACAAATACTGCTACTCCCTACTGATACAAGAATCAATAACCACGTTTCTTAATCCGATACGGACAACAATATAACTACAAAAATATCTACACTTAATACACATCTTAAACATTATCTAAATAAAGCTTGAGATTAAAACTGATTTTTTTAATGTTAGTACTTTACTACCTAAAAGTTACGGGAAAAATTAAGAATATTATGTTTGTACTCATGTATTTTAAACGAGGGTGATATGCTGTGAAAATTAACGCTACACCTCTATTGTTGGCAACATTTTTACTGCAAGAAATTCAAGTCTATTATCAAAAGAGATAGGCTTTCGAGGCCATTCCTTGAAACAAGTGGGTTTTTAGGCCGTCGTTCGG
>TRINITY_DN23708_c0_g9 [organism=Dendroctonus valens]
AGTTAAATCATTATTTTATTTCAAAACCGGTTAACCTAATGCTGTATAATTATGCTACCATTATTTATGGAAATGAACCTACTGATAAGAGTCTATCTACAGCCAATGGGAATTCAACACATTTTTAGGAAACCATCATTTTACTTCATTATTATTGGCGCACTTATACCTGCTTTCTTAAGCAACAACAACTCATTTATTTCTTATAAATTTTAGAAAACAGCTATAAAAAGACGGCATTTAATAATTAAATGGGGTGTTTGCTTTTGCTATCGATTTCGGTTTACGAACCCAAATATAACTGTAAAAAACACACTAATGCAACTTTTTCAAAAAGCATTTTGATGTTAAATCGTGTGATTATTTAGAATCGTAAATTTTGACAAAATGTTTGTTATCAGGGACATTGTCAATAAATCCCAAGTGTTTCTACGCAAAAAACCAATGGCTTTTACTGCCGACAAATAAAAAAAACCGTACGTTGAAAACAAAAATAAAATGTACACACAAGCACATATTAAGGAAAATATTTTGTATGTTAAAGCGCGTATTTATTTAAAACAGTAAATTTTGACGAAATGTTTGCTTTATTAGGGACATCGTCAATAAATCCCCAGTTTCTCAACGCGAAAAACAATGGCTTTCACTGCCAACAAATGAAAAATCGTAAATATGTATAAGTGGACTCAACGTATTTAAT
>TRINITY_DN16996_c0_g4 [organism=Dendroctonus valens]
GGAGGAGATTTTAAGTCCCTATTTGCAATTTCCGACAAAAATAAATATTATTTTTGTTATCAAGCTTCGGAGCATCTGAAAACTAAAAAGCGAAATTGTGGGGAGGAGGAGGTGTTTACTACACTCGTGCCAAATTATTAAAATCGAGCAATTAAACATTATTCCAAGATGCGGAAACCCATTTGTACCCTGGTACAACAAATGTTCAGCAGTAATCATTCTTCAAACTTACAAATTTCAATAATTTTTACAGCAAGCTTTCCCGGATAAATTATTAAAATCGAGCAAGCATTCAGTGGCCTATTTTTATGCTTTCCTTGG
>TRINITY_DN20298_c1_g1 [organism=Dendroctonus valens]
GGGTTCTGGAGTCTAGTAGGTATTTCATCACTCAATATTATAAACTCACTGTTGTCCACAAACTCATTAAGAGCCCTTCCACTACGGTTTTGTGACATATTTCGTCTAGTAAAATAATGCGCATTAAAATCACTCATCACTTTAGTTTGCCCCTGTAACGGTTGGATCATTTTGAAGAAAAATTCCGTTTCTAATTGATTTTGTGGTGGAGAATATATATTGACAATATTCAAGTTTGAAATCTTAATTATCATGTATTGGGG
>TRINITY_DN20721_c0_g2 [organism=Dendroctonus valens]
GATTCTGGTAAGAATTGTATTTTTGTCTGACGAAAAACGGTTTCTCAACGTTTCAACATCTCGCTATTGCATCGAGTAACTGAAGGTCCCCGCCCTGTTGTGTTCAAGCGATAGATTTTTGCTGATACGGATTTATTTCGGAAAAAATCGCCCGAATTGTGCTACAGGCAAGAGCCATTTCACGTATAGTTAAACCAAGAGAAAACGGAGGAATCGGCCCCATAATAACATCACGATAATTCAGTTTGAAGGAGGAAGGCGGGCCGGAACCTGGCTCAATGAGCAAATAATGCACTTTATTTTGCAATTTTCTGAATCGAAAAGTCGTTTGTTGCTTTGTGTGAGCTGAAAGGAAAATAATCGTGCCCATATTATCAGTCAATCTGTAAAACTTGCCAAAGT
>TRINITY_DN10049_c0_g1 [organism=Dendroctonus valens]
GTCGACGAACTGAAGGAATATCAAAATGCAAAAAACCATGTCCTCTGGCATACGCCAACGAAAAATACACGATCAAATTACGACTAGGTCAGGCATAGATAGGACAAAAAGATTATAGAATAGAGATAAAAACCGATCAAAGGTGACGCTTTGAAGACGCCCACATTATTAGATCAGGCACTACTAGAGGTGTGTAATGTCTTAGTG
>TRINITY_DN35139_c0_g1 [organism=Dendroctonus valens]
GAGCAAACACATTACGGAATGAATATCTAGGAATAAGATGCTGCATAAGCATAATGTTGTCAAGATAGTGCTGATCAGTTCGTGGCTTTCATTGATACTGCGTGTTCTAATATAACCACAAGGAAATATGAGAATAAAACAATTCCATAGAAATAGCAGAAAAAGTCACAATATAATATAAAATGCCCATACATAAATTATTTCAAAAATATTTATACCATAAATGTATTTAAGATTTTTAGATCCATTGCATACTTATTAAAATGTACAGCTTGCAGCTGCAGCAAATTTTGTTAATACGAGAAAAGAACAAAAGAAAGAGTAGTCAAGATGACTACTACTAAGAATGATCTTCATATCAGCTGAAAT
>TRINITY_DN24259_c0_g3 [organism=Dendroctonus valens]
GCGTGATGTTGAACTTCAACCTCGCTATTGTGTTGAGCAAAAGAACAAACATCGTTTTATTTATAAACAGACGCATATTAGATAAGCTCAATATAAAATATACAAATATCAGCCGCTTTGAATTTTCAGAAATATTACAATAATTAACACTTAACATCAAACATGTGATCTCACACTTGAGATGGCTGCGATTATTCACCTTTCG
>TRINITY_DN23131_c1_g1 [organism=Dendroctonus valens]
GCGGTGCTTTTATTTAGCATATGGCGTCACAGTTTAGATGAAACCGAAATGTATTTACACGAATGAATTATAGGCATATTTTACTAGTGATTTCTCGGTAATTTTATTACTTGTAGTGTGTAATGAATAACAGACGTTTATCATTTAATGACTAAGGAAGTAATTGATCTAAAGTCAGCCAGTGATATGTATAAACGTGCGTGATTTTACACTATTTCTTTATTAAAACTGACAGCAAATTGCTACGGATTTGGTCATACGTAATATATTTACATGCGGTGTTGCAGTCAGTTTTATTTATGTATTAACTTGACTCTTCAGAAACACTCCTCAATATCTAGCAAAATCACCCACATTCATTAAAAGAAATCCTACACTACTCTACAAACAGCACCTACCTCCTTCTTCCTCTGAGTCAGACATAAAGGTTTCCTGCATGGCTTCAGGAGCCTGAACTTTATACTTTTCTTCTATGGTGGTTGTGGTAGTCGTGGTTATGTTTGTTATGGTAGTGACCAGTTTCAGCGATTCTATTACAGTAATGTAGCCGAGTCTCTGGGCGATGTTAAGGGGAGTTTGACCAGTCGATGTCACAGCATTGGGATCAGCATTACTCTCGAGCAAAATATTGACGATGTTCGTGTGTCCTTGTTGTGCAGCTTGATGTAATGGAGTGTATCCCAGGGAGGTGGAACTCTTCACTTCTGCTCCATTTCGCAACAGGAAGCGAACCATATTCGTCTGTCCATAATGGCAAGCAATATGCAACGGTGTGTACCCCGCCTTTGTTGCCGCATCAACATGAGCACCATTTTTCACCAAGATTTCCGCTACTGGCACTTTGTCTTCTTGGGCACAGAGATGAAGAGGCGCTAGCCCGTTCTTTGCTTCATGATTTGGATCAGCTTTGTGCTCCAAAAGCAGTGACGATATATCTACATGTCCTTCCTGGGAGCTGAGATGTAAAGGAGTGAAGCCCGCCTTAGATTCTGCATTAGGTTGAGCTCCATACTCCAAAAGAGTATTGGCGATATCCATTTGGTTTTTACGCGCCGCAATATGCAACGGGGTATGACCATTTTTAGCTGTGGCATGTGGAGATGCCCCTTTATCCAATAAAAGCAAGGCAACATTTTGATGGTCATAATGGGATGCGACATGTAGTGGTGTAACACCATTTTTGCCCTGAGCGTCTACTGGAGCTTCTTTTTGCAAGAGCAGTTTGGCTACCTTCAGGTGTCCATACTTTGACGCCAAGTGCAGAGGTGTGAAGCCTTTTTTCGTGGTGGAGTTGATTGAGGCACCATTGTCGATTAGAACACTGGCAACCTCGTCTTGACCCTCTTTTGCAGCTATGTGCAACGCTGTGTACATGTCTTTGGTGGCGTTGTCCACTTTGGAACCATGCTGCAGAAGTAGCATAACAATGTCCACGTTTCCAAGACGCGATGCAATGTGAAGCGGTGTTTGTTGTTCTCGAGCTCTTGCATCTACTTGGGCTCCATTCCGGAGAAGGATTCTAATTATATCAGTCTGATTAGCTCTTGCTGCTAAATGCAAAGGAGTTTCTCCTCTGATGGTAGGTGCATCAGGATTAGCGTCATGTTGAAGTAGGTATATGACTATATTCATACATCCCATAAAACTGGCTACGTGAAGAGGTGTCAAACCTGATTCGGTAGTTGCACCAATACTTGCTCCATGCTTCAATAGTAACTCCACCACCTTTATCCGATTCTTCTTACATGCTATGTGAAGAGGCGTAAAACCATTTAAAGCTCTTGCATTTGCGTCAGCTTGTCTATCTAAAAGCAGTTTAGCTACCCTCACGTGCCCACAATGTGCAGCGACGTGGAGAGCCGTCAGGTAATCAACAGTAACTTCATCAACAGGCGCTCGATGATATAGAAGAATCCGGGCAGCATCAACATGATCACCTTGAGCTGCCATGTGAAGAGGCGCGAGACCATTCTTCGTCTTCGAGCTAATAGGCGCGTCCTTCTCCAGCAACATATCAACAACTTGTTCATGTCCACTCCTTGCTGCACAATGTAATGGTGTCAATCCGTCCCTTGTCTTCGCCTCAATTGTGGCTCCATTTTCAAGTAGGAGTGCCACCATATTTGATTTACCCCACTTGGCTGCCACATGTAAAGGAGTGATATTGTGTTTGGCTGCATAGTTAACATCGGCTCCTTTTTGAATAAGGAGTTTGGCTATTTTCTGATTGCCATAGTGCGAAGCTATGTGCAGTGGTGTGAATCCGGATTTTGATGTTACATCTGGATTGTGCTCGTTCTCCAAGAGTAACTTAGCTGCTTTCACATCGTCCTTTTTGGCTGCTATATGCAAAGCTGGAAGTCGCACTTTTCCTCTGGTATCATTTTCTAAGAGCACTGTCACTACCTTATCATGCCCTTGCTGCATAGCGACCGCAAGGGGTGTGAATCCATCCTCTGTGGATAAACTTTGATTGGCCCCATTTGCCAATAGGTACCGAACAACATTATCGTGGTTTTCTTGAGCGGCCATGTAAAGCGGAGTAAAGCCATTCTGACTTTGTACATTAACAGTTGCACCATTCTGAACCAAGAGCTTAACAACTTCCTCCTGGCCAGCTAGCGAAGCTATGTGAAGCGCTGTGTTTCCTTTTTTTGTCGCTGAATCGACTAGCGCACCTCTTTTAAGTAGCTCTTTGACTATTTCTACGTGGCCATCTTTCGAAGCAAGGTGAAGAGCGTTTAAACCATTTGCATTGCTGGTATTAATGTCGATATTTGATTTTAGATGCTCGAGGACTTTGTCCAACTGACCATTGCGCGCGGCGCGCAGGAAAGACGTATTTCCGTCAGACTCCATATCAATACTCGTAAGGGAAGGAAATCGCTTTTTCATCGACTGCGACATCTTGTACTAGCTGATCATTACACACTTATAACTACCAAATTTTTATAACAAAGTACAAAAATACCAAACGCCTAACTAGTTAGTATATCAATCACGCAAGAACCAACATACACAGTATAAAAATTTGAACAACTTATCGAACTATACAGATTTATAGCGCGGGTGAACACTTCCTCGATCAGTCGTGCGCAATTTCGACTTTTTACGCACTGTTCGTTACTTAACTAAAGACACTTTTTTTCAAACCGACCGCGAAAGAGTAAAGCCGCAATGCAAGCGAAGGA
>TRINITY_DN24151_c0_g3 [organism=Dendroctonus valens]
GGCAATCATCTTTAAATTCATTGTTTACAATAACATTTTCATCTTCTTTTTGTAAATTATCTTTTGCAAGCGATAGTTCAATCTCATCTGACTGTTCATCATTGTTAGAACTGTACATACAGTTAGACTTTTTAGTGTATTCTAGAAGGCGCTTCAAATTTTGATTAACGCTAACGTATCGATAATCTGGGACTAACAAGACTTATCTCTATATTTGGCACCTGATTAATTCCAGAAAAAAAAATGCTCTCACTAATTTAATTCGATTTGAAGATATTACATCTGAATATTTCTCACGTCACGCATGCAGAAATCTTCACCATTCTGGACTAAAAAGCTACCAAATCTGGTGATTTTCGACGATTTTAGTCATTTTGAAAACTCTTTTAGGCGC
>TRINITY_DN19752_c0_g2 [organism=Dendroctonus valens]
CAAGACATGTTCAAGCAAATTTTGCTGCATTATTTAAAATAACAAAGCCTTAAGGGGAACCCAATTAAAAACGTTGAACTTGATTGATACCAAAGACAATAAGGTATTTTCCAATCATGAACTGAAACCTTAATTATCATCCAGTTTGCGTCAAACTTGCGCAGCAACAAATTTGAAGATTTCCTATAAATTGCAAAGTGCATCAATGTTGAATCAGTTCCAGTGAGGTCGTTGCTGTACCAGAG
>TRINITY_DN21877_c0_g5 [organism=Dendroctonus valens]
GTTATGCTTTTGAGAGAGCGGTCAAGCAAGTTTTTATTGACGCTTCTTTTTACTCAGAGCAGGAATATTTTAATTATGTTTTTAGCGTTGGGCGTCAATTTTTGTCTGTAAGTTTGTATTTGTCATGTATGTGTAGCTACAAGCTTTAGAGTAGGTGTTAATATTAACTTTGCGTTTATTAATTCCTGTATTATATTGTAGGTTGTAG
>TRINITY_DN25761_c0_g5 [organism=Dendroctonus valens]
GGCGCGGAAACAAGTCCACTAAATTCAGACACTCTTCGGGAGGAGATTGTGCAAATCGGTCAGCGACTGTCGGCGCTGCGCCAAATGCTTCACTCTGAAGACGGCCATCAGAACGAAAAAACTGCGATGCAGAAGAACGCTAAGCGTAACATTGCTAGAGATGATGACGATAGTGAGGGGGATAGTGGCCGACAGTCCGGCGACCGAGCAGTCAGCTCCGCATCGTCGTCTCGCCTCACCATTGCCGCATCAACCACTACTGCGCGGAACGGCATAGAACGCTTGGACCTGTCGGCGTTGAGTAGTTCACCGGAGCGACGCGGAATTCATAATTGGACAGAATTGGAGGTTTTACCACGACCAAGGACGAAGCCCTCAGTGACAGTGGAAGG
>TRINITY_DN21186_c0_g6 [organism=Dendroctonus valens]
AGTTTACAATGTGTAACACTGTTTTCATAACATCACGATATTTTAAATATTTTGTTTTATTTGAGATGTTCTCGGTGAATTATGTATGCAGTGAATCGGTATGAATTGTGGAATTTCAGAATCATCTCTTAACAGCCCAATAAAACCGATTTTTTTACCCAGCATTGACGGAGCTACATCAGTTGCAATGTTGCAATGGTTACAAGTTTATTAAGAGGCACAT
>TRINITY_DN31058_c0_g1 [organism=Dendroctonus valens]
TCACCAGTGTGGAGCAGGAGACCTACGAAAAGTACTTCTATGGAACGGAGCATTGGAACTACTTTACCAGTGATGAGGATTTGGGCCCCATCATCCTCTCAATCAAGCAGGAGACTTTGAATAATAGAGACCAGTTTAGGATATTGGTAAGAGCGATCAGTTATACGGTGCACGGTCTGATTCCAGCCAGCTGCGTGTTTGCGGACAGGTATAATAGAGAAGAAGTTGTCCGCTCTTTGGGGAACGAGGTGAACATCTGTCCGGCATTAACTCTAGGCCAGCTGCCAGATACTCCCGAGGAACTCCTCAAGTTAGATCAGGTATTCATCAAATCCGAG
>TRINITY_DN24608_c0_g4 [organism=Dendroctonus valens]
CCTGAAGACAATGTGTATGAAAGTAATGGACCTACAACGGCTAACACTATGATTTCAATACAAAAGAATTTTCTTCCCCATCTTCTATGTTGTAACAGTAAGTGGCGTACACGAATTTTACAAAGGACGGCCAATTTAGGAGAGCAAACCCACAAGTGCTTTCAGCCACTTGAACCGACAATTAAACATTGCTAAAATGCATTGAAAACCACTACACCTTATGTATTTGCTCTCTTGTACTAAGAGAACGGAAGGCAATTTATATCATTTAACTACCATTTCCTATAAAACTAATACTAAAAGAAGCGAAAAGCTTATCAGTTCGCAACATATGAGCTTCATACTAGCGCAACATACTAGCCCACATTCCCCTAAACTAGCGGTGTGTCGATTTAAAAATAATACCTGCAGTAAGTAAACAATAAAAATAAATAAAGTGACATACAAATACTTAGTGACTATGAGCTGCTATAAATAGTTTAAAAATATTTAAGAACTAAATAAGTAACAAAATACATAGAGGGCAGAGAACAATGAAAATTCTAACTAATAATCCTGTAGGTCTTTTATTTAGTATATGTAATACAGCTAGAGATCACAGACTTGTTAAGGCACCTAGCGTGTCTGCACAAGTGATTGCATGAAAAGCCGGTACCATTTTGTCAATTCTTCTATCAAGAACGACAAAATTAGCTTTTCAGAATCACCATCCCTCTAGCCGAAATCATAACTTAGTTTTGTAAGTACCATTAACTTCTTCCATTGGCATATCAGGCGAATATCCCGCATTAACAGTTCCTTTAACATTTCCGCTTTTAACATTGTCCTCGTCTTGCTTCGTACTATTCGCCAGTTGCGAACTACTGGAACTACTGGCTATATTGGCTGCATTGGATCCAGTCCGCTTCATTTTCCTCGTGGAGTCCTTACTTTTGCTCACATATTGACGCTTCTTGCCAGGAAAATAGTCTGCCATCTTCCGGGCCCAAGGATGAATCAGTTCTTCGTCATATAGATCGCTTTCGCTGGCCGTAAAGTAGGACACCGTCCATCCAACCAGGACGGTAATAATGCATCCAAGGAAGGAGTAGTACATGTAGGTTACTGAGTATAGAGCTGTTAGAGGGTCTAATTTCTCAGCTCTGGTTGTGTTCAAAGGAGCTAGCGGATCGTTGTAGATGGTGAAAGGTGATGGCGTCGTTGTCGGTGTCCAAGAAAGTGCCCGATGCTCCACTTTCAGAATATGATCGTTGAATGAAGAGTTGGAACATCCATCGATATTCAATGGCAGGCTCTTTGCTGGAGGCTTGTCGACAGTTAGACCTCCGAATGTGATCCAGAGGATGATAATGTGTCCAATTATAACTCCAGCAGAAGCTCCCTTCCAATTGGCAACTGGGATAACTAAGGCCATAATGAAGACACCAAGCAGAGGTCCAGATGTAGCAGAAGTTACTAACATAGAAGATTCAATGACACCTTCCAGCATGCCGATTCCAAAGGAAATGCCCATGATAATCAAGGCAAAAACTACTCCAATGAATTTGATGCTCCATAATTGCCTGGAATCGTTCATCCCTTTCAGGCAGGGTAGAGGACGAACGAAGTCCTCAAATGCCACTGTCGCCAAAGAGTTTAAATTCGAAACATTTAAGCTGAGAGCACCGTTGAAGAGACTGGCCATAAATAAGCCCAAGATTCCTGGCAGATAGCTAAATCGGTCCTCGACGAAAAATGGCAAAATTTCGTCATACTTCTTGATGTATCCTGATGTTAAAGGATCGCAGCTGGAGTAGACGGCATATACGACCATTCCCACTACCCATGATAAACTGAATAATACTGTTATTACGGGAATGTTGTACATCAGAGTCCGCGTAACTTTTTTCTGCGAGTCCATGCTGCAATATCTCTGAACGAAATTCTGCTGGCAGCCAAAAATTGAGAGTGACATGAAAAGTTGCCCGATTAAGGCAGATGTTGTGGTTACTCGTACTGTTGGATCCAAATCCCAGTTGAAAAAGTCCAAACGTCCATCTTTTTTGCTGATATTAAAAACGTCCACAAATCCGCCAGCTTCCACACATCCCTGGATAATGATGGCCACACTAATCGCGATCATGGTTAGTCCTTGCATAACGTCGGCAAGAATTGCGGCTTTTAATCCTCCCAGAATATTAAATATGATGCTCACTCCAGATATTCCAACTATCGAAGCCCAATAGGGGATTCCGATAACAGTGTTCAAAGCCACACATGGCGTGTAGACGGTTACGCCTTGGTTGAGAAGCTGTCGAACCACGTAGGTTCCTGATGCCAAGCACCGAACCAGTCTTGACTTGAATCTCATATCCAAATACTGGTAGACTGAAGTGATACCCAAACTGAAGTACACAGGAACAAACACAAAACATACTATGGGATAAGCCAGAACCATTCCGTAGAGAGTTTCCCACATCGCACTGCCTCTATAAAAGAGCTCAGATGGATATCCCAGGAAAGACCGCACTCCTAATGTTCCTCTGGCTATACTCAGCATCATGGCTGCCGTAGAGACTTTTCCAGCTGCAAACACATAATCGGCTTTCGTTTTCTCTTTGGGTCCAAAGAATCGAGAATATACGGCTACAAAGGTACTTGCGATCACAAAAATCACAAAAACCAAGTAATCCCATATCATAGAACTCGTGTCTTTAGACATCTTGCCGGATTTCGGTGGATTTCTTGCGCTAGCCTGATACCACTTCTTTTTTTAAAAAACTCGATTAAGAATTGGCGGTTCCAACGTCTCAGAAACACTTTGCCTTAGACGCAATCCCAATAATTTTCCAAGGAAGAAAAATTGCACTTTAAACCGTAACACTGAAAATCGTTGAAACTTCCGTCCTCATTTTTCGTAAAGTCTAATTATAATTTTTTTCCAATGCTTAAAACGTTTTGGGCACCGAAAGTAAACTGACTCCCACCAGTAACGGCCGCAGCTTTTTAACACGATTTAAAAACAAAAGCTCGACCATACACGCATATTAAACAAACGGTCAGGCTCAGGTAAAACTGATTGGGATGCTGAATCGTGTGATTCGAACGGCCTGGGAAAGAAGATGGAACTTGTTTGACTTCAGGAAGATGAGTAGCGGGAATTGATTGGTTCTACGCGGCCAGAGTAAAAGTCCACTGCGATACATTCGGTTTCGAAGAAGAACATAGAAACACTTTACCATAAAGCTGG
>TRINITY_DN18984_c0_g2 [organism=Dendroctonus valens]
GTATCACTTTTAGTTATCATTAGCAAAAATATAAGGATTTTTCCCACATAATTCTCATATTCCATCAAAGGTTTCATATGCATACATTTCAGACTCTGCTTTTTGCTCATTTTAAGTCAAAGCTCAGTATCTTCACTTTGCTTTATTCGGGTTTTTCTCAGCTGGTATGAGCAACTGACCCCATTTCCAAAATTAATTTCTATTCTTTG
>TRINITY_DN23254_c0_g1 [organism=Dendroctonus valens]
GACTGAATCTAATCCATCTGTTGAAAGTTACTTGTATAATACAAATATAATGAACGATTCAAATTTGCGAGAATTAAAGCATCCGTCACCCACGTGGAAAATTGTCACCCATACAACCTTGATTACTTTATTAGGTTTAATCGAGACCGGCCCTTAAAATCACACTAAATCTACCAGCAGGAGGAAGGGTTCGTTATTCATAA
>TRINITY_DN22184_c2_g10 [organism=Dendroctonus valens]
TTTGAGCAATGGGGGGACGCAGGAAGGTAGGGAGAGCAGGCTGCTGGAATAGCCTGTCCAAGCGGTTAGGCGGCCAGATAGGCAAATCCGTCTGGCATAACGCGGAGCCGTGATGGCGAGGGAAATGAAGTACCGAAGTCCCTGATCCTACACTGCCAAGAAAAGCCTCTAGCGAGGTGAGAGGTGCCCGTACCGCAAACCGA
>TRINITY_DN34848_c0_g1 [organism=Dendroctonus valens]
GTTGTACAAAAACTTGTCGCATATAATGTTTTTGTGTAAATATATTTCCTCAATCACTACATCTAGGGAATGGTTTTCGAAGGAAATTAAAATATGTTGTTATGCCAAATAATAAAGGCACATTCAATAATTAGTAAAGTTTAAATTGGATTATTATTTTAACTCAATCAGCTGCTAGTAAACTCGTAAGTTGTTTTCGTTCCAGAACTGTCTAAAGAAATTTGCAGAGTCTGGAAAACTTCCAAATTGGAGATTGCTTGCTTATCGACGTTTTCACTTAAGAAAGATGAAATTTTAATATAGAAATATTTAAAACTGTTTGGAGTGGA
>TRINITY_DN8802_c0_g3 [organism=Dendroctonus valens]
GTAGCAGACCCAGGATTCCACACAAAAGACGAGTGTGACACCAAAGCATAGCATATTTTCGTCCACGGTACTTGAAAATATTCCAAATCTTCCATCAAGTGATCTATTTTATTTTTCACCACGATCAACAGCATTACATCGACGTCGCTATAAACCAAAAATAACATTTTTCGCTGGTAAACTTTTCATCACTTCACAATTTAGCTT
>TRINITY_DN14995_c0_g2 [organism=Dendroctonus valens]
AACATTGAAAGCTCTCACAACATTATTGAACATTGTAAAAACAAAAAATGGGGTTTTTAATTTTTGATATTTCATCATCCCATGGCGATTTCGAACCCACGTCCTGCCTATGTGAGCCGCTTACCAATACGCTATTACTTTCCCAAAGAAAAGAAAAGGGAAAGCAATGTTCCCTTGTTTTTGAGCATAAATGCGTGAAAAGGAGGATCCAAACGCAAAAATTTCAAAATAACGACGTTGTAGCCAGGGATCAATTTACTTTACAGATTAGATTTTGTCAACGTTGAGCGTTACATACAGACTTCCGTTACTCAACATACGAAAACAGCGCTTTAGAAATTG
>TRINITY_DN22856_c0_g5 [organism=Dendroctonus valens]
CAGTTAACATATGCTACAAAACATCCTATTTTAATTTCACATACTCACTATTTATGTAAATTGTTGTTTGAATTCGAGCATAAACAGTTGTTGCACGCAGCACCGCAACTTCTTTTAGCCCATATACGTGAAACCTATTGGCCTACGTCCGGTCGTAGTTTTGCACGTAAGATTTGCCATGATTGTGTGATCTGTGCTAGATTTCGAAATCAAAGGATAGAGCCGATCATGGGAGATCTCCCAGCGGTCCGTACACAACCAGCCTTACCTTTTACCACAGTCGGTATCGATTATGCCGGTCCGTTTGATACTAGGGATCGTCGTGGACGAGGTCCAAAATTCTTGAAATCCTGGATATGTCTGTTCATATGTTTAGTTACTCGCGCAATACACTTAGAAATTGTAACTTCTTTAACAACAGAAGATTTTTTACAAGCTCTTACTAGGTTTATCAATCGTCGTGGTAGGCCTAGTCAGATATACTCCGATAACGCCTCTAACTTTGTTAAAGCCAACAAGGATTTGCGTGCAATGTTTGACTTTCTTAACTCAAATGGTGCTGAAATTGCGGAATCGGCTGCAAATAATGGTATAAGATGGCATTTTATACCTCCAAACTCCCCACACTTTGGTGGAGTCTGGGAGGCTGGGGTAAAGACAATAAAATATCACCTAAAACGCACTTTAGGCTCTCGCACGTTATTTATATTAGATTTTCAATCTTTAATTATTCGAATTGAAGCAATCGCCAATTCACGGCCAATATCCCCACTATCCCAAGACCCTGATGATATGACACCCCTCACACCGGCTCACTTCCTGATCGGACGAGCAATAGACCACATCCCGGAACAATGTTTTATTCGGACACCGGACAACCGCCTTGACAACTTTAAACAATTAAGCAAGTTGTACCAAATGTTCTGGGAACGATGGAGCCGGGAATACATCTTGGAGTTGCAACGTAAGACCAAATGGAGGTCAAACTCTGGTTCTTTGCATCCTGGTCAGTTGGTTCTGGTTCGTGACTCGAACCTACCACCTCTCAAATGGAGACTAGGACGAGTGCTGGAGATGATTTTTGGAGCAGATGGTGTAGGCAGAGTGGCGCTGGTAAAGACGATGGATGGAGTCCTTAAGCGAGCAGTAGTCCGACTGTGTCCACTACCAGTGTCAGTTGAAAGTGGAGACTTTCAAGGCCGGGGGCATGTTGAGGCGAAAAAGGAACACCTGGCAACCGCGGAATTGGAACCGGCGGGGAAGAAGACGCAGACGAGAGAGATGTTCGAGCAGCACTAACTAACACGTGCGCAAAGAAAATAGAAGCTCTGTATTCCTTGACAATAAATTAGTTTAATGCAAAAAAATCAAGTGTCTAAATAATACAGTCCACATCGTTACACGAAACATGGTCCTT
>TRINITY_DN28064_c0_g1 [organism=Dendroctonus valens]
AATTACTGATAGCAAGAATGCCATCCTGTAAAAAAGACAATAATACAGATATATAATTTGAAAGGTTGGCCAACGTATCTTATCGAACAAATTCTTTTAGGTGCCTCATATCCTCAAACGCTTCCGAGAACATTTCTTTTTCCGATACATGTTGCGGTCGACACTTATCTCAATTGGCAAACTTTAATTCTAGAAGTTTGCTAGAGAGTTCTTAA
>TRINITY_DN26455_c2_g1 [organism=Dendroctonus valens]
AAATAACTGGCATAAGCAAATAAAAATCAAATATTGCTTTTTAGAACAAGACAAACACCAATAATCAGTTAAGATTATCTGAAGCTAAAAAAACAGAAAGTAGAAAGTTTGCAGAAAGCCAAGATCGTAGGAATCCTGTTGAGCACATGGACGGTTCAGAACATAATTGGGTGGCAGCAAATATCTTCAATTCTGCTCGTCATTGGACACGGGTTATCGGCAAAGTAGCATAAGTTGCTAATTTTGAATAAGTCGCATTATGTGGGGCAGTAGAAAGGTGATGTAATGATAAATTCATTTGTGGTTTAGATAAGAACAATAAGCTTAATTTAAAACATGTGCTACGATAAAGTTATATA
>TRINITY_DN8799_c0_g1 [organism=Dendroctonus valens]
TGGGGTCTTGTTAACTGGGATGGGTTGCAGTTACTAAGCAAGACCCTATCTCTAAATTCCACCAGCACCTGCTACTTTAAGACTATAAGACGAAGACATCTGTTTGTTAAAGAAGCGCGTGTCACGCCACTACACCTTGCACCCCTTTCTTTTGGAGGTAACCACCGTAATTAGTAACGGGACTGAGAATTTATTCGGTTTCACCTGTTCAAAGTTGTTATCATCAGTTATATGGTGATTA
>TRINITY_DN19911_c7_g1 [organism=Dendroctonus valens]
ACAAAAACATCTAAAATAAGCGCAAATGGAATTTTTTAAGTAAGGAAAAATAACTTACAAAAAGAAAATTATTTTCAAAAATGAAAGATTTTCGACGGAGGATTGTCATGGAAGAATTGGGAATTACAAAGAACTCCATCGTTCGGAAGCTGACGAATGGGATCAATTCCATAAACAAATACTCGACAAAAAGAAATCGCCGAGAGTGGATTCGACCGCAAAAAATGAGGCGCGAGAGGATATGTCCCTGAGATAACAAACGAACACAAAAGCTCAAAAACAATTGAATAAAGTGAAAACCAAACGGCTATAATCTCAAAAGCTTAAGCCTTTCGCTGCTAAGTGTCACTCTGACACCTACAACTGTTCTCTACTGGTCGTCTGATTTTATGTCTTCTTGTTGTTGAGTGAACGAAAGAGATATCACCACACACACAAAATTATAAATATTGATAAAGCACGAAATGCTTCTTCTTCTTTCATTGAAAGAGAGAGAAAGAGAAAGAGAAAGAGAA
>TRINITY_DN19677_c2_g2 [organism=Dendroctonus valens]
GAAAATGCCATTCGCGAATTTCACGAGGAGGAGTAGGCTAGGCATTTTCTTACTATCCGTTTCCGTGATAAAATATGTTTAGATTGCTAGGTATGAATGAAATTCGGGTCATCATTTGGCTGCTGTCAAAGAAGGTTTGTCCGCCGAATCCGAAAAATCTTGCATTGCAAAATGGGTGAGCCGGATGCCAAGCGAGCGAAAACCGATGATAACGGCACAGGGGCGGACGGGGACGTTAAGCCGGTGAGAACGACCGCTTTTTGCATTTTATTTTTGCTTTTTATTATAGGATCACGAGGTGGCCACCCAGA
>TRINITY_DN24716_c1_g2 [organism=Dendroctonus valens]
AAACATCGTTCTTTAGCGAACTTTTCAGATATTAAACCCGACCGGAGATGGATTATTTATCAGGGGAAACATAATTGAATGAAAACCAGAACTGCGAGTTCGGTTGGACATTATTTATTTAATACGAAAAATAGTTTAATAACTACTGATATGCTTTCGGTTTAGATTTCCAACATACGCAAATAAAACCAGGTGCTGAGGTTTGCGCTCTCCGAATTCCTGTGGGGAATTTCCTTGCACATAATTGAGGAAGTTTGCTTTCAAGATTGTTTGAAAAACCACTTTGGAACTTTAAAGTTTGCACAGTTGAAATGTGAAATTTCAGGACAAAATTTGTCGGGCCAATTTAAAAAAAAAAATCAAAG
>TRINITY_DN17824_c0_g4 [organism=Dendroctonus valens]
GCTGGAAGAAAGAATAAGTTAAGGCGGTATTTTAGAAGTGAACATAATTTTTTCTAAATGCGAGAGGCTCTAAAAATGACCGTGCTTAATTGTTTCACAACTTTTTGATAAGAAAAGCTATCGGACTAAAATTTTCAGAGAACGCGTTAACAAACTAGATATGAAGTGTTGTCTTGAAAAATAGCAACAAAAAAGTTGTGCTGAAAAGTTCTCTACGAACTGAATTTTTG
>TRINITY_DN20394_c0_g2 [organism=Dendroctonus valens]
CTGCTGTAAGTAAGTATAAACTATAACATTTGTTTACCAGCACGAAAACGTACTACCGCACTTAACACTGACACCAGTAAGATGCAAACTCAAACCTGTATTTGTTGCCATTCTTCGAAATCGAATCTTCGAAGTACACGGATTTGTAGTACTAATACGTTTTCATAAGTTAAGAGGTCGTTGGCGAATGAAATGTGGCTGCTTAAGTGTTTTTGTTTGGTTTTCTTGTTTTATAGAGCTAACGCACGTAAGTACAAACAATATCCAGTTAATATTTAGCAAAAGAGCAAAACTAAAATCATTCCGAGTTGAATACACATTTTTTTCAGTAATTTGCTAAAGGATCGGGATTTACAATCAAGGTGAAATAAGTTACATTCCAATGTCGACTAATAAGACATTAAAGTCGCGTGGTAAATCACAGCATTATTATTGTCGACAATTTTAAAATCTAAATCAACCCACCCTTCAAAAGCAAGATATTTCATATTACTTCGAAGTTACCAATCTATGTTTAAAGGAGTGATTTTACATTGCTGTTCTTTACTAAACCGTTCATTTACTTAGCATGTGTGAAAATGTTTGCTAATATTTACGAAATTCGAAAACTCGTAAATAATTTGCGTTGCACACTAAATCTGGCATCTGTTCATTAGAACCGACTGGTGGTTTTTGCAAAACGCCCTTAGGAACGTCAGGAGTCTGCATAAGCATTTTTGAATGCAATCCTATCATAACGCTTCTGAAAGCGCCAAGCAGAACTAATGAAGAAACCCAATTTATCATTTCGTCAAAATGCGGTTTTAGTTCAGAAGGATTTCCATATGTCTGCTGTGGATCAGCGTCTTTCATACCCAATCGTTCTATTCCAAGTCGAAATGAATGTGGATGGCAGTCACAAAATAGAATTTTTAACGGAGAAAAAACCACTTTGGATGAATTTCCCTGGATGGCTCTGATCGAATATCTGTATTCAAATGGGCATAAAAAGGTTGCTTGTGCGGGCTCATTGATAAATTCTAGATACATTCTAACTGCGGCTCATTGCGTAGTTAAAGACAACCCCAGGAAAGGTGGACAGCCAATTAACATTCGTCTGGGGGAATATGACTTAAGCAGTCCTAGTCAGGACTGCTTTGTCGATGCAGGTTTTCGAATTTGTAACGAACCAGAAGTCAATGTAGGAATTGAAGAAATCATTCCGCATCCAGATTATGCAGGCAAAACAAACCGAGAAAATGACATTGCTTTGATCAGACTGAATAAAGATGTTTCTTATTCAGATTTTATACAACCTATTTGCTTACCTGAACCAAATGAAAAATCAAGAAATGGTGAACGATTAACAGTTGCCGGATGGGGCCGCACGGAAAACGGAAGAAACAGCAACTTGAAACTGAAACTAGCCGTTCCTGTAACCGATTTTTCCAATTGCTCGCGGATTTTCTCCAAAGAAGGTATCAACCTGGTCGAGATTCACCAGATATGTGCTGGCGGTGAAGAGGGTAAAGATTCCTGCACCGGTGACAGTGGAGGTCCTTTGATGAGAACATTAACAGGCGATTCAAGGTGGATGATCGAAGGCATTGTATCGTTTGGAGCTATCCAGTGTGGTACTAAAGGATTACCGGGAATATATTCAAGAGTTGCTCCTTATGTGGCTTGGATTCATAAAACTGTTCGCGCATAAGATTGCTGTGAATAGCAAATAGGAAATCGAAGCAAACTTTTCACAGGGAATTATTAGTATACGTTTAACATCAGAAATGCTAGAGAAATCGAATGGAAATGGTTAAGAAGAATCGGAATTCAGACTAGGACTGCAATAGTTAAACTGATAAGCTGAAATAGTTAATTAAAATGGCACAATTTTCTTTAATATTTCATGCAACTATTATTTATTGTATAGTAAACTTTTCTGTCATTAAGTTATTTTATCTATTTGTCTATATGATGGGGTTTTAAAATAATCTTGCTGGTGATATTGCAATGTTTAAAACAAGTTATGT
>TRINITY_DN23753_c0_g1 [organism=Dendroctonus valens]
ATATTTTCGTATCTTTATTTACGTTTAAGATTACCTTGACATGTTTAGTGGATATATCTGGTAACATAGTTAGTGATTGTTAAATCTTTCATATTTAACTGCTTACCCATGGTAAAAAATCGTAACCCATGTAGGATTGGTAGGGAATCTGGCGAAATTTTTGTCTCAGTCCATCTCTTGACATTGGAATAAAATGAGAAACATTTCAATATGGCAATCCAGCCATCAGAGCTAGAACTATTCCATCTTTGAGTACCTGTTAACTCTGGCGGCACTAAAAAAAGTATGTTGTACAGAGTTTGAAACACTTGAATGTATGTCAGTTTTGTGTGTATATCAATGATGATATACTTACTTACATTCCATTTTTTTACTGAAATGTTTGTCATAAGTACCATTATTATATCGATGAATCATATTCTTTTGCCTATTGTGTTGTTTAACGTCAACGATGGTCCCAATAATCGTCATAAGAAAAATGACGGACACCAAAACGCTAGAATGTATTGTTTTAGTAAATCACCTTTGTCTTCATTATATTAAATATTACACTTACAAAAATATTATTGTTTTCGGCAAAGCTAGCATCCAATATGCACTTTCTTCGAGAATTTTTGCGTTAACAACTTTCAAACTGACTTGGAATTCAGTCTGGAACTGCAACGTATTATTAGAGAAATACTGTTGGGCTAAATGGAATATATCACCTGCTGAGCATGATTTTGGAACGCACACACCTAATTGGATTATATACTAAAAAATACAAAAATAGAATAAATGATAACTAAAGGGCT
>TRINITY_DN20627_c0_g6 [organism=Dendroctonus valens]
ACACGTGTAATGCTTAAGGTTACGAACTTAGAATCGATATTAATCGTCACACTTTATGTCATGAAGACATGACATTCGGTGACATCAATGTCGTGACATCTAATGCCGGGAGAGCTTTCGACATTTGATGTCATGGAACTAGGTGTTCACACGCACCAGCACATAGTGTCGCGACAGATTCTTGTCAAAATGACGGAACTCCTGTCGGCAGTAGCAGATCTGTTCTCTTTCTCTCGGTGCCGTGCCTGTCTTCAGGCGTGGGTTATCCCCATGACAATCTGATGGAACCTTCCTCTATCCTCTGCTGCTCGGAACAGCTGCTCCACTCCCAGTCCAGTGCAAGTTCTTATGTTTCGCAGCCATGATAGCTTTTTGCGGCCTATCCATC
>TRINITY_DN12617_c0_g1 [organism=Dendroctonus valens]
GTCGCAAAATCGTAGGCGCGTTTTGAAGTATGCACTTTATTAAAAGTAATCCATTTTCCTTTTGAATCATGATAACAACAATAGAAGATTGTAGTACCTAAGCCGCAAAAACAAACATGTATTTTTAAACAACAAAACCACTCAGCTTTCGTTCTTCAACTGTTGTTGTTTCTGTTGCTGCTGTTGTTGAAGGTGTTGTTGCATCAGCATATGCTGATGTTGTTGTTGGAGAAGCTGTGGCGATATCATGCCGTACGGCAGCGCAGCAGAAGTTGTCTGTGGTGCTTGCAGGCCAGCGGCAGCCATCAATTCGTATTGCTGATGTGCGGCTGCTGCTGCGGCGTATTGCATTGCTATCAGCTGTTGTTGGTGATTTGCTGCGTTTTGATGTTGCTGCTGTTGTTGTTGATGCATTGCTTGTTGCTGCATAGCCACCATGAACTGTTGTTGTTGCTGGAGCATTGCTGCATTCTGCTGCTGTTGTTGAGGTGTCAACTTCTGATATGGATGAAATCTATTGTTGTTATTCATATTATTATTGTTTATGCTATTGTTGTTGTTATTGCCGTTACTGGTAGGTGTCTGACTTTGTTGCTGTTGTGGCATCTGTGCCGGTATTGGCGTTCCATTTGTTGCCGAATGTTGTTGTTGTTCCACAGGCGAAAGCCTCTGCTGTTGGCATTTTCCGCCCGAAGCAGCAGCCTTTATCCGTCCGTTGGGCGACGTTGCAGTTTGTTGTTGCGGCTGTGGAATGTGTGCCTTATAGTGAGCTAACAACTCCGCGTCACTGTCAAAAGACTTGCCGCAGCGCGAGCCTTTTACATCGTATGTGCAAATAAAACGTGGTTGGCCGCACGCAGCGGCCATCAGCATTGCCTGCACCGATCCGGCGGACGACTGTCCTCCGCCAAGCGTTCCGTTATTCGCAGCTGCGGCAGCGGCTGCTGCCGCAAACGCGTCTATTTGGGGAGTTGTCGTAGAAGCAGCGCCACCGGCAGCCGCGTTCATCATTGACAGAAACGGGTTTGCGGCAACGCCGTTTGCCGGAAGCGGGAATGCCGAGGAAAAACCATTGCTGAAGACTGGCGGTGTGACGCCGGTTGCTGCAACAAACATAGCCAATTGTTGTTGAAGGGCGGCCGCCGCGAATAATTCGTCCATATTACCGCTTTGCGGTGGTGGTGCAGTGGCGGTGGAACGTTTCGGTTGTTGTTGCTGAGTCGTTTGATCGGGTGTGCGAGCGGGTGGTGTGGATGCAAGTGCCTGAGTGGTTGAAATTGGTGCGACAACCGACTTTGTTGTTGTCGTTCCATTTTGTTGTAGTTGTTGTTGTTGTTGTTGTTGTTGTTGCTGTGGTCTTGCTTGCTGTTGTTGGATGGTCATCGGAATTGGCATTCCGTTAGGCAACGCTGCGGACATGAACGGCAAAGGTGCGCCGCCGCCACCATTAAACATTGCCGCCATGACGTTGAGCGGAAGTTGGGGTGGAAGGCCGTTTGGAGGCATCGGCATCCCACCGCCGTTGGCGCTGAAGCAACGAAGAAGTGCGGCCGGAGACATGGCAAACTGATGAGCAAAGTTGGCCGCATAAGCAGCTGCCGCCGCCGCCGCCATGCTCGACGTCGGCGGTTGAGCGGCGCCAACACAGGGCGATGCGGACGACGATGTGCTTGGCTCGCAAGCCAGTGCCGGATTGGTGGC
>TRINITY_DN27755_c4_g3 [organism=Dendroctonus valens]
TTCCACACCTACGCCCCTTCGTCGCAAAAAACACACGCGTTCGTCCTGAGGGGCCTGGAGGGGAATGTCGATCCGACTGCCATCAAGGAGGATCTGACAGACAAAGGACTGGAGGTGAGAAGTGTCTTCAAAATGAAGACACTCTTCAGGCCGCTCTACCTGGTCGTCACTAGCGACAAGGCAACCCTCCGAAGGCTTAACGCCGAGGCCAGGGTGGTGTGCAGTGTCAGGGTTTCGTGGGAAACCCGCAAAAACCGGAAGACCCTGACACAGTGTCGTCGATGCCAGGGCTGGGGCCATGTCTCCGGGAACTGCCACCGGGACTTTAAATGCTCCCGATGCGCTGGGGGGCATGAAATCACCGCCTGCCCCGTTGGAGCTACATTAAAATGCGCTAACTGCGGTGGGCCTCATCGTAGCTTTGACGAGGCTTGCCCAGTATACATTTACAAACAGGCGCAAGTCCCGGCGGAGAAGCAGCGTTTCGTCCCTGCTCCTCTTCCAACGAGGCCAGCCTGGGGTCAAACCAGTCGAGCCCCTGGCCCGATCCACCCTTCACCCCTAAGCAGCAGGACCATGGCGCCAAGTCACGCCAACAGGACCATGCTGCCCCCGCCACCGCCTTCATTAGCGGAGTTTCCTCCGCTGAGGCAGCACGAAGCTGTCCCGACGAGCTCCGCCCACCCAGCCCATGGTATAAATGGGAACGCGGTGGCCATGCTGGGCAGTGTCCAGCGGGAATTCGCCGAGCTGTCGTCGCAAATCAACTTGGAGGAGGTGATCAAGGCGGTAAGATTTTACAGCGCTGCATTGAGGGGTTGCGTCTCGAAGACAGACAAATTCCTAGTCTCAGCGCAGTTCTTCAATGAAGATATTAACAGCTTCGATTTTTAAGCCCTGATTTTGCCAACTGTGCCCTATGAGGATAGGAGAATGGAACTCATGCGGACTCCGGAGTCGTCTCGGTGAG
>TRINITY_DN22889_c0_g4 [organism=Dendroctonus valens]
GCAAGTACAATGTAAATTTTATTTTCATTTATTCATTTACAGTGTTAATTTTTCGCTGTTTTCTTCGACTAATTGTTTTCCTTCTGCAGCAGAAAAAATTAGCTCTTATTCGCTTTATTCAGATATTCTTTGTCAATTCATACCAATCGACAAAACTGAGTTTTTCCGTGCTTCAAAATGCTTCTAAAATATATTTATAGAAATGCGTGAAACTTCCTTTTGTGTACAGCCCATTAAAGATGCAAACAAAACAATAAATTAAAAAGAA
>TRINITY_DN29932_c0_g1 [organism=Dendroctonus valens]
GTACGCGTTGACCTTTTTTGTGTGGAGGCTTTATGATAAAATCGGAAAATTATTACATTTTCACACATTTGCACTCAATCTCTTAATTTTTTGAGTTTTTTTAAATTGTATATTTTATTCTTCATTGTCGTTTTGTCAATGTTTTTCTCTTTTCCACTTTAGCTTTTTTCAATTTTGGCGTTGGCATATTGTTACTTCGATGAGATTTTTCGAGC
>TRINITY_DN9678_c0_g1 [organism=Dendroctonus valens]
AGGTCCATTATTTCCCGCCGTTTTCTGGAAAAATGTGTATTATAATATATTACTCTACAGAGAGTTAGATTTGCACATAGAAAAAAAGAACGTTATATTTATAATAATTATTTACATAATTTAAAAAAGACCAGTGAAGGACATAGAAATTTGTATACAATAATACACATCAATTACATACAAACAGAAAATCTTTTGAAGTTATATCGCTTATTACTAAAATAGAACTTTAAAATAACTGACGGCATGGTTTTGATTTTTAAAGTGCACTTTTTATTATTATCAGCAGCACCTTTTCTCCTAAGTGATGCATTACAGAGACGTTCATAAAGGGATAACAAAAATGCAAAGATTTATTTTTACATGATTTAACAGACAACATTATGACTTTTAGAAAATTATGAACACACGGAAGAAATGCAACTCAGTGTTGGAAAATGGAGTGAAATTACA
>TRINITY_DN23409_c1_g1 [organism=Dendroctonus valens]
CTTCATATGATACTGTAGAAACTTGTTCAGCGCATGATGGCAACAATAATTTTATAATTTCAATATTCTTGTTAGTCTAATAATTTATAAATGGACCAGGAATATGTAAAATGTAATTTCATTTCCTTTTGAATGTGAACTATATATTTTATTTACAACATTTAACAGTCTTCAATAGTTGCAGTTGACTCGCTGGTTACATTATCATTATCTAAACTTACAAAAGTGACAATTGGTGTAAGATAACTGTAATACGAAACAAAATGGTGACACTCGATTTTATTTAAGTATCTGGAAAATACCGCATCAATCGTAGTACCATGACTAGTAG
>TRINITY_DN28532_c0_g1 [organism=Dendroctonus valens]
AACGAGATCGATGTCGAGCCCCGCCTCGAAGAGCGCCCGCAGGACGCCGAGATGGGCGAGGCCGCGGGCCCCGCCGCCGCCGAGGACGAGGGCGCGGGCATGACCGGACGCGATCCGGGCCAGCCGGGCGAAATCGCCATCGTGGTTCTCGCGCGCCTGGAGCCGCAGGGAGAACGGGAGCGCGGCGACATCCGGATGCAGAG
>TRINITY_DN31312_c0_g1 [organism=Dendroctonus valens]
TTCGGGAAATTCTTTTCGCCGATAATCAAGCGACAAGTCCGATCTCCTCGTACAGTTAATTTCGCAGTCAGCGTCCCCCCTTTTTCGTGTGACTGACGGACAGTTTTATTTGGACCCCAAAAGAGTGGAGAATAAGGCGGAGAAGGAATGGAGAAGGCGACACTGGTTCTTGGGGGGCGATCAGAGATTTTGGGGAAAACCAACCAACCCATCAATCAATCAATCAACCGCGCACCAG
>TRINITY_DN26671_c1_g1 [organism=Dendroctonus valens]
TTCTGGAAAGTTGTTAATTTTAAATTTGTTACATTTTTGGTTTGATTAAGATTTTGTATTTTGGTGGCAGTCTGGCAACGCGGCTGAGCAGCCTCGATTTTTCGGCAACGCATAGGCCACGACTGCGCGAAGGCACCGAAGAAAAGCCCATGTTCTTAACAACTACCGATTTACAACATCTCAAATAATTAATGAAGTGGATACGTTATTACATGTAGTGTGGGCCGAGAACTCGGAGTTAGATTTGAGTTCAAGAAAAATGTTGGCCGCTTAGTTCAACTCAGGCAAACCGACAATACAAAAATGCAGATCTCTTTGGAAAACAAACGTGAACTTCAGGAGCCCCAGCCCTTACTTACATTCCATTTGCCCTTTCATAAACGCATTATTCGATTGAGGAAACGAGATTAAAATAGTTCAATTTAGATAAGCAAAATGTTTCTTTGAATAAAAGTATATTTGTGTAAAATATCAAAAAGGATAGCAATGGTTTTTAGAGTTCGCATTCTATGAATAAAATTTAACTTCTGATCCACACTACCAGGACTTTCAAATGGCCTCGAGGTAAACCGGAAACAAAAAAAGAAAAATATAAAGAAGGCATTTACCTTGTCAGATCAAACGCAGAAAGCGTTTTAAAAGCGATCTCTAATTCCAACATGATTACTAAAGTTTATTTGCTCGCTCTTAACACTAAAAGAGTTCCATATTATTGCAAAAGCTCAAGATATGATGTTAGTTTGGGGTGAATACCGGTACGAAATGAAATGTTAGAGGCCAAGATAGCTTGCTTTTAGCTATAAGGTAAATAATTCAACTAAATAATTATTGAGCGCGCAAAGTAAGAACACATTGAAAGTGCTTCTGTATGATCATGGCAGTTTGTGATGCATTCAAATGAAACAATTTTTTGTTAAATAAAAAAAAAACGCTCCATTTTTATACAAATATATTTTCAAAAGCAACAGGAGCGATTATTTTAGTTAGGAATTTTTAATAGGAAGGTTTAATAACATTGTCGTTATTGCTATTTAAAACAATGCCGTTAGGCGACAGATTATACCATTTTAATAGTCAGAAATAAGCATTATTTTATTGAACAAAACATATTTATAATTAGTCTAATATTGAACAGTTGGTCAACAAGGTTTATTCACATGGGGAGAAGTTGAAACATGCCAACAATAATAATTCCAAAGGTTTTGTAACAGACTTCCTTGAATATTTCTCGGTAGGAAAACCACTATGTTCAGCGCATACAACAGCAATTGAGGGAATCAATAAACTTTTGGCAGGAAAAGATAATAATTAAAAACTTGCTCGGAAATTTAATTTATTGACTGAAAATACATTTAACTTGCAATACAGTCAAACGTTGGCCATAGATTCTAGAAGTTCTTCGCAATAAGGGCGTCTCTTTTCGCGAGCCTTACGAGACAGTCATCAGACTCTCCCATCCTTCGAATGGCTCCACATAAAGCATAGCTTTTGGAGTTATCAGTCATCCTGCCGGTAACTGGATCGACTTCAGCGATGCTAATTTGTATGGATGCATGATCTTTAGCGTGGATAATTCTGTTTGATGCTGAGCATTTCCTTGGGCAATACAAGTCCACGAACTCTCCAGCTTCGTTTTCCATTGTTAATAAAGCTTTTCAAATTAAATTCTTCTAAGCAAGACAAACCGCTAACCTTTAGAACAAGTTCTGCAAAGTAAAAG
>TRINITY_DN29648_c0_g1 [organism=Dendroctonus valens]
GGTAAAAATGTGCCACCAACAAGAAATTAGAGATGCCATTGCTGCAGGCAGTTCTTCCCTTCGAACGTAAGTTTCGTCCCCATACAGCAATAATTGAGTAGATAGAAAAAACCTGCTGAGATCTGGACCGAAGACTGTTTAAATTAAAAGAAATCCCAGTTCCCAACCACTTAAGGGAAATGAAGAAACTGCTACTAATCCAGATGTTGGAGGCAGAAAACATGGATGCAAAACATGAAAATGGAAGGTAAAA
>TRINITY_DN21047_c1_g5 [organism=Dendroctonus valens]
GCGAGCATACTCCCCAGGCGGGAAACTTAACGCGTTAGCTTCGGCACGGCTCGGGTCGATACAAGCCACGCCTAGTTTCCATCGTTTACGGCTAGGACTACAGGGGTATCTAATCCCTTTTGCTCCCCTAGCTTTCGTCCCTCAGTGTCAGATTCAGCCCAGTAGCACGCTTTCGCCACCGATGTTCTTCCCAATCTCTACGCATTTCACCGCTAC
>TRINITY_DN13977_c0_g1 [organism=Dendroctonus valens]
GCACGTCGTTGCGCCTAAAGAATTGACTGCTTTATAACCTTATAGGTGAGTACTAAATTTCCCTTTCTCGTGTTGCGCAAAGTTTTTTATGAAAAATTCTACAAAAAAGTTAAACATTCAAAATTTTTGAAATCAATATAACACATTTAAATGTACCTGATGATCCGCGATCACGGTTATCACGACTGTAACCGCCGCTGCGTCCACCGCCTCCCGAATCACCGCCGTTCGGGCATTCGCGAGCAAAATGCCCGGTTTCGTGACAACGGTAGCACTCCGTAGAACCCATGATATTCGTTCACCTTACAACACTTCGACGGCGGCAAAAACTCCTTCCCAACCTCACAAACGAACTCCACACTTCACTAAAAAGCATTTATCCAATTTTACTCATTTAAAACCAGAATAATTTTATAAAACGTCATTTTAGGAATTATAACAAAAATAGAACTTTCTAAAAATGTTCATCATCAAGAATGATAAAAGTTATGACCAACAAACACAGAAAATAAAAAAAATGAATGACCAACTAGTTAATCCGAATAAAAAGCAACCATGTCTACAACCAAATACAAAAGAGTTGTCCCTCGCAAAAATGATGTTTTCCCAAATGATAGGCAACTCTTTGCACGGCAGCCCTCATA
>TRINITY_DN20692_c0_g1 [organism=Dendroctonus valens]
TCCATTCCAATCCATTTGCAAGAAACCAGATAGTGGCTCATAAAACCTGGTTAAAATAATCTCAGGTTTCCTATATGGGAAAATGAAGCGCACATTTGGACGAACTGTTGTTATATTAGACTCAAAAACTGTCTTCATTATCACCAGACTCGTTCACTGCATGTTGACTGTCTTTAGCTTGCAATTCTTCAATAATCCTCCTTCCAGCGACATTGACCCTATCGCAGGTCTTATCGTATAAAGCTTGAGCAAGAGTGGCATCTTTGACCAGATCGGCGGGTTCCTTAATTTCGCAATCACTGAAATAGTAGCCAGAAATGTCGCTCACATTGGGCTCAACTGCCAGATAGACAATGCTTTGGCAGCCTTGTTTGGGGTTTTTCAAGAACAGCCACATCCAGGGCCACACGGACACTTTGGTCCATAAGGACCTTTGCAGTGGTAAATTTTCTAGATGATTTGTCCCTCTCACTAGCCCCGGGCTCACAGAGTTGCAATGAACTCGTGTATTGTGGAGAAGTGTGGCCAGATACTTGCTGAAGACAGTCAAAGCCAGTTTGCTTTGTGAGAATGCGTCCTTTTCGTTGTAGTCTTTTTCCATATTCAGGTCCTCTAGTCTCAGCTTGCCGCTATAATGCGCCATTGCCGACACGTTGATAATCCTGCCATTGTCCGACTTACTCAAGAGCGGTAGGAGGAGATGCGTTAAGAGAAACGGCCCTGAAATTCCTGTACTCAGTGGCAAAAACTTGCGAAATTCGCGGATTTACCCAGGTAGTTGGTTGCTAAAGTGAGTTCGTTTCCTTCGGGGGTTTTAATAAACGGCTGGTAAATAACTGCAGCGTTATTAATGAGAACATCCACTTTCAGGTAGGAGGTTTGGACGTCGTGGGCGAAACTTCGGATGCTGGCAATGCTTGAAATGTCCAGTAGTTTAACATCAACGGAGGTGTTTGTGTGCAATTTTCGCAGTTCTTCCTGAGCCCGTTTTCCTCGCTCCTCATTTCGAACGGCCAGAATTAAGTGGGCTCCTCTGGCTGCAAGATTCTTTGCAGTTTCGAAACCTAAACCACTGGCACCTCCAGTGATAATCACAATTTTTCCATCCATCCTATGGGACGTTGGGCATTGTGCACCGCCAACATAAAATCGAATGGCCGAAATAATGCCAATGAACATCGCGATGAAATAGGGCCACCAGCTCGTGGAAAATGCCTCAAAATCGTCAGAAAAATGGTCGTACATGGTTTGGATGTCACAGAAACTGTCGGATGAATACCTGAAAGTGAACTGGTTGCCATTAAGGACTAGCGG
>TRINITY_DN17401_c0_g2 [organism=Dendroctonus valens]
ACATATGTTGCGATTTGTCTATTCTTTATACAGCTATACATTGATCATAATTGCTATAATGTTTATCATTTCTGAAATTATTACGTTCAGAAAGAGTTTAACCGATCTGACCACCGTGCTAAGTGAGATTGGAATGATGTTTACTCATTTAGTAGGGATGGTTAAATTTGGAATTTTAATTTACAAACGAGATGAAATTGATCAGATTAAAAATAAGCTGCGAGATGTCCAGTTTGAGTATGTGGGTATTGATGATTTTCAGCCTGGATTGAAGATGGGAAAGGCAAAACGCTTTATAATAATTATTTCGACGTTTATTTTTGCACTTTACAATTTTGTGGGCATTTCAGCCCACATGAGTGCGGCCTCAATGATGTACAAATATACTGCAAATGGGAATTTTGTTGGAAATACCACTTGCGAAACTTTCGTGCCATACTATTTCTACTATCCGTTTGATGTTAGCAGCCCAAGTAGTTGTCATTACTTATTATTCTATATGGACCTGTCTTTGGATATCTACGCTAGTTACATTGCCACATTTGACTCGGTGTTTGTAATTTTGCTTAATCTTCTGGCCACTCAATTGAATATTCTGGGAGATGCTTTAAGAACTATCAGAAAAAGGTGCTTAAAAAGA
>TRINITY_DN27632_c1_g2 [organism=Dendroctonus valens]
GCCCGAACAGTCCCAAAAGTATGTCCCATGTACGTCCCACGTAAGCATCGGGACATAGCAGGACGTCCGTGGGACCAGGCTTATATCCCGTAATGACTTCCGTGGGACATCTCAGGGACCGAGGTGTGTTTGCTGGGCCAAGGGGACCCCAGCAACCCGACCCGGGTTCATCATCCCCAACATCCTAATGCTCTCTAATTGTAGACTCCCCGGTCAACTCGGTTTCTTAACATGAAAATAGTGTTTTTCATTTCAACCCATGCATATGCCAATGTTTTTAATGTCTTTGTTCTTATTTAAGTCATTGCTTCGCATGCTAATGCATCGGGCTGTGGACACAAAGACAGTTGCAAAATTTCGAAAAAAATCCATAAATAATTCAAACAAATCCCGAACCATATCAAACCTCCGCAATTATCTACTTAACCAAGACATACAAAGCGACTTAAACCTGTCTAATTATGCGGCATTAAGCGGTTAAT
>TRINITY_DN24840_c0_g2 [organism=Dendroctonus valens]
CCTCCTTTTCGAGCCCCTTTCGGTGCAAGATGAGCTACCAGCAGGTGAGTCATGGTTGGCCCCCTTTTCGCATACGATAATCGCCTATTTATACTCGTCAAGGTGAAAGTTGAACGCTTATCAGCGGCATTGTAATGGCTGTGGCCTGGTTTCGAGTGCGAAATCCATTGTGTTCAAGTCGGGAAAACCGGCAGGCCTTTAAAATGAAAATCTGCAAGGTTCTTCGGCTTTAAAAGCATGTTTTTTTTTCATGTTTGCCACTCAATTGGGCGAAATTTATCAATAATCAGTTCCAACAAAGACTGATGACGTTGTTGGGGGATTTGTCCCACTTGATTTTGAAAATTCACTACTCTCATTTAAAAAAAGTTGATGAGTTGAAAGTTGGTCCATTTATAGAGCAAACTTCTCTTTTCATGCCCAAAAAGTTTCACTCGAATCCAACTAAGGAAAGGTTGTTAAAATTGGTTCCAACTCCCGCGGTGCAAAACTTGCCATTAGTCCAGTTTGGTTTAAAAAACTCGAAACTTCCAATCCAAGTGCGCTGGATATTTGAAACCCCGTTTGG
>TRINITY_DN27600_c1_g1 [organism=Dendroctonus valens]
AATAATCATTTAATGAAACTGTAAAATGTCTTTGAATGGCTTATTCGGACTTCCAGCGTCCCCCTGAAAATGGTTCGAGATACTTCCAACCGAAACGTTGTCATCAGATAAAAACATCTTTCGAAGGCAATGGAAGGCCGAATAAACCATTCAAAGACTATCGATCCATTTTCAGCTGGTTGTACACTTAAGTCGAAAATTAGAAACCAAAAACAATCGAAAAAAAAATGGAAAACTTGTTTATTACAGTGCAAATATTATTCTAATTCACGGCTATCGCTAAAAGCTTATTATTAACTAAACAACTTATAATGTGCGGACCTTAGTTAGTGTTAATAAACATGTTATTACTCGCTTGAAAATTGGTGTTCTCAGAAATGAGACATCATTTATAAAACCGTGTAACTTACATAATTAGCAGGGTCACAGTGTATGATTTCACAGAACTGTGACCTAACAGGTGTTCTAAATAGCGAAAAAAAACATAATTTGCAAGAAAATTTGGAAATTTTTCGAAATTTTCTTCAAAGTCTACAGTTGATGATTGGAATAATTTTTCCAGCTTGTTTAAAAAATATTAAAATTATCTTTAATTGCAAAACTGAAAATTGGTTCTCATTCATAGCTTTTCCCTGGATCCAAACAGTCTTCACTTCTAATTTTTTTTAGTTGCAACCTAAAACGATAAAACCTCTTCCAGGTTTAACTAAAAAATAAATCGCAACTCCACATACACCAACTTTAGCTTTATTAAAAGTGGTGTAACAAAATAGTTCGAAAATATACAACAACAAACAAAAAAGTCAACTGAAATAAATTAATCAAATGCTGAAAAGGCACGCAGGGTTTTCCTTTAGGCGTTCAGGAATTGGTGGAATTGAGGGGCAAATTTGCCCTCAGGATCGAATTTCTTCGTAATCCTCTTCCATTGGTCGGGGTCGTTTTTGATAAGGAAACTGGCCCCTTTTCGCACGAATTTCTGCTGAGATGGCGTACATTTGGCGCAGTTCGTTCTCAATGCTTCAGGAATATGAGTTCTCAGTTCTCTTCCTTCAGCAGTACATGGGCCTTCATCTAAGATACACCGAACATAATTGTTTAACACTCTTTTATTGGAGAGAATTTCATCGATATTGATATTATCGAATCTCGACGTGTACGTTTGGCACAAACAAATGGCAATTTGCAAAGCCAAGACCAGAACCACGCAGAATTTCATTGTTTTATGTTAATTGTTCTTATCAAATCGATAATATCTTCACATCTAGGTGTAAAGTGACTGAATCTGGCAGTTTCTTGGGCTAACTTATATATATCCCCATTGCAAGCTGAATCTTTTAAGGACTACCAGTTTGTTCATTTAAGGACAAGTGGAAATTTTATGTTTACGGATTATACATGTGGTATACTAAGAACCTAATTAGCATAGATTTATTTACGTGCCTCAGCCTGTGTGGTTTCGGACCTCAGACTGCATATAGATTTTGCTGAAAGCTGATTTGTCAAGTCATTCAGAGAGTCGAACAGTCCAAAAAAAGAGCCAAAATTAGGCAAGAAACCATGTGAGATTAAGCAGGATGATGAAATTATTTGGGAAAAAAATCTTGACATAGATAAAAATGCTGCTAATTAGTGAAAATCAGATCATTATTTATTCCGTCATGGCTATTGGAAAGTATTTTCAATATTCGTGTGAAAAATAACACAATCTTGGAATTATTTTGAATGGAAATTGCGCTGTACAAACACTTTTAAACCTCTGAAACACACACTGAACGTTGATAAATTTGCGTTTTTGTTTATGAAAATACACTCAAATTAATCATGTTTCTTTCTCCATTTGAATTTTTCCAAATCCAAATAATCATTTAGGAAATTATCGCTTGGACTTTTAAATGATCACTTGAACTTTGCACTTGATGCAGTCACGATTCACGCAAATGCAAGTCATAAACCCAAAAAGAGATTCATATTTTAAGCAGCCGGTGCTAAGAACGTCTCTTAAAATTTTCGGTCAATTTCTAGGCCTCGAATAGTAATCAGAATCGACAAATGAGCGGCTTGTTTCCACGTGCCTTGCCAAATACATTTCAAGTCTGATTCTAGTCCATCAGCCTTGAACTGTGAATCTTATCGTCATAGATACTAAACTAATCCTTAAAAAACACCTTCAAATCGCCGTGTTTAACCTACTGAACACCCAGAGTCTATCATGGGGGCCTTAAAAGTTGTTTTCGCTTTATTCGCAGTTATTGTGGGATTAATCGGGGTGTTGTTTTATCGAGTAATTACGCCCAAACCCATTCCGAAATTCGATGAATCCCAGTATTGGGGACCTGGTAAACAACCGGATAAATTGGAGGATTCCATCAGGGAATTTACAGTACAAGTTCCAAAAGAGGTTTTAGTGGACCTGAAATGGCGCCTGGATCACTTGAAGCCTTTAGTTCCGCCACTGGAAGGCATCCATCACCAATACGGTTTCAGCACCAATCTGCTGAAGAAAGTCGTGGAATATTGGAGAACCGATTACAACTGGACGGAGCGCCAAACCTACTTCAATCAATTCCCGCAATATAAAACAAATATTCAGGGTCTGGATATTCACTATTTGCATGTAAAGCCGAAAAATCCTGGAAATAAAAAGGTTTTGCCACTATTGATCCTACACGGTTGGCCTGGATCAGTTCGAGAATTCTACGAAATCATACCCATTCTGACCACCGCGACCAAAGATAGGGACTTTGTTTTCGAAGTGATTGCACCTCATATACCGGGCTATGGATTTTCACAGGCCGCATCCAAACCTGGATTGGGAGCCAATCAAATTGCGGTTATAATGAGGAACTTGATGTTTAGACTGGGATTTAAGCAGTTTTATTGCCAAGGAGGAGATTTTGGAGCCATAATTCTCCAGTCACTCACCGTTCTCTACCCAGAAAATGTTTTGGGATATCACACCAACATGGCTGTGATTATGACTCCTTTGTCGTATATCAAGTATTTTTTGGGCAGTTTTTACCCGTCATGGCTTGTGAGACCCGAACACCATGACCGCATTTTTCCCTTATGGGAGAAATTCGTTCATCGGATCAGGGAAACTGGATATTTACATCTCCAGGCCACCAAACCCGATACTATTGGTGTGGGCGCTACTGATTCTCCAGCTGCTTTGGCAGCCTACATTTTAGAAAAATTCGTCTTGGGCACGAATTGGCATTATACGGAAAAGGAAGCTGAAGATCTTCTTCAGGAAAAGTACACTTATGCTTCTTTAATCGACAATTTAATGGTTTACTGGATAACTGGAACAGCAACCACGTCATTTAGACTATATGCGGAATCCTTCAATAGGAACCAGTTCGGACAGGGAGTTCTACGCAATCCATTGAAAGTCCCTACAGCAATAGCAAGATTCGAGTACGATTTCTATGTAGCTGACGGTATAATTAGTGAACTGTTCCCGAACAATCTGCAACTGTCAGACCTAGATGGAGGGCATTTCGCCGCATTTGAACGTCCAGAAA
>TRINITY_DN22571_c2_g7 [organism=Dendroctonus valens]
GCAGTTTACATCGATCGGCCTTGGGATATTGGCAAACATATCTTCTTCCTTCTAAATGCCAGCAGTGAGAATACCATTTTTCATTTGAATAGTACCTTGTGGTTCTAGGAGCAGTGTTGTATTTTCATTTGGAATAGGAAATATCTGATAAAATTTATACTCAAATCTACCTAAAATTGAAACTTTCAAAATCATTTTTTCCAAAAAAATTCCTGGGTTTCAGTCAATTTTATTGTTTATTATTTAAAATGTCACAAATACGTTTCGGTGTCTTTCTCCACCATCATCAGTTTGTCTAAAATATACATTTACAATCATCATCAATTAAATAAAAAA
>TRINITY_DN34459_c0_g1 [organism=Dendroctonus valens]
GGTCGATGAAAGATTGTTGAGTCGTGGAAAAAATAAAAATTAAGCACTATAAACGGTGTAATTGGTCGCGGTTAAAATCCCCCCCTCCCAAAAAATGTACGTATTTAATTAAGCCTATTAGCCCAGTTGAGGAGGCTAATATAATTTTGGGCAAGATATACGCAGCTTAAACGGCTTTAACTCCACGCAGCAAATTATATATTAACAAGGTATTCTTGCGTCTATTACCATTAAAGCTGTCACGAAAGACATGGTATAATTGGTTAGTGGAAGTTAGAGGCAATAAACAAGCGTTCG
>TRINITY_DN31129_c0_g1 [organism=Dendroctonus valens]
AAAATATACAGCAAGAAGATATGGATATCGAGGAAATTAATAGGCAAAAGCCATGAAAAATGTGTAAACCCAATGTCAAGTGGGTAGGGGTGATAACAGAAAAACTTTGACTTGAGAAAAAAGAAGAAACCTGGAAGACAAAAACCACAAAAATACTTGACAAACCGTGGGCAGTTAAGAGAACGGAATAAGGATATATTATACGAGACACAAGTTAACTCAACACAGCAGAAATCTTCAGAGCAATAGAAGAGAACAGAGGAA
>TRINITY_DN26226_c0_g1 [organism=Dendroctonus valens]
GCGACGAGATAACGGGACGAAAACAAAAAGCTTCTTTATACCAAAAATATATTTGCCATCGAAAATCACATGGAATATTGGTTAGTTGTCGACGAGACATTATTACCTTGTGAAATTACATAAAATAAATATCTACGTTAATATATTTATCTTTTAACATCAAATATAAAAAAATCTATATAATCTATTGGACTGATAATTTAACGTAATAAGTTATTTTGATATAGTGCAAATGGCATATGAAACTATGCATTTCAGAACAGAATCTAACATTTCCAAATATATAAACGCGACATTCATTGGTAATAACGTACTATTTTATAGGTACTTTATCCATCAATTGGGCATTATTATCATGTCCAGCTTACATTACGTATTAATAATAGTTCAACGTGTTTGGAAACAATGGCTCAATTCAACATTTTCGCTTAATATATAAAACAACCATACGTTCTGATCAGTTACAGCACTAACATGTAACAACTCTTAGTAAGGTAGTACATAAAGAGCGCAAAAAATAATTTTCACGAACATTTTTTGCACAAGATTAAAATACTTTGGTAAACATTTATTTAATGAATGCAGAGGTTTATTTAATGAAACCATTCACTGTAACTTTTGCATATATGTACAGGGTGTTTTGTATAGTTGGGGTTAGTCGGATTTTTTTGGAAAAAGTCTAAAATAGATAATCTGCCCTAAAAAATCATTGTTTTTGGTCTGATAAATTTATCTAAACAATTAACATGAAAATTAGATATTTTAGCTTTTTTGTCAAACATAACACTTACATTAGTGGTTTCAGCGCTCTGTTCACACTTTAAAGTATAAAGTAATAAAAAAAATTCCTTTGAAACTCACTTGAAAATAACTTTGAAGCAGGGTATTGAATTACTTCACTTTCCACTTTAATGATTTTAAGTACCCTTAACTCTGTGACCGGCTGTTTTTAAGGCATATTTATGTGACAAGTTATCAATTAAAGCGCGGTCCGACTTTGATACATACCGCTAGAGAGTCCAAGTGACAAAAACTATGTGGAAACTGTTTCCCAAAAAGTTTTAAAATGTATACACCTTAGTCCAAAAACAATGTGTTTCGCAGCTACACTGTGTTACAAGTTAAAGCAAAATAGTACGTAAAATACGTTTGACCAATTGGGTCACAAATTATCAATTTGTTCCCTTTTTATTGTTTTTCTTGAATAAAACAATTGCTTTCGATCGTATTTTGTTTTTGTGGTACTAATTCTGCACTTTAAACGCTTCTGGGATGGTTTTTACATAAAAATATGCACACTAAAGATTTTTTATATCTTTTTTGTTCCCGAATAGATAAAACAGTTAAGTTTTTTGAATACCAATGTTTTCCCTTATTTGCTTTCCAAAATACTAATTACCTTAACACGTGACATATAATTTTTTGAAAAATTAAACATACTATTAGATAAAAATGTACGAAACAAGTGTTTTTCCGTGTGACTTTAATTATATGAAAAACAGTAAAAGGCTATTTTCATAAATTGATGAAAACTCTCACTTCCTTTTTACAAATTATCTATATTTCGACATTTGCAATTTTAATTCGGCAACAACTTTTATTCAAAATTGTCGACGTTTCACTGGGGGAATATTCACACAATAGATTTAAATTGTTTTGGAATATAGAATCAATACAGTTAAAGATAAGTTCAAGAGTTTTTCTAACATCAATTGGTAGCTAGACAGGCCAGCTCAAAAATCGCTCGCTTTCCAAAACTCAAACGTTTTCTTACATTTGCTTGCATTCTTGAATAAAATTTTCTCTAACACACATACACACATTAAAATACATTCTAAGAAGAATGATATTTCCAAACTGAGACAGAGAAACGTAGAATATTATACAGAAAAGAGAAATTATGCCTCGTAGAATTATTGTAAAAAAACAATAACTTTTGTGATATTCTGTTTTGGTTCAATGTGAACCATTTGTCCTCTCAAACAAGTAAAACAAAGGTAAGACAAGATAAGTTTTATGTTAAACTAAAATATTGCGTTGTACGTAGACTTTACAACATACTGAAAACAAAATAACTGGATTTTTTATGGCAATATCAGTTTTTGATACCACCGTTTAAATATTGAGCACATTTGCATACAGAATGATTTAATTTCCGTTAGGATACATAAGAATTTCCTTTCAAATAAATGTTTGTTTCGTTTTTTATATTTGCTTCAAGAACCGATATTTTGCTCATTTTTCCCATCATTTTCTTTTAACAAACAATAAACAAAGTTAAATGTGTGCTCCTATCCTGATGAATACGGGGATTGATAGACTTTAGTTGAATTTTTATTGCATTTGAAAATTAAGAAGTGGGTTGTAAAGGAAACACCCAAATAATGTGTCTTCGTTATAAGAAATTAGTCGCAATAAAGACGAACAAAGTATAGTTTTTCAAAGAAAATATTTATAATAGAAAAAAAAAATTTTAAATAAATTGTTATGTAGCTTGTAGGAAATTTGGTCATCCTGTATGCAGAATTACTCGATATTTCAAAGGGCGATTTAATAAATTGCGATTTTACGACATTAATCACCCTATGAGAAATACTTTTTTTCTCAAAATGTACGCATTTACACGTTAACTTTTAGGTGCTCGATTTACTTTTT
>TRINITY_DN18585_c2_g1 [organism=Dendroctonus valens]
AAAAAACGAGCAAACTGTGCAAAATGTCCTGATGTTTGACCAACACCGTGCATAACTGACAAAAGTCACATCTGACAAGCAAACTAGCAAAACCCGCAAGGTGCCGACAGCGCTATTCTATCTATCGCTATCGAAATGGGGCACGTAGAAACAGCCTACAATGGCGCCGAGGGTTTTCCGACTTTGCAGTGTTGGGGGAGAGTAGGGTAATTAGGGTAGCAATAATGTCGCCACCCGGGAATTTAGGGTGGCTGACGTCAATGGCGCAAAGAAGGGCTAATCGAATAATAAGGCGGATAATGTTGG
>TRINITY_DN25352_c0_g5 [organism=Dendroctonus valens]
AGTTGGTGGAAAACTGAATTCAACAAATAAAATCTAGATATTTGTAATACAGTAGAAAGTTTTTTATTTAAAATCTCACCCGTAATTTTTATTAAGATATGCCAAATCAACAAAGTTGATCATAACTGACCGAGTATAGGAAACATATGTGTAAAATGTGTAGTAAAATGTCATAAGGAAGCTTAGTTTGTCTTTTTATTAATGACTCGAAACCGCACAATGTTTAATGATCGAATGTGTAGACAATTTCAAG
>TRINITY_DN19732_c0_g3 [organism=Dendroctonus valens]
GCATCTACACCGTTCATCCGACTAATCATAAACAGTAAAAAATTGGAAATAAGTTCTAAAAATTATGTTACATTGCTGTGTCGTTTTTCAACACCATCAAACGTAATTGTACGTTTTTATACATAAACAGTTTGTTACATGACATTCACGAGACTTTAAAAAGGAAATATAATAACAAATAACATAATAAATAATTAGTTTTGCTATATTTTAAAAAGTAACATAAGTATTGGGAAGTAAAATCGGGTTGCTCAGCAATTTCAAAATATTGAATTGAAAAACATGAATTCAAATTTAATAAGATTCAGAAAAACGCTTATACGGATTGGTCAATAAATGTACCTGGAATCTTTTAGAGAGTTGGTGAAGGACATCAAGTTAAGCATTAAATGTTTTACAAAAGTTTTCTTAAAAACTGGGCCATTTTGACATAAACATTGTTAAAATTTGTCATTTTTTTAACTAAGACAAATTAGAAATCGCTGTCGCCCTCTTTAAAAAAAATTCAAAGTTTTTGCTAACTTACTTTTTACTTTTTTACCTACATAAAAAAATCATACCCGTTAGTGTTTTCGCAATACTCCCAGTTCTTCTGAACAAAACTTATTTCTCACCTGGGAATTATCC
>TRINITY_DN23033_c0_g1 [organism=Dendroctonus valens]
TAAATAATCGTGTATTTCTATAAGAAAAACAAAGCACTAACGAATAAACACGTTCCATTTTCTATATATTCAGCTTGAATTAGGCTAGATAACTGATGATCCATGCAGGGATAATATTGGCAAATCAAAACCCGTAACTGAATGAGTATCAAGTCAATTTACGAAAATATTTGATTGTTAGTAAAAATTTCATTGCAGGTAAATAATATTTGTGCATAACAGTTGTCGGTGTTATAACTAATTGAAAGTAGATCGATAAAAAGCTCGTTTCTTCTCAAATTCAGCAGGGTGTTTAAAAATACCGAAAGTTTATTTGAATTATCCATTTATTACTAATTGAGTCCTTAAATGATAGAAAATCACAGGTACTTTTGTATTTAAAACAAATTCGTTCGTTTACAGTCTAGTGAGATTGCGTGTAGTTTTTGTTAAAGAATTCAGCTATTAGTGATGTTTGCGATAAACATTCAATGTTGACAGAGTTTTCTATATTTTCAACACGTTGAACAGTTCCTGGCATACATTCACATATGGCATCTTTTTTAGCGGTTGGTGGTTCCTTTCCTTCTCTCTGAGGCGCAAGCCAAGCACCTTTTGCACAGGGTCCTTGAGAATATATCTTAAAGCACTTATTACCATACTTCAGCAACCCTTTACTTCTATCACACTCTATATCATCTTCTCGAATTTCGCAATTTGGATGCTGGCATATGCATACTCCATTATAGGAGAGCCCATCGATTGATGGTCGGGTTTCAAAATCGAATGACAATATTTTGCCAGCATCGCAGGCCCCCCGAGATCCAATTTTATAGCATTTGCTATGCTGTGGAAAGAATAGTTCACCTCGAACGCACGGCTGAAGCAAACACGTGGTAGAATTGACTAGAATATGATCAGGTTTACAAGGTCCTTGTGTGAATGGTCGATGGCATGAGGTATTGTTTTGATGCCGTATGTATCCCTGTTTACAAACGCATCCTCCAAGACTGGTTTGCGGGAGAATCGTAAACATTTCTCCTTTTGAACATGGACCTACTGTACCTAACTCGAAACACTTCTTTGTATTCCAATGATAGTGAGGTAGAGCACTGTAACAACCACAGCTTTGATCAGGCAAAAATAAATGTCCCATTTCCCTACAAGGCCCTTTGGTAAAATGTTGATAACATCTGTTGTTTCCTGCATGGAACATTCGCATTTCTTTTTGCTTATTGCAGGTGCACAGCGGTATTTTGTTTTCATCGACAGTTAAAAGTTGTCCTTTCGAACAAGGTCCTTTGGTCAATTTTTGGTAGCATTTCCCATCGTTTATCCAATGAATGGAGTTTGAACTTGCACATTTCGGAATTACCTTGCAGCTTCCTAATTGTTGATTCGATGTTGTAATGTTATTTTTGTGTATTCTATCAGGCCCAAAATAAAATCCTTCCGAACAGGATCCTTTAGTAAATAATTGATAGCATTTGCCATCTGTAAGTGAAAGGGCTTGTTTTGGCGGACAACGACATTCTGCATACAATTCCTTTCCCATTCTACTTCTAGCTGGAGTAAGTTCCATTCCATCTGGGCATGGGTAGCCGATTTGGAATATTTTGTAACATTGTCCATCAGGAGGCCAAAATAGAAGTTGCCATCCACCGGGTCTATTTGCGCATGGGTTCAGGTCTGGATCGGCCCATGCAGGCGGCATTATTGCCCCATGAATTGAAGGCATTATTATGAATATGTCAAGTAATATCCATATCTTTATTGCTAAATCCATTATAGGAGAATTTTATATCATTGTAACTTCGTCATAGCCTAGGGGTATTCAAGGATTAATCCACAACATTTAATTGACACTAAATCAATGAAATTGGGCTATCAGAACTTCGCGGCTTTTAATGCCGCGACTATTGTCTTCACCCACCCACTGACGCAAATCTCTCGGACACGATAAGAACCGACCAGGTTCACATTAAAATAAGTTGGTTGTAACCATGTTTCACTTTAAGCGGTACCCTTTCTTCCACTCTTCTGCTTATTTGTATGTTGCATGTTAAGATGCAATACCGTGATTACCATGGTCGGGCAAGGACACATAAATCCGTCTATCGTTTGTGAAAAATTGTCTGGTTCCTTGATACCTTTACGGTCATTATACTTCTTTCATTATGACCGGCAATTTAGTTGACTTGTCCTTATGAAATGCGAACGAATTAGTTTGCCAGAAGAAACTTGCAAGTTTTTTTTCTGAAAAACGCTTGATTTATTGGCAATTTTCTTAACCTGCTAGCACCGGGTATGAGCAGCTGCACCGTTTAAATTCAGTACTTTTTTTCTAGAAGCTTTGAAGAGTTTTTCCGTACGTCTTCAGTATTGATCACTTTTATTTGAACAACCTGTATATCCGGTTATATCTATGCATATGCATTATGACAAAATCAATACTAATCAATCTAAATTCGGAACAAGTGTTCCTAATTAAACAAACTCCAATATTAATTAATAGCATGTAGTAACATTTTTCAGCTAAATTTAATATTAATTGAACTTACGTCAGATTGGTTAATTGCTTATATCATAAATTATGTAAGTATACAATTTGTATTTTTTCTTTGTTAATAATCTCCTCCCTGTTGACCCAAAGCAATATGTATAGTCGAATACTAATAAGGGCGTAAATCCAATTTTAAATCTCATTCAGCGTTTAATAACACTGACCTTTGCCCACTCCTTACTAGCTGCAATTTGGCTCCTATAAGTGAGTGGAATTAATTTTATACACCATGTTTTATTTGTAGATGTGTTTCCTATTTCTTTTAATTTCAGTTGTCTAAATGAATATTTACCCGATTTCCTTAGGAGACTTTCGTTGAATCTGCATGCAATTTATGTGCTTTCTGCTATATTCGCGTACATTTATTTTGGGTTGTTTTTTTTAGTAAATACGTAACTGAATCTTCTAGTCAAGACCAAATAGTCCGCTCTAAACAGAAAGAGT
>TRINITY_DN22201_c1_g2 [organism=Dendroctonus valens]
GTACTTTAATGTACAATTAAATGTTGTTAATGCTCTTTTATAGCTTCGGAATGAAGACCTTCATCGTGAGCAATAGAAGAAAACTGCTGCAGAACTAGCGGGTAACAGCTAGAAGTAATGTAGTGCAACCATCGGACTATTGAAACGCTTCAACTATTGGCAACCGGGCAAGTATTAGTGAGAGGTTTCAAAAGATCGAAACCTTTTCAGCTTGTGCCAATGTGACTTGTTAAACAAATAGTCCAATGTAGCTTTGTGACCCAAATATACTGAGCAAAT
>TRINITY_DN15680_c0_g2 [organism=Dendroctonus valens]
AAAAAATGTTAACGAAATTTCTTTAACAGAGGATTTCATTGGAGATGATGTTGTAGTAAAAAAATTAAAGCTTAAAATACAGCTCGTCCTACATTGAAACCACTCTCGCAAATGTCCTTGTAAAATTCGTAGGTGTCCCATTCACTGCTGCCTATTGTCCGAGTAATAGGCTCTTCAACGCGAAAAATATGTTGCATAAACTCGAAAACCTTAGCTTTGTCGGCATCATTTTCAATAGCGCAGAGCAATATTTTGTCTGACTCTGGAGCATTGTTATGGTTGTTCCTCGTATCGCTTCTTCCTGTTATCATCAATACTTAATAATCGAGATCGCTGGATTGCAGAGTCGAGTCTATACGTTAGTTGTATCACTTGTTGAATATGAACCGGAAAGTAACGGAGCTATGCCTCAGTGTTGATGTGATAGCTACAGTTTTATCATTAAATCATGTAAAAGGTTTTTTATTTAAACACAAGAACTACA
>TRINITY_DN9479_c0_g2 [organism=Dendroctonus valens]
GTCAGAAAACTTAAAACTTTCTTCCTCAAATTCAAAACAAAAACAAGATGACGATATAAAAAATTCAACAAACGCAGAAGCAAAAACTTATACATGAACGTGGACAGAAACAAAAGCAGAATCGCAAACATAACCGGAAAGGCAGAAGCAATTTGTCGTAAATGAGCAAATAATTCCTAACTCAAACACTATAACAAAGCACTAACAAAAATGGAGCAGTATAATGTGGTTTATAGTTCTAAAGTTTTAAGAGCCAAAGGAAAAATGAAAAACGCA
>TRINITY_DN26148_c1_g9 [organism=Dendroctonus valens]
GAAGAACAGGTCACTATTATGAATACCATGCGTGCCTCAAAATTAAGGATCTGTTCAGCTCACGTTTTTTAAACATTTTTGAACATATTCTAGCACTCTAATCATTTTTTTATGTTCGAAATTTAAAAACGGAGACAAGAGTAACGAAATTGCAGTGGGCTATTTTTCTTTAGTGGGCTTTAACTAATGATAAACTTTGACTTTATCTTTAGCGCATTCGCTATTTTGGGCCAAATAAATACAACTGAAAG
>TRINITY_DN28609_c0_g1 [organism=Dendroctonus valens]
GTAATACGGACGATGTGTACAAAATATCCATAATGGTGCTATTTGGATCTTGACTCACCTAAATTTCTGGTCTCAAAACTTTATGAATATTTTCGCTATTTTTAAAATAAAAAAACTGTCGAAAACTTCTTTGAATTCTGATGAGTTTTTGTTGACAAAGTATTTGGATTCGACCTTAAATAAGGGTGCCGCAAAGAAAAGAACAAGGACATTAACAAACTTTGACAGTAC
>TRINITY_DN19627_c0_g9 [organism=Dendroctonus valens]
GAAATATTTATCAAAAAGACTACTGTGAGAAAACAATGCTAGACACCCCACTTTACTTCGGTGTTAATTTTGATGATAGGGTTTGGGTTTTAGAAGAAAATGGTACGCCACCTTATCGAGAAGAAGGGCGTTTTTAGCAAACTGCTGGCGTTTATTTATTTTGATAGTAGCTTTCGGCTGTCGATCGACCAGGAGCAGAACGACGTCACTCCGGCCATCAAGTGGAAGAGTCCGTTGGCTCAGCGCATTCGCCTCGCCGAATTGATCATCATTGACGAAATCAGTATGCTACATCGGTTTAAATTTGCATAAGTCGACGCTGCCTGTCGTCATTGTGTGCCGCGCAACCGAACGCATTTACTAGTGGAAAGGTGGTGCACTGGCGACAATTGTTGCCGGTCGTAGAGGGACGAGGAAACAACGCTCAGGTCGACTCGTCCGTCAAATATTCCGCCGACCTATTTCCACTCTTCCACACCATCGAGCTTATGCAAAACATATGCGTTAATGACGAATTGGAGTTTTTGGCACATCTCCACCGTGTTGGAAACGACACCGACGGAAGTGAACGCTATGTGGTGCCCCCTCAAATGGTTGTCAATCTTCTCCACTTTTCACTGAAAAAAAAATTGACGCAGACACATTTATTTTTTATTTTATGCAATTTGAAGAAAAGAATATTTAATAAGAGATTCC
>TRINITY_DN23281_c0_g1 [organism=Dendroctonus valens]
GGTAAACGTGTCGCGACGTCGGTGCTGTATCTACGGGTATTATCTAGTTGGTGCTAGGTGGCAGTGTTTCCGAGGCTGATGAGCGATGGTGGACGTTGTGGTGGTTCATCATGATAGCAGCGATTCTGAAGATGTTGGTGACGCTAATATCGCTAAAGCCACTGCAATGTGTGTCTTGTTTGTTTGCTCATTCACACTGGGTTGTATACCGATCAAGCTCACCCACTGGATGTTGAGGAAGGATAAGAGCGCCAGCAATCCCGAAAGTAATAAATTCGTGAAAATGCTGCTCGGCTTCGGTGGCGGTGTTCTGCTCTGCACTACCTTCCTTCACCTACTACCCGAAGTAGCCGAAACTTTTGAGGACTTAAACTACACACCCGAGCTGGAAATCCACTATGCAGAACTCCTGATGTGCATCGGCTTTTTCGTGATGTATTTCGTCGAAGAATGCGTGCACGTTTATCTGCATCATCGAGAGGCTAAGAGCGAAGCCTCCACGTTGATGCGTACTCTATCAATCCGTCGAGGAGATGTTACTCCTAGAACCTCTCTGGCTCAAGAGCCAAAGCTGAATGAAGTTCACGTTCACACCCACGATGGGCATCAGCACACCCACATAATGCATGATGAAATCGACTCAACAGTAAAAGCCATCAGAGGATTGCTCATTGTGCTGGCTCTCTCTGTGCATGAACTGTTCGAGGGACTGGCAGTCGGCTTGGAGTCAGGATCAGGCAATGTTTGGTACATGTTTGGAGCAGTGGCCGCTCATAAGCTAGTTATAGCCTTTTGTATAGGGGTAGAGTTAGTAGCGTCCCAAATGAAGACCTTCTTGGTTGTAACGTATGTGTTCACTTTCGCGGTAGTCAGCCCTTTGGGGATAGGAATCGGCATGGCCATCAGCAATTTGGAGGTGAGCGTAGCCGACGTGATATCAGTGTTCCTTCAAGGCATAGCCTCTGGCACCCTGCTCTATGTGGTGTTTTTTGAAATTTTGCAGAACGAGAGGAAAACCGGCTTAAGGCAATGTTTCTCGGTGTTTGTTGGGTTTTCCTGCATGTTTGGAATAACCGTTATTTAAACTTTTATTTTGACACCCACAGGGACCAATGTGATATTAGCTTTAATATGGATAGATCAATGATGAGCGATTTTTGTACTCAATCAAGCTTAGAGCAACGCAG
>TRINITY_DN22153_c2_g1 [organism=Dendroctonus valens]
ACTCAACCTACTCCCAGTCCTGGATGCACTTCGCTTCACAGCCGATGTGCGGTCGGTTTTAAATCGAAACTTGCATCTACATAGACTCTGGTAGGACTCCATATACAAATTCTTCACTGAGCTGATCAGTGTAATGTAATATGCAAAACAGGTGAGTGCTGGTGTTGCCGCAGAATATACGTGGGATTACAGCACAAAGGTGACGGTTGATGAGAATTAATTTACCGAGTTGGAATGAATGCTTGCAATAAGAAAGTGCCAATAAGAAAATGGATTAGGCGTGGGCTTGCTAATTCAAGGAGATGGCAAATGAATAGCCGTGTGCTTGGAGTTCATTCCATCGATTTAAAGGCTTCGGTACTGGGGCAAAGTATTCGAATAATCTTGAATACCTAAACGGGTAAACAGGGCGGCGAAACGAAACTGGCAAAAGGGTTCAAAATCGAACGGTTTGCTGAAATGTCAATATAAAGTTTAAAACGGGGTCTTTCTGAAACTAAAGAAAATGCGGAGTTATCTTAAATATTAATGTACCGAGTGTCCCGCATAATGTGGTAGGCTTTCAGGCACATATAAAGCGTATCCAATCAACATGGCAAATTCTTATTTTAAATAAATCTGCAAAGTCTCGCTACCACGCTATAGGCCACTAAAAGACGCTGCCGAAAATCGATTTTTATAAGATAACTCAAAAATGTTTTGCATAATTTGATGATACTCGTTAAGACCCCTTAAAGTTGTGTCTTTGAAATTAAGTTCGCTGTTTGAGGTCGTCAAGAATCGACCGGCTGGTACACATTAATGCTCATATTTTTAACACACTGTATCACAAGAAAATCCTGATCTTAAAAGGATAATTTTATGCCGCGTCCAGACCTA
>TRINITY_DN26677_c0_g1 [organism=Dendroctonus valens]
GGATTCCAGCTCAATGGAAACAGTTGGAAGAATTAGATCAACCATAATATGACCATTGGACCTTGTGGAATCCATAAATGCTTGAAGCTCTGATTTATCACCAGGAATTACTTGTTCTTCGGATTCATCTAAAATTGTAAAGACAATTTCTTTTGAAATTACATGCTTCTACACTACGACAGGCACAAGACCAAACCTAATTCTATCATTAAATAATTTCGATTTATTACATTTCTGTCCAAATATAAAATACTGAGGCAACAATGCCCAAATGCAGGTTTCCCAAACGTTAATCCTATTGAAACATGCCCAATCTCCTATCTTACAACCCAAGACAAAATTTTCAAAACTTTTTTGTTGGGTATTTTGCCTAAATGTGTTGCCTTTAAACGACAGAATATCCTCACCCCTTTTATCAATTTGTAATAAAAGACGTGAAAAAGTTCTGCCTCTTAAAAACAACAAATTTGAGGCAAAATATCCAACAAAAAGGTTTTGTAAACATGAATCCGCCTGAACCATATAGAACTAATCTATGGATATTCGTGTAATAAGAGATTATATGAACGAACACCAATTATTGCGTAAAAATGTTGATAACTCATTTATAATACAAGTAATACAATATCTACATAAACACAAAGTAATTTCATCTGGTTACCAATCAAACCATACTCTTGATGTTGTTATTTACCTATAACCCCAATTACTGACCTCACTAAAATTCCATCCTTAGTGACTTGCTAATGCAATGTTAGTTCGTACTCTAACTAGTTCCATGTCTAGACTTAGTATCGCTTCGGACGCATACCTGTTTTGACGTTTTCATGTGGAGTGTCGCTCTCATGCACCACTAATTTTCCACCAAATGGACCCGGATCTGCAATTTTAGATGGCCCATAAAAAGATTGAGACATTACATCGGGCACTCCATCATCCGCGTCATCCTCCAACTGTTTGGGATAGAGTTTGATTGATAATGTTGTTAAAGGCGTATTATGCATTGCGCTGTATGGTTTCTCTTCTTTGCCCGATCTGGCGATATGTTGTCCAGTAGCATTTTCGGTTTCATAATATACTATGTCCAAAAGTTTACAGTCTAAATTGAATTCATTAAAGATTTGTTCCGTTTGAAAAACCGTGTGAAAATTGGCCTTCTGCAGTATAAGCGAAAGGTAATCAGGTCGCACATTTCTTTCCCACCATGGTGGTTTACTCATATCTGTAGCAGGCCTATAATCTGGTATAGGAAATCTGATTTTGATATTAAGAGACGGACACGACAGTTTAATCTCCTGAATGCTGTTAACTGTGTCTGCATTTAAATATGGAGCGGCCTGTGTTTGATAAGCAGAAGGTACCATTCTATCACTTTCAAAACGTTCACATATTGGAGGATGATTAAGAACTGATGAAATTCTGTCAATTATTGATATATCAAATTCCACCATGCATTGGTCAAGATGAATTGAAATGTCTGTTTTTGGTCCATTCTTCTTCCTATAATCACCAGATATCTCTTTTCTCTGTGCATGCTTGAATTTGAGAGAAAAGTTTGGCTTGACGCTGCTGGGACTATTCAAGGCTTGTGAGGATTTAAAACTAACTAATGGAATGTGCTGAAACTGTCCATTATAAAGCCACTCAGAAATTTCTAGTTTTGAAGCCGTTAGATTTCCGGATATGGAAAACGCACTAGAAATTGTGGTTTCAATGCCTTCAAATTTTACAGGCGAAGCAAGCAGTCTTATATGACTTAAATTACAGGAGTTTTGCAGCCGTTTGTGAAATTCATCAAACCCATCAGCAGCCAAGTCAGAGAACATATCGCTTGTTATGCTCTCAAAAAATTTGTTAGCAAGGCACTGCATCTGGCCTACAATTACCTTACCATTTCCGGCAGTATGAGCCAGTTGATCTTCGTGTAGAAGTATCACAGCCAGAGTAGACAAGCGAATTTGGAAATTTGAAATCTCCGCTGTAGGATCTGAATTAATATTGCAAGCTCGCTGTCGGACATGTGAAGTAGCATCAGTAACAGAGCTAATCATACTGGATGTGACACTAGAATCCAGTGAGCTGTTGAAGCCACTCATAGTACTATCATATATCGCACTGGTTGCTGCTTGCATTGGAAGATACTCACTACCGGTACTTTCATCTAACGGTCCCGCAGACCATCCATGCCCTTGTAATATGTTAAATCCTTGCATGTGCCTATGGCTTGTCATTTGCGCCAGTTGCTCTTCAATTCTCTCATAATCCATCTCAGTCATTGGTCTTGGTTGGGGTTGGTTTTTCCGAAGAGTATTGCCGGTATCTTTCGAATTGGGGCTCAAAAATCCTTCCGCCAGTTCTTTTAACATATGAAATTGTCTAGGAGATAGAAATAAAACGAATGCACCTAGATTCAGTTCAAGGGCTACTTTTGGGCCACTTGATTGATCAGATTGTTTTAATCGCAGTTTTACCTCTTGATTGTCGAACAATTTTCCACAAAGAACCACAGAACTATCATCACTTTGGTCTACTTCAGAAAACGAATCGATGTCTTGAGCAGTTTCGAAACTGTCTTGCCTAGAATAAAAAATCCACACCTAGTGCTGTAGTAATATCGAACATGATACGAAATATGTACATTTTAATTGTATTTAACGTATAATACTTACGTGAGTGCAGACTCATTTTTTTCGTCAGTTGAAAATTCAATTGTTGACAGTCGAATACCTTTTAAAATTATATTTTTTGTGGTTACTGCATCAATAAGATACTGCGTAGCGTCGACTTGTTTTGGTGGGTCAACTGTGTCTTTATTTTCAGGAGAGTCATTCATAGTGAAGTCGTCGAAAAATTCCACGCTGAATTATACATTAATTTTTTAACAGATTTTACCAATAACTCGAGATAACTGAAAATACTTACGAATCTATATTGATTACTAAACCGACTCCTTTTTGGCTATCGAGTGGCAAATGTTCCATTTGGATTACAGTGTCAACAAATTTTACTTTAATTCGTTTCACAACTGGAAAAATCAGTTTATGTGACTAACTACGGATAACTCAACGACCCAATTAAAATGTTATAGAATTTTAAATATAAAGCACAATTAAAATATTTAATTAATGAGCAATGAGGAAAGTGTTCGTTTACTTGTTTCAATAGCCTGAGCAAAAAAATTAAGTCCTTCAACAGCTGGAATAGGTATTTCCTGCTTTGTGGCCGCTTCCTTTGCAAATTCTTCAGCCATTTTCATTGAGCTAGTCATGGAATTCCACATAGATTCGAGCATTGAAGTAGCTGTAAATTAGCACAGATCAGATTTCCAATCCACTTTGTCCAACTCCTGACATTTTACCATCGTCTATGCGTTCCTTTGGCTGCACTTTTAATCTGAGTCCACATATTTCCACTTCCGTCGAATCACTGAATATTGCTGTCCAAGGAACGCTAATATGTATTTTGTCTATGTAGCCTTCGACGATTTGTACCGGCCAGTTTTGGGTTTCGCTCAACTTATTAAGAGCCTAAGATGCGAAAACACATAACTACTATGGTGTGAAATTAACAGGAAATTTTTATTCTATAAAAAGAAGCGTTTGCAACGGAAGTTGCAAGAAATCCAAATTAAAAAAAAATGTCCGTTTGTTCGCCATGGAGCTCGAAATGTGTTCAAGTGGAAGCCATTGGACTGATTAAAGAGCCCGTGAAATCGTGAGATCTACGGGGTGTACGTTCTTCAGGTCACAAGATTCTTTTCGTTTGGCTAAAATCTTTGTAGAAAAAGTTTCTGGTAGAATTCAAACTTGTGGTCTGTCAAAAGTTTGATTTACTTAGTTCCTGATTTTAAGATTATTTAATTTTTCGGATGAAAGTCGGATCGGAAAATTTCAAAACGCAATAAGTTGTTTGATATTGACTCTTATCAGTTGAGAATTATTTTGTCTAGATGAACGAAAAAGGAATTAGTAGGAACTGTTAATAGATTTTATGTACATTTTAAAAATATTTTTTTAAATCGGAAGTTTTGAATGCATCTTTTAGGGCAAACGAAAGAAAATGTATAGTTAATAAAAGCTGCTTTCAAACAAATTGAAAGTTTACCGTTTCCCAAAATCACCAGAAAATTAATACCGATCAAGGATCTTAAAAAAACTGCGAGTGCGACTTTATGATCACCTCGTCAAGGGTTTCAAGCGCATTTTTCGGATATCAGATTTTGCTTTATTTTCTATTATTTAGATTAATGAGAGCGATAGAATTCTGGAATATTGTAAGAGCCTGAACCTGTTTGTTTATTTGCAGCAGTTTGTCGCTTTTTTAATTTATGTTAAAAGACTAATTAGTAAAGCATTATGAATATGCTACTCCACATGACATACAAGAAACCTCCGATAAATCATGATCGTTTAGAAACTGAATCAAATGTAAAGACGCCAGTAGTTATGTAAAATGTGTATAAACAATAGAACAGCGAGGTGACTTCACGGTGCTTTTGGGGCTAGAAATTCATTTTCGAAGCAAAACGAAAACCCACGAAACAACTTTATTAGATTTTGGAATATTTACATGTATTATGCTTATTCAGTTTTGTTATTTACGTATTTATTTGTATGTTTATTATTAGT
>TRINITY_DN26099_c0_g1 [organism=Dendroctonus valens]
TTTGCGACTGAGATTTTGAGTTTCACTCACTCATCTTTAAAAGGAAATTCAAGTTTAGGCCACACCCTGTTAATGGTAAAACTTTGAGAAAAACTAGTTTTTGCTCAGAAACGGATAGAGTAGGGCAGAAAAACTTTTAATTAAAGTTAATGGCAATGAAGAAAGGAACACAAAAAAACAATATACAGGGTGTCCCATTTAAAATAAGTAAGCTTGAAACAACAGTTTATGATGAGTATTTATTCCACGCAATCAATTTAAACTAATTTTGCTGACTATTGTATCCTCTGCTGATTACACACTTGGCTATTTTTACCTTATTAAAGTGATCAATCTCATTCCCATCTAATGATAATTACGCCTTCATGGCCTTCAATCGAATTGATAACAAGCTTACTATCAGTTCAGTGTCAAACGTAGCTAATCTTACTAAATGTTGCCAAATATTAGAAACGTGCCACTTGGGAAATTGTTTTTCAAATTCATTGAAAATAAGCTAGAAATTACGGTTTTATAAACATTTATATTTCATTTTAGACTCAAATTGCGTAAATTTAATTAACAATTTCAAAAAATTTTTTACATAATATTAAGGATACGAAGACAGCACATTTTCTCGCCAACGACTCCAACATCCTTTAGTAATGGGCGAAATATATTTATGAAGCAAACGGATCTACTCAAGCTTGGGTAAATGCCTCCTCTCCTACCAGCATACATTTTGCTAGATAAATGTCCCTTCATTTTATTCTATTCTAATGGCGTTCAACCAAACGCTTCCTTTTACGGTATTAGTGCCCACCCCGTGCTCCATCTCGAGCGGTAATGAAGTTTTCTTATTAAGTGTGAACTTGAAGTTTCTAATTAAAGTGGCTAGACCCACTTTGGACTGAAGCATGCCAAATCTCAACCCTATACAAAGACGTGGCCCAGCGCCGAAGGGCAAAAACGCTAATTCCTCCTTTCTCTTTGTTTTATTTTCTTCGGTAAATCTCTCCGGGTCGAAAACGTCGGGGTCCGGATAGTAGTCAGGATCCATATGGATTCCCCAAACAGGAATTTCCACACTTGTGCCCTTTTCGATCACCACATTTGAGTTGGGAAGTTGATAAGTTTGAGTGCATATTCTGGGGATTATTGGCACGGGGGGGAATTTTCTCAGCGTCTCATTGACCACCATTTCCAGATAATGCATTTCCGCAACAGATTGATAAGTGAATTTTCCATTGTGCTTTGCAAGCACTCTATCGACTTCTTGTCTTAGTTTCTCCTGGATGTCCAAATGTTGAGCAAGTTCAAGCAAAGCAAACGTCATGTTGGTTGAAGATGTTTCAAAGCCAGCCAAAAAGAAGACGAAACACTGTGCCATAATATCTTCTTCGGTTATAACGCCCTGGCTCTTCTGACTAGCAGCATCGATTTTCTTGCAATCGGACAGAGTTCCTTGATTCTTCAGTTGCAACAGCAAATGCATGAAATCGTTGCGGTAAATTTCGTTCTGTTCCCGCGATTGAATCGTTTGCCTTACAATGTTGATGAAGAACTCGGAGGTTTCGCGTCCAGTCTCCTTAAAGCCTAGGTTACCTAAGAGGTTCCAAGGAATAAACACCTCCATGAGGAAAGTGGCGAGTTTCGGTGCAATCATCTTTTTGCCGTATATTCGGAAAACGTTGTTGGGATTAGTGAGGGAATCGCATTCAATTCCAAACCCACAGCTTGCAATCACGTCAGTGGTAAAATCCCCGCAAATTTCCTTGATTGCAATTCCATCTTCATTATCTACCAATTTATCTACTGCCCGCTTTAGATCTTCGGTTTTTTCGGCCACAGTTTCAAACATCATCTTGATCTTACCGGAGGTGAATGCAGGGGTGAGTTTAGCTCGAAGTTCCCGCCATCGTTCACCCTCCAGAGCAAATAAATGCATGCTCAAAATGTCTTTGGGATGATGATACATCCCATGGCCGGAAAAGTGATTTGAATCTTGCTGCATGATATGTTTGATAATCGTGGGGTCGATTGGTATATAAACAGGTTTCCAGAAGTAGTAAAAACCTGCATGTTTATATCCCAGCTTCTTTGTTTCACTATACCTGTCCAAAGTCATCTCGCCTATTGACCTTCGACCAAAGAACAGACCGATTAAATGGCCGAAGAAAAAGTGTAAGTTTAGACTGGGGACACCGCGCCTTTCCCAATAGGATTGCTGCCATTTTACGTAGATGAAGAAGGTAACTAGGGCGATCACTATGTAAGTTAACATAATAAGTCTTCATGCACTCACACTGATGTTAAGGTAGGGAACAAACGAACT
>TRINITY_DN28482_c0_g1 [organism=Dendroctonus valens]
AGCGCGAATTCCTCGCGCCGTCCATTTCCGGCGAACGAGTGGCGTGTATCGGCATAACCGAGCCGACGGCCGGAAGCGACGTCTCCGCGATTCAAACCACCGCGCGGGTGTCGGGCGCTGATTTGCTGGTAGACGGGCGGAAGTGTTGGATCACGAACGGTGCACAAGCGGACTGGATGTGCCTGTTGGCGAACACACCCGACGATGTGGGTGAAGAAGGAGGCATTTGCGCCGACGACGACGGGACGAGTAGAACGAAGAGAGGAAGGAAGACAACA
>TRINITY_DN24548_c1_g3 [organism=Dendroctonus valens]
GTTCTGGATGTGTGTGTGTATTTTTCGTATAAACATCAAATGCTGTCTGACTTTGGGAATGCTTTTTCTCTATACAAAATCGCTTAAAATAAAATGGAAGTCCATGAACTTTAGGACACGATACATCAATCCATGAAATAAACTCAGTTGCTGAGTTTACTGAGCAGCCACTCTTCAGTTAGATCCTCCAGTTCTCGAATCTCGTAGGCTCTGGACACATCAGCCTCCTTTTGCAGCGCCAATTTCGAGCCAGCGTACATCATTTGCAGCTCAACATGACTATCTCTTGGCGTGAAAAAGATGAAACACAACGGATACGAAACCCGCCCATCTTTATGTTCCTGCTTATACGATAGCAAGATAAAGCGAGGTTGATGACTGGGCAGGCTCTCTTGCAATGACTCAATGTCGGTGTCCTCCAGCTTTTCATCTAGGATGATTTGCTGCTTTTCTCGCTCAACCTTCACTGAAATGCCACGGTTTATTACTCGTTGGGCTCGAATAAGCGAATTACTTGCAAACTAGGGCGGCAGTGTCCTTTTCCTTCCGGAAACGAAACTCCTTAAGGGCCTGCCTTACATCTTCGGTGATCTTGCAAATGGGCACGTTTCCCGACTAAAACCGCCGCAACTCAAGCCAAAACTCCACAAATCGCTTTAAAACCACATTTTACTTACCATATTTCAGCACTTTCCCTACAAACAATCAAACCATATTTGTTGTCATCTAATCACATTTGGAATGGGTGTTGTTTATCTAA
>TRINITY_DN22234_c0_g1 [organism=Dendroctonus valens]
AAAAAAAAATAGTTAAAGTCAAAAGTTTATAGTCGGCCAATTTCTATGCACGCTAGTTTAGATAATCTCTTTACCAGCAAGTTTTCTTAGTGTTCTTTCTTGTGAATATGTGGTGTTTGACCACTATTCACTCAGCTCATTCAAATTCACTACTTTTTGCTTGCACTCCTAACATGTTCCACCATACCGGTGCTGGACGGTCAAAAGTATCGAAATATTCTTGCAGTGGTAAATGTTGCTTCGTCAGTAAAACTTCTTTGATAATTCTAATTAATTCATTGCGACTCTGCATTGCATTTCATGAAAAAATGTTGTTAATACAAAAAAAAATCTCTTTCATTTCAACATCTTGTTGATATCTTTTCAAATAAAACCTGCATTGGGGTGCTGAAATATACTGGAAAACGATGTACAGCGTACGATGTACGCTGTACATCGTACGCTGTTATTCATTTAACAGTAGGTACCTGTGCTATAGGAATCAATCGATGGTGCGTTTTTGTTTTTTTGATGTTGTGATTTTAGCTGTTTTTGAATCACCCTGTATATTATGTGGATAGAACAATTTTGTTTATGGAAGTTTATGTTATGGAAGTACTTGAATGCCAATCTAATTTTTTTTCCGAAATTTATGGAATCAATCGTTTCTCTGTAACTGAAGAATAGATACTGCACTATGTCACTTTATCTATGATTAATTTGTAGTTGTGGGTTACAAGAATTGAAGCTGCATGTACTCAACATCACGTTGACTATAAGACACTACGAAACTCTTTGAATCAATCAGATATTTTGATAAACCGGAAGATACTATCTGAACTTGCTGTTTGGGAGCCTCATACTTTTAAAGCTCTTACCGATATTGCAAAGCGAAGAGCGCTAGATGATGGACTGGCTTCGATTACAACAAGTAATTCCGAAGTGGATAGAATTATCACCAAAGGAACACTTCATGCTAATAAGCAATAGATGTTATTGTGAGTAGAATTTTACAAACTAAATAATATTTTTATCAAAAATTATGTTTGCTG
>TRINITY_DN24195_c1_g5 [organism=Dendroctonus valens]
CAGACGTTAGAAAAGATGCTCAAACTTTTGCGAAAAACACAATTATTATGCATTTTAGTGACAATTTTGCATGTGGAGTTATGAATTGTTGATACCTAAAGCAGGATTTAGCAGCAAATGGCATCGGACAATGTCATTTTCCTGCATTAAAAAGTGGCTTTGGAAAAGCGAATTTCAAAAGTTTGTAAGTGTTTTGTGGCTTAATTTATGGACCATCCGGGGATTTTTTTTGGCTGAAAGTGCGTTATTTGAAGTGCCCCTTAAGGAAATAAAAGACAAAACTAAAAATTAGGAGGGACTCCAACGACCCGATCACCAAAATGGAAAATTATTTTGCCAAGTCTGAAGATTAAAGATGGCCCCCCTCGGTCCCACTTCCAAGATGTTTCTACAGGGCAACCGAGGTG
>TRINITY_DN25170_c0_g1 [organism=Dendroctonus valens]
TCCGTGTTAAAAAGAATTGTATTTAAAAATAATGTCGAAAAAAAACTAAAAATAAATGAGCAATCAATAATAAATCAGCCTTAAAATGAGACGTGATTAGTGAGAATCAGATTTGAATAACATATTTAAAATACACATCGAAGACGCAAGCGCAGCCTGTTAAATTTGAAGACTTCTAAAATAAGACCTGCATATTTATCAAAACTTGCACCAAATAGTAGTTGAAAAAGAGACTCAAACTTTTTATTCTCGATTTTAAGCTTGCTTAGTAGAGGGTCCTCACGATCAACTGGCGTTGGAGGAGGCGCTTTGATCATTCGATCCTGTCCGTCCTGCGGTATTCTCTGCTGAGACATATGGTGCAGTTGGTGCTTCACCCTTTGTATTTCACCTTTCAGTTCGTTAACAACCAGGTCCGTGTCTATCAGGGTTTGGGCAAACTGCTTTATTTGAACGGTACTTTTTGAACTGAACTTGCACTGCTCCTTATGCGAAGCATTGGAAAGGTGGCAGATTTTCTCTGGACAACTTATCGCTTTTTCCACACTTACACTATGGATTTGAGCATGCGGAGGTGGGCCTGTTGTACAACCTCAAAAGAGATAATCAATGTAACAAACTGATTTGCTTGGCCGATTTTATGAAACCGTTTCCATTTCGGATCGCAGCTTACTTTTCACCTGGCAGTAATAATGAGGGGCAGGACAACGATTAGCGCTTAAAGCCCGGCAGACGACTGCAGGCCTTTCCTGGCAAGGACTGTTGCTGCGCGATCTTCTTCTGGACCTGCTTAAAGGAATTCTGGACTGTTTCTTATTCGTTTTGGGATTTGAGCAAATTTTCAGCATTTTATGGTTGGAAAGGGGAAAGTTGTCAATTGAATGAACGGTTTTGTGAATGGTACACATGGTGCCATGAGCGGAATCTTCCAACAGTATTAAATCCTCGACGTTGTGCCCAAATTTGTAAACATTTTAGAGGTTGGACTCTCACTGTCTGCATGAAGAAGGTGAGGAATGGATCCAATTAGTACCGCAGAACAGAAACCGGCAGAACATTTCAACTAGACTGGTTACCAGTTGAAGAACTCTCGTTCAAAGCATATTAAGATTGCGTTTACGTCCAAAAAATGCCATCAATTGCTGTTAAACTATTTCCTTTGTCTTTTGCTTATATTAATTTAATTACTAAAACTTACATACTGAATGGTGTCTATACGATATGAAGCTACTTAAAGTCTAGACACAATATTAAAATAAACTAGAACCCTTATTATTAAGACCTTATTAGGTAGGCAATGATCTTGCTTCGTAGCAAGCAAGGTGCTTCGTCTGAGAACGTGAAGGACGAAGTGTACATTATTATTTGATATACGCACAAAATCATGAAACAAAATCCTTACATGTCATGCTACTCTTACTGCTCTATGTATCGATATATTCTTGTGTGCCATAAGGTTCCAACTCAATAAGCATCTTCAAGTTTCGCGCTTCGAACATAGGTGGCGCCCAAACTTTGTT
>TRINITY_DN1668_c0_g1 [organism=Dendroctonus valens]
ACGGAAGCTTATCTGATTAGAGGGTGCACTGCAATTGTTGAAAATGTTTTGTGTTTTTTGAGCATAACAAAAAATTGAAAAATCAATTCTAGTAATTGCGAATTACTAGAAACCTGACTGGTTAATTGTGACTATCTAGAGAATATGAGGGTTCTTCAAAAACTTACATGCTCACCATTGGGGAATAGCGATAGATGAAATTTTCCAAAAACTGCCTTTTTTGTTAAAATACTCATTTCGGTTAGTCTCAGGAAAAAATTGACAAAAGTATTTTAAATTGACACTGACGAATATCAACAGACAACAATTGTCAATGCCATTAA
>TRINITY_DN32606_c0_g1 [organism=Dendroctonus valens]
GTTATGAGCAAAAACAACTAGGGTAAAATAAATGGCGAACATAATGGTGTGAAACAGTAGAGTTTGAAAATGAGAGAAATAACTTTTGTGTTTTTTGTTTGGTCTGCATTTGAACATCGAACATTTGGAGAAAACAAATTGTTGTATTCTTTCATTCGTCGTTGTAAATCATGTGTAGTCATATGGGAAATTTTTGGTAGAACAAGTCCATGAAAAAGTCGATAATAAGGGTGTGATAAGG
>TRINITY_DN26266_c1_g5 [organism=Dendroctonus valens]
AGGTGGATAAATATTTTTTTAATTTTTGCATAATTTGTTATTTTTTACTAGCAAACACTCAGAGCGAGAAATCATTTTACTATACTAAAATTTTTGCACGATTACAATTTCCTCGATTTTTTTAAGAATCGAAGGCTTGGGATATTTTTGCTCTTCTTTCACAATTTTTCCACAACTTTCTTTATGATTGAATCTTAAAATTGGTAAGTCAAAAAATT
>TRINITY_DN26955_c0_g3 [organism=Dendroctonus valens]
GCAATAAAGGAAATGCCCAAAGCGTTTATCACAATCCCCTCCTCTCGCCATTCCGGATATGCGTCCCTGAAATTGAGGTTAAGTGTTATGCGCCAGGATTATTTACAAAAAAATGGGCGGAGATTGCAAGAAGAACGGTTAACTGTCAAAGTGCATGCGAAAGGAAAATGCTGCGCATCATGCTTAGTTATGCTATGCAATGCTATGCTGATAAGAAAAAGGTCATTCTGTGCAAAATTACAAAGAATATCAGCTGCTTAGAGCAATCAAATACAAACCTGCAAGTTTGGAAGTTTTGCGGGCAACATTCAAAAACATAACCTAAATTGAGTGTCGTTTTATTTAGTCATAACCACAGGAGGCGCTAATAGAAACGCAAGTTTTGGCCATTTAAATTTTGGCCAACAAACCACTAAACTAAACGTAACACCAAACAAAAAAACAATTCAGAAATAAAACTGTATACAAAAATAAATCGATAAACACTATTTTTTCTTCTAACCTAAAAAAAATAACATTAATATAAAATCGAAATACACAATATTCGAATTCGCTTACGACTAGTTGAAATGCGTTGTACCGAAAGTATGATTAACGTTTCGAAGTTCAAAGGGCCAATTTTGCAAAAAACAACAAAATAAGAAAAAA
>TRINITY_DN21884_c2_g1 [organism=Dendroctonus valens]
AACGCTTGCTTCACTATCACTGTGCAAATCTGCGCCCAAATTACAAATATAGCACCAGAAAAAAATACGTTCAGTTGCTTTAAAGCAGAAACACCATCAAAAGCTTGTACTGTGCAAATCAACGTACGTTCAAGCTTGGTTCAAGCGAACGAAACAAACCGCTTTTCAGTCAACTTCTTCGCATCTAGTTTGCTTGTACCTACCTGGGATCGCTTTAGCCGGCGATCTTTTGTTTTCTCAGTCTCCTGGTACCGCTAAAGGTACGCACTGGACCGTTTAATCATGTCCCAGAACGAAAATACAGCGATTATTCAATGAATGTTCCAGAAAAAAACATGTTTTAAATGTCTTTAAATTTGTATGTGCTTCGTCAAAAGATATATGTGTATGGTGCTTTATAGAAATACTTCTAATTATTGAAGTAAATTTTAAAAAAATGGGTTCGCGAGTTGGTGGCCTAAATGCCGCAAGTTTATCTACCGATAAAACTCTGGCTGGGGTTCCCCGGCTTCTGGACGATCTTCAGCGTCTGTCAGAAGACACTGATTCGGCCGATATCGTGTTTCTTCTAGGCAGAGAAGAAGAGAGGATTTATGCTCATAGGATTATTTTTATGGCAAGATGCAAAAGTTTCCAAATCGCCAAACGAGTTGAAGTGTGCAGAATACCAGGCTGTACGGTATCTCCTACTGCTTTAGGCACCCCCACTCCGATCCGGTTACCACAAGTACCGTCAGATATATTCAGACAATTTTTAATTTATGTCTACACAGGCAAGATAATGTTGCAAGACAATAGCGTGTTTGAAATGATGGCACTGGCGCAGGAATTGGGAGTTGATGAGCTGAGGAATGCCTGCGAAGACCATGTGACCTCAACTATATCAATCGCTTCGGCATGCACGTTTTTAACCACGGCGATGGATATACAGGACAGATCGACAGGTGGCAAAGCAACTTCAGGGTTCATAGAAAGATGCGTTACCTACATAGGGGAAAATGCTGCAGAATGTGTGCGAACCAACTCATTTTTATCACTTACAAAAGAAGCACTCATCAAGCTGATATCTTCAGATTATCTATGCCTTGAAGAGGAAGATGTGTGGAGGGCAGTGTTAAATTGGGCTAAATATCAAGTTGGAGTCACTCAGCCAACGCCTCATTGGAATGAGGAGGAACGAGCGCGAGTATGCCAACAGTTATCCTACGTTATCAACCACGTGCGTCTGCTGCTGATCGATTCCCAAGTATTTGCCGAAGAAGTGGAACCTACAGGAGCAGTCCCAATGGAGCTGAGCTTGGAACGGTACCGGCATGCGGCCCTTCCCAGCAAGTATCCAGAGGCGTCGGAAGACTTGCGTCTTAAACCGCGTATTTCTCCACATCTATTTCCAGGATCTCTCATAATAGGTCAGGATAAAAGCCACTACCAGCGGATTCTCAACGCGTGGTTCGGACATCAAAAACAAACTTGGAGGCTCATTTATAGAGCCAGCAGCCATGGGTTTGCCGCATCCGCTTTCCATAGACACTGCGATGGAATATCCCCGACTTATGTTGTGGTTTTAGGAGCAAGAGGCGAAATTTGCGGCGGATTTAGCGACGCTGCCTGGGCAAGACCGCCAGGCAAAAGCCGCTACGTTGCTGCCGACAAAGCCTTCCTATTCACCTTGTACAATCACCAAGACTTGCCTCCGACACAGTTCGGTCTTGTGAAGAAGCCCTTTGCAATTTGCTACCATCCAGATTCTGGGCCAATATTCGGAGCTGGGGCTGACTTATTGATATCCAGCAACTGCAACACCAACATGGACAGCTACTCGAACCTTCCGCATACATATGATGGAGATGGAGCCTCGTCCTCTGTCCTGATGGGCGACTACAACTTTGCAGTTGCTGACTATGAGGTTTTTACCCCAATCAATTGCCCGACCAAATATACCAAGGCGGAGAGGTACCAATGAGGGCATTTTTGTTCGTCTTAGTTCCATAAATGTTGAACTAGTTAGAAGTGTTTTCAGATCTATACATATCCGGGA
>TRINITY_DN23085_c0_g2 [organism=Dendroctonus valens]
GTGGACACGGAGCGCTTCAGTTGTTCCGCGCCGCGACGCTCCAGTTTTTCGTGGAACCGGTTTGTCCAGTTTCGGGATGTTTTTGTTTGATATTTGTGCTAATAGAATTGAACTTGGATCAGTGTATTTTGGGCAATTTTTTATGTGCAGTGCAAAAGATAGTGGCGAATTTTATTAGTATTCACTTGATATTTTGGGGAAGCTATTGGACACGTTTATTT
>TRINITY_DN29162_c0_g1 [organism=Dendroctonus valens]
ATCAGAGTTGTCCATTTGGCCAACCTACGTTCTCAAACATCATCCGATGGCGTTGTCCAGATCTCAATTGAAGTTGACGAGGGATGAAGTTAGGGAGATCTTACAAGAGCATGACGTTGATGGAGATGGCTCCCTCACCAAGCATGAAGTGATGCAAGCCTTGAACACTATGGGCGCTATGATGTCGTTCCAGAAAGCTCACTATGGTGTTGGTTATGCTGACAAAGATGGCGATGGCTTCGTCAAAGGTGAGGAAGAGATGGAG
>TRINITY_DN22200_c3_g4 [organism=Dendroctonus valens]
AAGTGCTAACTAGTATTGTAAATGATTCAGGGCCAACTGCACCGCGTCGGCTTAGGAGTTAAGTGGAACTTAATAATTTAAGCTGACTGCACCGCTGTTTAAACGAAACTTAAATCAGTCTAACTGGCACTAAGCCTAAACCAGACTCGAAGTTCGGCTTATCTATAAATGGGGCCTATATGCAAGCGTTGCTGGTTGGTTGCCGGGTATAAATACAACACA
>TRINITY_DN22361_c0_g4 [organism=Dendroctonus valens]
GATCGTTCTAATCCACTATACGCACTATACGGTGGCTCAAATCAATCGAAAAAAATAAACCCTGAAAATTTATAGATTTTTAGTGTGATTTCATAGTCACAGTTTCACTCCGCACAATCAATTGTCTAAATTTTGACTGCTTCAGTTGCATTTTTTCACAGATCTCGCCCTTAGACAGTTATTTGACAATTTTGAAATCTGACCGAC
>TRINITY_DN23289_c2_g2 [organism=Dendroctonus valens]
GTCCTGTGGGAAGTGCTGCAATTTAAGCCAAAGCGTAGAAACGATTATCGAGTTGATTTTTGTCAGTTTTTTGTAGTCGAACGATATACGACTGAGAAAGTTAATTTTTTGTAGCATAAATTAATACTTAAGGGAAACCATATCGGGGACTATTTTTAAGAAATATCTTGCTGTCACACCAATGCTATTAACGTCTTGTTTTCCTTAAAATAACAACCAGCTAAGAAATATGCATATTGAAAATTGACGTAGCTCCTCCGAATAAATTAAACATGAGCCACCACTGCAAGTAATCGAGATAAGTGAAAGATTGAGAAAGAGAGAATTCATAAAATGGAAAAAAGAACAAAGAGTAACAGAAACAATAAAATACTGTACAATGCCTGAACAGTATTTTCGCAATTGAA
>TRINITY_DN14855_c0_g1 [organism=Dendroctonus valens]
TTGGGCGCAGTTATTCACAAATCGCCTTGGAATGTTACCAAGTCCTAAACGGAACAATTTCAACAAAGCGATAGTTATCTCAGATCAGGATGTAGAGCGTTATTTGTACAAATTTTTAGGTGAGCAACAATGTTTCCACTCCTGTTATGCAACAACCAAAGAGAACAATTGACTCTTGATGGGCATCCACTGTTGATCGGTTTCTTCTGAATCCATATCGTTCTTCACTGGCTTCAACAGAAGATTCTAACTGATACACAAAGTAAGGACATTCCTCTATAATTAGATGTGTCTTTTTTGTCACCTCTCTTATAAACTGGGATGGTGACACTGGTTTTCCACTCCTGCAGAATTCGAGTATATCGGAATACTATTTTGATCTTTTGGTGTGTTCACTGGTTAATTCGTG
>TRINITY_DN20186_c3_g6 [organism=Dendroctonus valens]
CAGAGGTAGAACCTTATGAGCTGAATTGGTTTCGGTACCCAGTTCTAACTTCATATGAAAACCCAGTTTTCGCTTTATTTTGCGATACGTTAGAGATATCGGAAAAAGTTGCTAGAAAATGTTGTTCGGAATGTTATTTTAACGGTAAATTCCGAGTTTCTAGTCAAAAGTCAAATTTTGGGTTTTTTTTAATTTTCACGCGAAGTCCGAATTTTTCACTAAAGCAAC
>TRINITY_DN21768_c2_g13 [organism=Dendroctonus valens]
GGGCCAAACTTAAATTTTATAACAAAATCACGAATTACTCTCAATTAGCGGAGAAATCAAAAAGAATACTAATATGTGGCAAATCCGTAATTATCAATTACCGCTTATAACGCTCGCCTGAAAGACGTCGGACGTATCGTTTTCCATCGAAAAGGAAAAGGTTGAACTAGACTCGTCGCTCCAACTCATCACCGCCATTTCCCTATTGTTTTACCGCCAAGCTTGCTCCTGATGATAACTTATTTGACGAGAGTGGCCAAATAACGTTTGCACGGCATACTTAATAATACAAAATAGGTAAATTTAAAAAATAAACAATA
>TRINITY_DN23409_c2_g1 [organism=Dendroctonus valens]
GTGTGTTCTATAAGTGGAAAACGTGTCGATTTTGACTCATCCGCAGAAAATGTTCAGAAATGTTTTGCCGTATTTTGCGCTTTGTTAGGCAGACCGCAGTTTCACAGTTATTTCCTCTGGTAAAGTTAGTGATTTACTTTTGTATTATATGTCGATCGTAGTTCGTTTCAAAAGTGGCAAAAGTGTTGTTTTGTCAAAATCGTAATTTTGAGTCATTATCAGGCTAATTTCAAAATTTTTAAACTTTGCGATAAAATTTTGTAGTTGTTTATGCAGACCCAAGTTTGACTTTTTTATTGATTTGCCCAGAAACCACTGGAGTTGGAGAATAACCTTCAGGTGCGTTTTGTAGGGACAAAACGCATATTAGAAATACTATTAGAATTACAACTACTAGAAGCTATTAGAAGCACA
>TRINITY_DN25511_c0_g3 [organism=Dendroctonus valens]
TAATGAGACCTGGATGCCAAATGTATCGCAGCTCGCAGCAGTCGATGTATGTTTAGGTTTAGGGTTAAGGAAAATTGGAAAGCATCCAATTTCTGATTACGTTTTTTGTGCTGCCTCATTTCTACGAAAACTTTCCAAAGCATCCGAAATGTATCAATCGAATTCATCGACTTAGTCATTTGTAGCTTAGACGTTTTTGCTGGAACTAGCGGACCTTACTAGCAAGTAAGGAAATCATGAGCATTCTGGCAAGGCTGTGACATTGACCAAAAAACAGAGTTGTACTAAGGTTGATTTTCAATAAGTTGACTAGTCTATAGAAAACTGGCGAAAAAAATGTTCACCAGTATGTA
>TRINITY_DN27786_c0_g1 [organism=Dendroctonus valens]
GGCCCATACTCTCCCTATAGCTTTGCACTTTTTCACAAAACTTCACACAATTTTAAGACCTTTTAAAAAACTTGTGGACAATTACAAGCTTTTTAGGTATCACTTGAAAAACGAATGAACAACGAACAAATGTATAAAATATGTAATAATTAGTACACAATCAAAGATTCCCATTTATATAAATAGAAAAAAGAAACTTATCACTTGAGAAATGGTTGGTCATAACATCTAACCCAGAATCTAAAAATATAGGCAATTTTTGCACTTGAAGTCGAATAAAAATTAAACAAGCAATTTTTAAATCTAACATATAATGAAAAATACATATTATCAAGCTATCTCCTCAAATCAAGTTATTTTTGAAAAAATTACATTCAAAATCAAGAGCCCGAAATTGTTAAAGTTATAATAAAGCATAAAAATAAACCAGTGCTTAAATAGAAAAGCCCATGCTAATCAAAAGAGATCAGATTTCACTCTTTCTACCTTTTGCGTTCAGAATGAAAAAATAAACCAAATAAAACACTAAATACAATTGTTTAATAATTTTCTAAAACATTTAATTTACAAGTTTTCCTTACGAAGGAAAAAACACATGAATAACAGTGGATTCGATTTCTTTCTTAACAATCAACCATATAACGCTGTATTTAACAGGGATGTAACGGAGATTAATTGAAAATATCTGAAATCAGAAAAATAGGAAAAATGACAAAATCGGAAAAGTATCATTTTTAGAAAAATGGGATGATTTTA
>TRINITY_DN30305_c0_g1 [organism=Dendroctonus valens]
AATCCATAAATTTCCCGCGATCTGCCCCGAAATACAACAACTCCGCTGAGATCTGGAACAGATTGGTTTAATATATCACTTAAAATTATATTAGAAAATGAATCTGGACTGGATGTTTAGTATACACTTTGCTGAAGTTAAAGATCAAAGTATTGCAAAGAAACACGATTTGTCCTAATCGAAAAATTCTATCTAAACTTATTTTAGAAAGTCGTGTTTTTAAATGTAGAAACAGAAAGCAGTGCACAGACGAGCA
>TRINITY_DN20040_c0_g1 [organism=Dendroctonus valens]
GGCAAAAAATATTTTAAACGATCTTCGCAAAAACAAATAAAAAACCAAAAGCTGAAGAGCAATGACCAGACACTGAAATAAAAGGCGCAAAAAATATTTACATAGATAGCGTGATTCCGTTGGAAAGAAAATATCTAATTAAATGAAAAATCAAACTTTCAAACATATGTACATGGTACATCTTTAACTTGCAATAAGAAAGATAAGAAGAAAATAAATTCTATAGAAAAAATAATAGACAACTGGCAGGAGTCGAACCTGCGTTTTTCTGTTAACCGGACAGATGCATGAATCTTTACACTACACAGTTCGCAATCTGTCCGAAAGATTTAAGCGTTTTTTGTATTGCCTAACCATACATATAAATACCATCATATACTTTCATGATATACAAAACTATTTTTGGGCAAGAATTATGAAGCCGGATAAATATTAAATAAAATACACGCATCATCATTATTAACGAATCTCAAAAATACAAAAAGACACAGAAAAAAACTTATACTAAATCAATGTTATAGATTTTTTTCAAAATAGCACCTAAACCTTGCATAAAAATAATAAATTTTGTTTTAATTTATATAATAAAAAAGCCGTTTCGACAAAAGAAATACATTAAGGCAAACATA
>TRINITY_DN13797_c0_g1 [organism=Dendroctonus valens]
GGCAAAAAACTCGAACTCTTACAATAAAAATTAAAAACAAAATATCGCATTATACAAATCAAATCAATATGTGCCGAATTTTTTCTGCTTTTTTAACACCTTAGACAAATGGAAAATCTTTGTCCGGCAACGAAGCCAACGTTGCAAAGGGAGAAATACAAAGAGAGAAAGAAGAGACGCAATCACACGATTACAAAAGCGAAAAAGAACGATCCAATCAAATGAAAGCATTTCTGTGAGTAACTTGTACTCTTATTCTATTTGATATATAAAATACATG
>TRINITY_DN21322_c0_g1 [organism=Dendroctonus valens]
GGAACTCGATGGGCTGTTAAAATGTAACCGTCTTCGGTTACAACATCGTGTGCTTCTACTGTGTAGTTGTAATTGTTCAGAAATTGAGTCTGGAAAATTTGGAAAATTACCCGAGCTGAAATCGCCCATTCTAAGCTTGTTGGGACACTTTATTTAGGCGTTTTCAAAAAAGCTTTAAGCCGTGAATTTGGTGATTTCGCAAACACGAGGTTCTTTTATTGACAAATAACTGGCTGATGTTAAGTGGAATTTTCTAAGGTGCAAAATCCTCCGAAAATGCATTTTTTTGGCATATTTGCTTTTGGAAACCCGGATATTAATGAACAGTGCGAAGCTCGTTTACACTCAAGGAACTGTGGCTTAACAGCGAAATCGGTTTTGTGACTAATAAATCTTATCTTTGATGCTCATGTGATTTTCTCCATTCCAAGTCCAAAAAATCCCACTTAAGCCTGGTTGACTATCATCAAATAACCAAATAATGGTGACTAACTGAAAATGATGCATTTCCACATATAGAAATGTCCCTCGGGCCCTGAAGCCGTGGTCCATGGGAACTTCCCCCCGACGCC
>TRINITY_DN6695_c0_g1 [organism=Dendroctonus valens]
GCTCGCCTTCATCATCCTTGAGATCTGCCTCTGCGTCGCCTTTGGCGTCTGCTCCAAGCAACATGTCTGGAACGTCGCGGCCGGCCTCGAGTGGACAATCGCTTTCGTCTACTGTCTCTACGTCCTCAGCTTCTTCATCGACTTCCTCCCCACGCTGAGGAGCAAGCGCACGGGCAGCCAGGAGACGGAGATGCAGGCTGCTGAAGAGGGCGGCATGCGTAATGGCATGGGC
>TRINITY_DN25740_c0_g2 [organism=Dendroctonus valens]
ATTATTATTATCGGCTATTTACACAACAATTTTGTTCGTCAAATCGAGATCTAATCCCATTTTTCAAATATAATTAAGGAAAATATTCGTTTTTAATTAAATCGGCGGCTTTTTCCCCAATCATCATTGCGGGTGTGCTTGGATGGCCAGAAATTTGATGTGGCATAATTCCACAGTCGACTACTCGCAGACTTTCGATACCATGAACTTTCAGAGTTGCGCTCACTACAGAGTTCTGTGGATCATTTCCCATTCTAGTAGTGCCAATGCCATGAAGAGAGGCAATTGCAAGATATTGTAAACTGCATATCCACCAATCCTTTGATTGTTTTTCAAAATTGGCATCACAATCTGGAAGATCTAAAATGATCGGTTCGATTCCCAAACGTTCAAAGGCTGTGGTGTTTTCTAAATTTTGTAAAAACTCAATTGCTTTGTACATCGTTTCTAAATCTTCAGGGTCAGAAAAAAGATTCGGATCAATTAAAGGAAAATCTCTGGGATCTGCAGATGCTAATGTAACATTTCCGATGGATTTAGGTAGCAATAATATTAGATCTATGCTAATATCGGAATAGGTGTTTAAAACATCGAAAGCCTGCGAGTAACTCGTGTTGCTGTACGATTCACCGCTGCTGGGACCATTATTTGGAGGGCCAGCTATCAATACCTCAATATCCGAAGCATTAGATGAATTTTCATTAAAATTGTAAAATGTGATTAATTGATACGTATCAAAGTCGGTGTAGGGTCGCTTATTGTGAAACCACAAGTTCAAATCTTCCATGAAAGTATTGTTGTAGAATTTATGGTGCGTTCTGTAAAATATTCCTGGAAAATAGACCTGATCAACAAAATTTTTGCCTACTGGTAAGTCAACGATGGTGTCAATACCATGTTTGTCCAGTTCCTCCTTTGGACCGATCCCAGAAAGCATCAAAAGCTGGGGAGAATTAATTACTCCAGCAGAAAGAATCACTTCTTTGTCAGCAGACGCGGTGTATTTGATTCCATTTTTCCAAAACTCAATGCCAGTAGCAACGTTATCGGAAATGAGGATTTTAGTGGCTAGTGAGTCCAAACTGACCACCAGATTTGTTCGGTTTAATATCGGCCGTAGATAGGAGTGAGCGGTACCTGAACGCGTATTATAATCCAGCAATGATTGAACTCTACTTACAACAAACTGATCTGCCCCATTATAATCTCCTTCAGTTTTTCCTAACTCTATAAAGGCGTTTATCAGTTCTTCTCCCTAAAAGACCAAACAGCAACATAATAGTACAGAATATAGTTTTACGTGAGGAAATTTGCTATGAAATATTGTATATTTTATAAGAAACATCTCAGTTATTTTTATATCATGTTTTCCAAGCAGATTTGTGTGTAGATATTTTGGTTCTGCGACAATTTTGAAATTTTGATTTCCATTTGAAGAAATCCGTTCTGGAGAAAGCTTTTGACTTCAAGAAGTTTCAAATCGATTTCCAAATGTGCTGGTTAGCAGATTTTTCTAGCTGTGCTTTTGTGTATTTTTCTAGCTGTGCCTTGTTGATTTCTTACTTGTGTCGGTAATTGAACAGCTGATGAATGAGTCTTCTTCTACTTTCATAGTAAATTTTATACCTGGATGTTTAGGTAATCTAGAAACTTGTCTAGATGCCATGTTTTCATACAAAAGTGTCATCCACACCTCTTTTTTCTCTCACCTTTCTCGTTTTCCCTTATGTCTTACCAAAACTGGAGTATCTTCCGGAATATTGACGTGCACGGGTCCATCAAATCCATGAAAGTTCTCGTCAATATCAATTGAAAAATCAGCATTTTCCATTTTTTTGAAATAGGGCAAACATTCTTCGTACGACCATCCATCGTTTCCCAATTCCACCCATTTATCGTAGTTTTCTGCGCTTCCACGCGTATTCACAGCCCCATTTATAGTGCTTGAACCTCCCAAGACTTTACCTCTAGCATATGGTTTCGTTTTGTTGATATAAGCCAGCAAGCTGTTTGCTTGTGGAGTTGTATAATATCCCCAATCATAGCTCGATTGTTGCATATAACTTAGTATTCCAAGTACCTTAGATATGAGCGGATCTTCTGATCCAGCTTCCACCAATAATACAGTAGCATTTTCAAGTTCCGTTAGTCGACTGACTAGAACTCCACCAGCTGAACCTGAACCCACAATTATAAAGTCGTACGTCCCATAATCTAAAGGAACATCGGAATCGGTTCCATTGCCAAAAAATGCGGCATTATCAACCGGTGCCACATAAGTTTCGGTACTATTTATAAAACTCAATATTTCCGAAGCAAATTGATCGAAATTGGAAACCTCAGAGGAACTCACAGGAATGTAATATGCCATAAATAATACAGTATACAACAATCGCCAATGTACCATCGTCAACTCCATATTAAACACTTGTGGCGTTTAAAAAAACTGCTCAATATGAGC
>TRINITY_DN14254_c0_g1 [organism=Dendroctonus valens]
GCCTGTTATACATCAAATTGTTGTGCTAAGTTCAAATTTACAGAATATTTCCAAAAAATTTCCCCGTCCTGACATTTTTCTAGGTAAAAAAACAAATCTCCTACAATTTGGAGGCCGCTTCACCAGCGCCCCGAAATTTTCGCACATCGTCGAAGTCGTCGTAGCTGGAACCAGTGCAAGAGAATACGATCAATTTACCGCGCGTTGGATCAACCACGGAAGATACCTGACCTCGGTTGTCCACTGATCGGTTAAACTTGGCGTAACCATCAAGCAATTGGTAAATATCGGTTAAGACTGCATAGTTCTCCAAACATTTGAGACTTTCGCTAATAATGCAAATTCCGTCAAAGAAGTCGCTTTCCAAGTCGTTCACATAAACCACATTTACTAGT
>TRINITY_DN23218_c2_g4 [organism=Dendroctonus valens]
CAGCACAAGTTAACAGTTACGATAGTATTGTCAGAAAAATAGTGCAAAACTTCGACATGCATTAGAGTCTAATGTGTAAAAAAATGTACCTTTCACTGCAACACGAATAAGTTGATTTTCGCATAACCCTGTAAATAAAAGGGAGATTGGCGAAAAATTGAAAAATCGCTTAGAAATGTTAGGTCTTTTTTGTGCGTTTGGTGTTGAAATCCAACACAATGTTGCATTGTTTCACTTCTGTCCACCCTGTAGAAACTTTAGGTGAAGGTGTCGTTTGATTGATGTCGTTTCGGTATCAACAATTCGTAACTCCACATGCAAAATCGTCGCTCAGATACATAATAATTGTGTTTTTCGCAAAAGTTTGAGCATCTTTTCTAACGTCGCCCATTGATTGAGGCTATCTAACGCGTCGATAGTCAGATGGCAGATTATTTGTCTCTTTCGGGAATTCAACAAAATTCGGTGTTGCCACGTACTTTTGAGTTTTCCTTTCGGTTAATTTATGTAAGCATGGTTGAAGGG
>TRINITY_DN28159_c0_g1 [organism=Dendroctonus valens]
GTTTTTACAAGTTGTTGATATTCCACTCTTATATGGCAATGTCTTTCTTGCATCTCTTCTCAAGCTCTCATAAAAATTTTCATCATTTCTAAGTGGCTTCGGAAACTGGTTCCGTTTGACATTTTTTGCTTCGTAAAAACTATCACTGATTACTGCCTGATGATTCTGGTCGTCTAGAAATTGGCTCTTGTCCATATTTAAGAACAAAAATGACTACTTTTTTAGATCGAACAACTTTGATGTTACCACCTCCCCTTTTAGTGGAAGATT
>TRINITY_DN20467_c0_g2 [organism=Dendroctonus valens]
GACGGGTCGTTTAAAGCCATTACGCCAACATCCTAAGCACGTAGCGTGGGCGAACCCCGGAGCGTGCTGCAGACCTCGATCCCAATCACCGTGTACGACGAGAGGCTATAACACAGCAAGCTGCCACATTCCTCTCGCCCTTTTCCGGCGACCAAAATCGATGTTGGCCCATCCGCCAGGAAGTGCACCAAGCAAAAGCAAGGCTGAGTCCTGACAAACGCGACTGACTTCAAGCGTTTCCCTTTCAACAATTTCACGTACTGTTTAACTCTCTTTCCAAAGTTCTTTTCATCTTTCCCTCACGGTACTTGTTCGCTATCGGTCTCTCGCCAATAT
>TRINITY_DN23133_c0_g3 [organism=Dendroctonus valens]
GAATAGCTAAAATGAAAATACGTTAATTCCTGTTTACGTGTTTCTTGTACTAGTAACGAGAGTAACGAATACATACGGGTATTCAGATTTTCGTTACTTTTACAGTACTAATTAGCAGATTTCCATTCGAAGTCACTTTCCTCTATTTGCGTCAATTGCTATAAGTAATTCCTATTGTATGATTCAATTTAATCGATGATCGATTAAGATTTTGTTTGTCGATTACCAGTGAGTTTCCTTCTAGGTGCCAGAG
>TRINITY_DN19503_c0_g2 [organism=Dendroctonus valens]
CGTTTTGCGATTTCCTCTCGTCGGTCTATCCAGTTGAAAAAGTCCATTTCCGAAGAAATGGAGAGTTACTGTTTCGAAGCATCAGCGCGACGCAGAGCGGTGTACAACACGATCAAAAGAACCGGTTTCCGTCCAGAACGGGGGTCGCAGATTTTCGTGTCGAACATTCCAGCCGGAGCCAGCATCTTGGATCTGCTCTATTTCTTCCAGCAAGCTGGCGATCTGTTCCAGGCCACCTTGGTGATGAAGTACAAGAGCGAACTGAATCGGGGCTACGCGTTTATCACCTACCTGAACAAAAGCGGGGCGCAACGCGCCTTTACGGAGCTGCAAAACCAGCCCTTCATGGACCCCGCGACGGTTCTCACCATCAAACAATCGACGAATAATCGGCGCATTTTTATCGGGGGCGTCCCGATCCAGAAG
>TRINITY_DN11298_c0_g1 [organism=Dendroctonus valens]
GGCGACTATAACGACTTGACACATTTGAAATTGCTTAAGGAAAAGTACATATGGATGCGTAGATGAAATGTCATCAAGTTGGCCTCATCATTTGTGAAGCCAACGAGAAATTTGCTTGCAATATAGAAGTGGCGGCGGCGACTGTTACAGAGCAATAAAGGGATCTGTCACTGCTCTACTTAGTGAAGTTAGCTGTTGCAGTTCGTTTCCGCTATTGCTTGCGATCACTGCCGACGCGTACGGATAGCATCCACCACCGTTTCCGCCCATAAGTGTCGTATCACCGCCGTCAGCGCTAAACGCAATCCAGTTCGATGCGTTGAGGAGAAGCGATGACGCGGAAGATGTGGTGGCTGCTCCATATTGATGGTGTGTACCGCTGGTGAAAAGTTGGGCCGCCGCGGTCGAGCAATTGGTCAGGTGCTTCAGCCAGGAATTCACCGTTTCCGCGGACGAACCGTCGCTAGTGTTCATCAACACCGTTGCTTGCTGCTCGTTGGAAATATGTAACGCCTTATGATCGCCGCCTCGTTGCTTGAGAAGAGTTTTGCTTTCTTGTTTTTTTGATCGCGTAGAGCCGACGTTCTGCGATTGCACGGTGAAGTTGTTACTGTTCTGGAAATTTTTT
>TRINITY_DN9323_c0_g2 [organism=Dendroctonus valens]
GGCATCGGAAGCAGAATCTGCGGACTCCAAACGACTGGTGTCCTCGCTTATGCGCAATGAAATATCTTCGATAAAATTCATCGCGCACTGTCGGACGTTTCGCTGCAGAATCGTCCGACATATGCAGATTCCGCTGGGGCTGAGCGCATCAATTTTGAGACTCGCGGTAGATATCTGCTCAAAAATGTCGCTCAACTTGCGGCGATTCTCGCGGATTTTTTTTGCTATTTCCTGGTTGTGTCGATCGCTTGACGTAACACACAAACACTGATGAATTATCGCATATTCGTTGGCCTTCGCAAACAATTCTTGCAGAAGATCGTAGAGTTGAATAACCGGCTCATAAATGGCATCGGAAGTAGCATCAACTACACACGTTTGTAAACACCTATCAATTTCAGCCGCAGCAGAAATTTTTTTTTGCAACTTTCGATAACGATAATTCATGAAATATCCGGTGTGCGCAAATGAAACACCGATTTCTTGTTGAAAAATCAAGCAGTTCATTATTTTTAACTTTCGCTAAATACTCGATTAACAGCATATATGAAAAAAACAAATAATTAATTATTCCTTAAGCTTCCAACGTTTGCGAAACTGCTTGAGAAATATTGTCAAAAACGATTTTCCCTTTCCATAGTATTGCAAAAATTTTCTATAGCAC
>TRINITY_DN12185_c0_g2 [organism=Dendroctonus valens]
AGCTTTAATGCCATCACAAGGGACTAATTCTAACACTATTTATGCATTAGAAAACGGAATATCTCATAAATATCCTTAGGTTTTATTATTATTTATCATATTCCAAAGTTTAGCCAAAGTTACATTTTATGCAACATTAGCATTTTTTGTAGAGACGGTCGTGCAGTTATCTTTATCTCTGTAAACGGAGCAAAACGCTTTGTCCACTGTGAAGGCGGCTGGAAGGACAAACGAG
>TRINITY_DN25799_c0_g2 [organism=Dendroctonus valens]
GCTGCTGCTGTTGTTGCTGTTGCAACATGTATACCTGCGAACGTATCATTGGGCCAGAAGGCGGAATGGGCTGATGCGGGATTCGTCTCATGCTAGGAGGAGGCGCTGGTCCTCCATATCGCGGCTGCATTCCATGCCCAAGGCCGGCGCTCGCCTTGTAATCAGGCGGGGGCGGTCTGAGCTGCTGCTGTTGCTGCATCGCCTGCTGAGATCGCAAAAGCTGCTGCAGCTTTTGCTGCTCCATCATCTGATTGGACATCATTCGGGCAGCCATCGGACCGCCCACCGGGCCCATTTGCGGAACCCCTACGCCGCCCATCGGGCCGCTCATTGCTGGAGCAAAGAAAGGCGGGTATCGCAACAACTCCCGCCCACCTGTATATGACCTACCCGTCGGTCCGGTCGCCCTTCTAAGAGTCTGTTGGGTAAAGTTGATGGTTTGAGTTTGCGACATGGAATATGAATCCACATGGCTGCCCATTACATTACTATGACCCATATTGGGGCCGCCCATCATTCCCCCCATTCCAGGTGGCGTTCCTTGCATTCCTGCAGAGCCACCTTGCATACCTGCCCCTGTGGGCATTCCTGGTTGATTGCTCGCATTCTGCATGCCAGCAAGCCCGCCTTGCGGGCCTCCCATTTGCTGACCAATCGAATTCATGCTGCCTCCCATTTGGGATGCATTCGGATTCATTGTAGATTGCGCATTGTTGGGC
>TRINITY_DN21340_c0_g4 [organism=Dendroctonus valens]
TCTTAGAGAGGACTGCAAGGTTTAAGAAATAGCGTTTAAAAACTTGCAGTCTAAAGTTGGGAGGTTTTTAGTTGGTAGAAATCCAACACTACCTGGTATCGCGGGATACCAGGTGTCTTCGAGAAGTTTTTTATCCTCCAGCCTCCGGGCAAACCAAAAAAAAAATCAACAGGAAGGTAATTTAAAATCTCTAAAATAAAATATCATTTAGGTACTTAACTTCTTAACACACAATTTTTTTCGTGAAAAAGACCATTCTTCTTAACACGCGTTTCTTATGGTGCGTCCAGACCAAACGAGCCGAGTCCCAGCTGACCCTGCGTCGCGGGAATTA
>TRINITY_DN26978_c0_g1 [organism=Dendroctonus valens]
GGGCGCCTGAAACTAAACAACTCGAAACTGTCAGGAGATCCTCAAGTTGTGTATTGATTTTCTGTACCGCAGTGCAGTGGAATAACTTGTTACTCAGCAGCAGAAATTCGGTCAGTTATGGCTGTCTTCAAAGTGACCAAGTGCCCCACAGATGACCTGTCCCTCACGAACTGTGCCATCACAAACGAAAGCGATTTTCCAGGAGTCAGACATATCCGGATCAATACTGGGGGTGGGCAAAAATTCGTATTCTCAATTAAAGCCCACTCTAGTGTGCCCCGCTATCATGTTGGATTCAGTTTACCGCAACGGAAATGGGCCGTTCTTTCACTCAATCAGGAAATTGGGGTCGAGCCCTATCAGCCCGAAGAATACTTGTCCTCAATGGTGCTGGAAGTTGATTACATGCAAAAGAAAACTGTATCCCAGGAACCATATGATTCTGATGAAATGGCAAAGGAGTTTGTCATGTCGTTCCCGAACCAAATGTTCACTGTTGGTCAGCAACTTGCATTCTCATTTAAGGACAAAAAGTTGCTTCTCGCTGTTGTAAGGGATTTGGAAGTTGCAAATATTGTTGCGCTAAAAGAAGGCCGAGATGCGAAAGCGAAAAAGGCCAGAATAGGCCAGTTAATGCCCAACACCACTGTTCAGTTTGAAAAGGCTGAAACTTCATCTTTGAATCTAGTGGGGAAGTCTAAGGGGCTCCAGTTGCGCCAATCGATCATTAACCCGGATTGGGACTTTCAGAAAATGGGCATCGGCGGGTTAAGTAATGAGTTCAACGCGATCTTCAGAAGGGCGTTTGCTTCCCGAGTTTTTCCTCCGGAAATTGTTGAGCAATTAGGGTGCAAGCACGTGAAAGGTATATTGTTGTTTGGGCCTCCTGGTACGGGAAAAACCTTAATGGCGAGACAGATTGGAAAAATGCTGAATGCAAGAGAGCCTAAGATAGTCAATGGGCCCCAGATCTTGGACAAATATGTGGGTGAATCAGAAGCGAATGTCCGAAGACTGTTTGCTGAAGCTGAAGAAGAAGAAAAACGGGCGGGTCCCAATAGTGGCCTCCACATTATCATCTTTGATGAAATTGATGCCATTTGCAAACAGCGAGGATCAGTTGCAGGAGCCACTGGCGTACACGACACTGTTGTTAATCAATTGCTTTCTAAAATCGATGGTGTGGAGCAGCTCAATAATATTCTGGTTATTGGTATGACCAATAGAAAGGACATGATAGATGAAGCCCTGATGCGACCGGGTAGATTGGAAGTGCAGGTGGAAATAAGTCTACCAGACGAAGAAGGACGCGTTCAAATTTTGAACATTCATACTGCCAGAATGAAGTCCTATAAAAAAATCAGCAGCGATGTGGATCTTAACGAACTCGCAACAATGACGAAGAACTTCTCGGGCGCAGAGCTCGAAGGTTTGGTACGAGCAGCTCAATCTACTGCAATGAATCGACTAATTAAAGCCGCCAGCAAGGTAGAAGTCGATCCTGAAGCTATGGAGAAATTACTGGTCACGCATTCCGACTTCATGCATGCACTGAAACATGATATAAAACCCGCTTTTGGAACAGCCGAAGAAATTCTCACTCAGTGTCTTCTCCGCGGAATCATCAACTGGGGATCACCCGTCACTAATATTCTGGAAGATGGGAATCTTCTAGCGCAACAAGCTCGAGAAACAGACGGTTCAGGTTTGGTCTCGGTGTTGATTGAAGGACCGCCGAATGCAGGAAAAACCGCGCTTGCTGCGCAAATAGCGAAAAACTCCAACTTCCCTTTTGTCAAAGTTTGTTCACCAGAAGAGATGGTTGGTTACACCGAGACTGCAAAATGTTTGAGTATTAGAAAGATTTTTGATGACGCCTACCGATCCACGTTAAGCTGCATTCTGGTTGATAATATTGAAAGACTTCTCGATTACGGCCCCATTGGTCCAAGATATTCCAATTTAACACTGCAAGCTTTATTGGTTTTGTTAAAAAAAGAACCTCCACCTGGCAAGAAACTGTTGGTTTTGTGCACGAGCAGCAGGAGGCAAGTGTTGGAGGACATGGAAATGCTATCAGCCTTCACCACTGTACTTCACGTTCCCAACTTATCCAAAGCTGAGCATCTCCTGAATGTGCTGGAAGTATCAGAAGTGTTCACAAATGCAGAACTGAAACAAATCACTCATCATGTTCACGGGAAACGCATTTTCATCGGCATCAAGAAACTGCTGGCACTAATCGATATGGCTAGACAAACAGACGAACGACACCGGGTGATTAAGCTGATCACTAAACTGGAAGAAGACGGCGCTCTAGAGGATCCAGGAATGGCCTAAAGCGATGGCAAATGTACGGATTAATTATGCTAGCAATATTACCATGATAGTCAATTAAAAGTAAGGTAAAATTGTAAAAAAGTATTGGTAGTCTCGTTTAAGCCGTTGTTACTACGTCTTACGCCCGCACGTATTTGTTGGTTGTATGCTTCTAGGCTCGGTTTACTAAACTAAACAAGGAATTGATCTATTCATTCTTAGATTAAAGGGTGCAATAGTGCCGATAGATGTGATGGTGACACATAGATAAACCTTGAAGCGGCATTTTCTTGCAAGCGAAAGCAACAAATATGTGTTCAGCGGACAGTCATTAAAATAAAATGTAAAGTTTACGAGCTGTTAAACATTCCAAAGTTAATTCATATAACTCAAGTGTTGCTGATGTGAGAGTTTAAATTTTGCCAGCCTATCGGGTATGTGAACAATTAACTATGTATGCTATACATGTGTGTCGCTATTCGGAATCGAAGTATTTATTGATGTAAGGAAACTGCTTCTGGTCCAATCATTTTTTATGCTGTGATTCTGTTTCCCATTTGTGCGAATTCCAAACGTTGATTGTAAATTGCTTAAATCCATATGAAATGTAGAACTACTCATATTTCAACTGTTTTTATTGTTATGTAATAAACTAGCCTAATTGTGTATATTTATTTGTTAAGTGTTTGATATATTTTTTGAATAAAGTATGCCAGTCCCCGACAAATAAAATTCGTTTTATCACCTTGTATAATTTGTAAAAAGTGCGTTTTTTATCAGCGCCTAAAATGATTCATTTTGAATACGGTCAAGGCAAAAAGTTTCATGATGTTTAAATGTATCTTCTCTGCCATTAAAGAGATACCAGCGGGAATTATTTAGTAAAATTGTGAATATGTATTTAAGTTTGCCTAGAATATCTGCAAAAAATTACCATTTGGAAGTAGTAGGTTATCGTCGACAGTTTGTAGTATAAAGCTGTGCTGTTTTTGACCATGTTGTTAGTACCTACTGTACTTAATAGTAAATTGCAATGATTTGTCCTGATATTGTATTCGTTGCCCTCTTAATTGTCGTTTCAACTCTCACTGCGGCTCTTCAGGAATACTCAAGGGAAGAGCTGCAAGCTGCCTATCCAGGGTTTGGCACGGACTATGTTTTGTTTCCTGATGAGGAGGGCGATACGTTGATCGGGTATTTAAAAATGGATAACCGCAGCAAGGTGCTGTTTCCATCAGGAGAAAAATTAGAGGATCAAGTTAAGTTCGAGTATTTCTCCAGAGAATTTCCTGAAGGAATTCCTATAGGAGCACACAATGAACTGAGAAAATTGATAAACGCATCCAAGCCCACAAAATGTGTGACCCACGGATGGATGTCGGGAGGGCGCGAAGATTCGAGCGTAAGCATGAGAAAAGGATTCCTGCATAAATACGATGCCAATGTGTTGGTGTTAGATTGGAGCGCCATATCGGGGAATGTGTTCTACCCGATCCCTATGATGAAAACTCCGGACGTAGGAAAACTCTACGGCGCGTACCTCAACTACCTAGTAGATGAGTTGGGAGTGAAGCCGGAAGACATTCACCTAGCAGGACACAGCTTGGGGGCTCATCTTTCTGGCTTTGCAGCCCGGGAAGTAAAAAGCGGAAAAATTGGCAGGATTACCGGCCTTGACCCCGCTTTGCCCGGCTTCGACATCGGCCTGGTTTCCTCAGGGACTCTGAGTAGCTCAGACGCGGATTTTGTGGACGTAATTCACACGTGTGCGGGCTTTTTAGGGTACAAACTTCCGATTGGACATGCGGACTTCTACCCGAATGGAGGCGGTCCTCCGCAGCCAGGATGCAACGTTTTAAAGTTTATGGAAGCTTGTAGTCACGGAAGATCTTGGAAAATATTTGCCAATTCCCTAATAAACGAGGAGCCCTACCTGGCTAGAAAGTGCTCCAGTTTAGATGTCCTCACTAGAGAACTATGTACAGGAGATTCGGTTCCTGTTGGCGATTCGACTCCATCACACACAAGGGGAATATTCTACAGCGCTATTGATGACGTTGTGGTTCTAAGTGCTGACGATGAAAATAACATTTAATCCTTCCAAATCGCCTTGCGATTATCTGAATTAATCCTTAGATCAAAATGGAAGAATAAAAATCAATTCGAACCATGCGGGGTTGCATCATTGAAAATTGGATGTTATAAAGAAAAAGCGCCCATTTTCACTCATCGTATGTATATATTTATCAAAAAAATTATCAGGAAAATAGAATTAATTCAAGTAGGAATGACTAGGCAATCAATTGTTACCGACTTGTAGAATCCCGAAATCGTTTCCAATAATCTGCGCTTGAGCTAAGCTATTATTGGGGAACTTCTCCATCAAAACCTGCTTAAACAGCTCGTCCTCCTCCATTGCGGATGGGTTGACTATTTCTTGATTAAATCTATTGAGAATCGGCACAGGAGGAATGGGAAAGGCCAGCTCGAACAGGTTGGGGGCTACATTTGGCGCGGCTGCATCTTTACTGGAGTAGTTATGGACTTTTTCGAAGAGTTTAGCAGTAAAATATGGCCCTATCGCAAAAGGCGATGCTGCTGCTGTTATGACCATGTAGGTTCCTTGAATGAATCGGTTCACTCTTTCGCCTAAAAGAACTTCGATCTCGTTTGGAGGGCAATGGCGCCGCAAATAGTCGAAATAGCTGGGACATCTGTATCCCCAAAACCCGGCTAGAGAATTGATGGATTCCGCATAGTATATGGGAGCTCGGTGGTGATTGCACGACAAGAAACTCTCTTCTTGCCAACATCCTGGCTGTACAGAGCCTCCATTGAAGTAGAAGTCAATGTGTCCGCTCTCTTGCGCTTTACCCTGCATGAAGGCGCTGGTATGATACACATCCACAAATTCTGCATCGGATTTATCCAGTTTTTCGTCATTACTGGCAAATAAATATCCTGGAAGCGCCGGATCCAGCCCAGTTATCCTCGGCAGTCTGTAGGGCAGAAGTGCCAACGAGATGAAGTTTGTAATATGTGCACCTAAACTAAATCCAATTACATGAATATCCACAGCTCCCATATCCCTAATTCTATCGACTAATTGAGCAGTACATGTTCCAACATGGCGAGCATTCCAAACGGCTGCTGGATAGCAGGGCGACTGGTTAAGAGGACTCCAATCCACAGCAAATATGTTGTAATCGTTGGTTTTTAAGTATGCTGGAAACAGTTCAGAGTGGCATTTATTCACACACTTTGTTCGCATGTTTTTTTCGCACCTATTCTAAGTTCGGTCAGAGCGCTGAGAAACATGTTCGAATTGTACCCGTGAATGATCAC
>TRINITY_DN17917_c0_g3 [organism=Dendroctonus valens]
AATTGATCTCGGAGAATTACACTATCGGTCGACACGCATATCATTCGAGTTTTGCATAATTTTGTGACAACAGGGGTCAAGATTTATCGATTCTCTTGGCCAGATTGGGAAGTAATATGTGATTGTGCGAGAGATAGAGCAATATGTCAAATTCTGGGAGTAAACAAAGAGGTCGGAAAGATGTGTAATGGGACAGCTGGCCATTTTTCTTCATCGTGACGCTCCATCACATCATTCGGACCTAACGGATGTGTTGGGGTCCGAAAAAATCAGATATTGAGCCTGTTGTCAAGACATTATTTCTATTATGCGTCCTTTGGGAGAGAGCTTTGAAATGGTGGTTTATATGCACATCGAGCTTGATTATATGCACACAAAGTACTTCCGATTATTTTTTGGATAAATTAAATGAACTCATGTTGAAAAACATGAAGGTTCAGAAAGACTAGGGTTAGTGTTTAAACACTGCCAAAAGGAAAATAATGTTATATTTAGGTAATAGAAGGG
>TRINITY_DN34127_c0_g1 [organism=Dendroctonus valens]
ATTAAATGATATCTGTAAAATTACATAATGCTAAACAAATTTTAAAAATAAGAAGGTCTCCAACCTACTCCAACGGCGCTGAGAACAATAACAACTATTCTCCTCCAAAGCAAAAGACTACACAGAAGTTATATAGGAAGAACTGGCGAACTGGCGAACAGCAGTGATGGAACAACTAACTGTGGTGATGGAGCGATGAACGTGGAAGCAAAACGAACGGTGATAATAGTGACGGCGA
>TRINITY_DN21518_c1_g3 [organism=Dendroctonus valens]
CAAAATGCGGGCGTTGTTTGGAAACATACAAATTCAATTCAATATTAAAGTGATCATAATAAAACTTTTAACGTAAATACCGCCTTATAAACTACAGTTACGATGTGAATTTCATAATGGCCTTATTAAGCCAGGATTTTTGAGTTTTTTAAGGAAAAGTTCTGCTGAGGTCTGTTGAGAAGATGAAGCTTGCCAGTTACTTGATTATAAACCTATATTTATTACTATATGTGAACACATGCAGTGCCTATTTAAACCTATATTTAAGCTCTCAGGAAGTACAAAGACTATTAGGTTTAGGAATCCCAGCCGAATTGTATTATATAAGAGACGATTTAATTAGTCAACATGCGTTAAATTTTTCCCTTTTAATTCCCCCAACTGTAAACGATTTATATTTCACGTGGGAAAACATTGAGGGACAACAAATAGCGTACTCTATAAAAATAAAAACGTCCAACACAGAAGCAATTCCAAAAACCAGCATCAGCATACCCTCAGTCGGTTACGTACCGTCGTCTACTCAAACTTTCGTAGTAAATGTGCCATGTTCCGGTGCTGTAGAAGCGGAAGTTCATATATCAATTATTGTCGACATTACCTTCGCTAAAGACAAATCAGATAATCTTAAGATTCTGAGCAAGAAACCCTGTCTGAATGCGAACGTTGACCGTTTGGTGGCGATGAATAATTTACCTCAATTCGCAAACTCGTCAAGTATTTTTTATATAGCAGTATGTTGTGCAGTATTAATTATATGCGTCTTGGCAATTTTGATAACCCTGTATTATGTGAAAAATAAGAAAATCCGAACGATTGAGAGTGGCGGAAGTGCGCCCACTACAACTACCACAACGTTTCTAGCCGCTTTGCCTAGAAATAGTGTAAATGCTTCTTCCTATGGAAGTTTCAGAAGGATGCCCAGTTACTCACTATTAGATGATAGATCAAAGGAATTAGAAGAAAGAATTACCGAGCTAACCATTCAAAGATGCACAGTTCGCCAGAGCAGCATTGTACTGGAAGGCACGTTTGGAAGAGTATATCAAGGTTCTTACACCAACGAAGAAGGAATCGAAGAGACTGTAATAATTAAGACTGTAGCAGAGCATGCGAGCCTAGTACAATTATCTTTACTTCTCGAAGAAGGCATGGCAATGTATCCACTAAATCACAAGAATATTTTGAGCATTTTGCGGGTTTCTATTGAAGACTATACCACCCCACTTCTGCTTTATCCATACAACAACAACACAAATCTGAAGATCTTTCTACAAAAATGCAAAGTCTCATCTGAGGGTGTTCACCACACTTTAACAACACAAGAAGTAGTGCATATGGCTTTGCAAATTATCAAGGCAATGCAGTATCTTCACAAGAAGCATTTCCTGCATAAAGACTTAGCGGCAAGAAACTGTGTGGTGGATGATAATTTGACCGTGCAAGTAGCAGATAATGCATTATCTAGAGACTTATTCCCATCAGATTATCATTGTTTGGGAGACAACGAAAACAGGCCAGTTAAGTGGTTGGCTTTGGAAAGCCTACTCCATAAAACCTTCACTTGTTCTTCAGACGTTTGGTCATTTGGAGTACTCTTGTGGGAATTAACCACTCTGGCTCAACAGCCTTATATTGAAATTGACCCATTTGAAATGGGGGCTTATTTAAAGGATGGATATCGATTAGCGCAGCCAATTAATTGTCCAGATGAACTATTCGCTGTTATGGCGTATTGTTGGGCGATGAGCTCAGAAGAACGACCTACATTTACTCAGCTTCACGTGTGCTTGGAAGAGTTTTATACGCAACTAACCAAATATGTCTGACAAAAGTGTATATCTCTTTCGATGTTCATTTCCTAATTTTTACTAAGTGCCAAATTTGACAGAATATATTGCCAAATATTTAAATCAAACGCTAGATTTGTGTGTAAAAAATGCTTGAAATTTACTATGTCCGGGATTGGTTTGAAAGATTTTCTTTCATATTGTGTGGTAGCGTTTGTTCCCGGTGATTTCACAGGATTAATTTTTGTTCAATCATATTATTACAGCATGGTTTTACAGAAGTTTTAAAAACTTTATTTTTCATAGTTGTGTGTTATCACTTCCTTCAGTTTCCTTCATTAATTTGCCTCAATTGTACATTACTTGGCGTTACGTGCGTTATTTTCGTGGTAGTAAAAGTACAGTCAAATTATGAAGAAAATATGAGCAAATGAACCATTGTTCGCTGTCACACTGATTAGGCATTTTCGGTACCTGAAAATAACACACACAAATCGAAAATTTATTGGTAAATTAAAATGATAACTTGCAAAATTCGCAGAAACAAAAAAGATCAAATCAATAATTGTAATATTCTTCCATACTTCCGAGAACTTTATCAATTCATGAAAGACAAGAGTTTCGCTCGGAACAGACTGCTAAAACTCTGGACTATACTTGTGTTGGAAAA
>TRINITY_DN9975_c0_g1 [organism=Dendroctonus valens]
GAATTTACGTTGTCACGGTAAATGTGTTTCCACTATGTATTTGCCCACCAGCCGGTCCTACACCACCGATTATCTCCCACTTATGTATTTTGTTCTCAAAATTACAAAACAGCACACATCGTCGCATACATATGCACAAATAATACATACACATTTATGTTTTAATTGTCACAAAAATCCGACTCACGACACACACACACACACACACACACACACACACAAAATACATCTTCCAAACAATCAACCCCGCCCTCCCCATTTTTCACGAAAAAATCTCCCATTACAAAAAATGCAAAAATACAAAAGTAATACAAAGCACCCATTGTTGTTTGACTCT
>TRINITY_DN10960_c0_g1 [organism=Dendroctonus valens]
CATACTTGCCCTCGGCCAAGGTGATACCATTTCATAGGTGGTGATTAATGACCCCATCGATCAAAATTCTTTTATGGAATTAATGGACAGGGAAAACGATGGTTACATAATACAAACTAACTGATTCAAAGCTGGAAAAATTCAGACATGCTAAACATTTCAAAGACATTAAAATAGCTGATTAATAATTATGTTACTGAGTTAAAAATGACGCAGAATAAAGTTCAACAATTCATTATTGTAGTATAATTACTACAATATCGATAACTACTTGATTATATTTGATAACTCAACATACGTCTGTTTGTTGTTACAGCCAAGGTTATAGGTAACTCGTTGATTTCTG
>TRINITY_DN23687_c1_g3 [organism=Dendroctonus valens]
ACTTTCAGCCCCAACGAATATCCATATAAAGTTTTAAAGGGCATTGTTATGTTGTCAGATATTGAGTGATGTAAATGTTACGGTTAACGTTCGAAATAATGTTAATCTCGACATTAACCAGTTAATCTCGAGAATAACATGTTCCGTTGGTTAATGTCCGAATATTGGCGAGATTAACGCATATTCACATAAGAAGTATTCGCAATATATTATAATACATTATAATTAATTATAATAATGTATAATGTATAATAATAATACATTCAAGATGAACAGGCAAAATGGCTAAACTTGACTTTCTCCAGGTAATGTTAATAATTTGATTTTCTTTCGACTTTAACAATAAATTTGTGCTAACCTCGAGATTAACTGATTAATGTCGCGATTAGCTTAGTTCGAAGTTGAACCGTAACATGTACCTTTCCAATCTAAATATTGAGCGTTTTTGCAATTTTCGGCCATTTTTTTAATGCTTAAACTACTTTACACACTTTCTATTCTTGCAAACGAATTCTTAAGGCACTTTTATTTAAGAGCAATCCCTTGGCGAACTCGAACGAATTAGACTGATGCTTTTTTGTTTTGGTTTCATTCAAAATAAAATTCTATTTTAAATAAAAATCACAAAAATGTTGAAGTTAAAAAAAACACTCTTGGTCAGGTCATTCCAATTAAATATAGATGTAGACCATAAAAAAATCTGACGGGGTGACAGCACAGTATCTAGCGAGTCAAGATTCTTTTAACTTTAGGAATAATTAAATTTATTTTAGAAAAGAAGTTCTGCGAATATTCCTACCCATATATAGCTGCCTGTGGCTTTTTAATTCTACGAGTTGTATTCCGTCTAGAATCATGTTACTATGAGAAAATAAAAGAATCTGGTACGCCTCTAATTACCTTTAACGTCTGGCTTTCACTGTCTTGGTTTAAATTATATTTTTATCATGGCATTCTAAAATTTCCAAACTTATTAAAAATGTAAAAGAAATATAAAAATATAGTCTCTTCTGTTAGAACAGTTAGTAGAACGTCTCTGTTGCGTAGTTGTCGACGCTCAGGAATTCTGTTAAACTATAAATCACTGGTGCAAGTTTTTATCGATTTAACATAATACTTGAATGCTGCACTCTGCATCAGTAATATAACATCAACAAAAGGGAAAGGCGGTTATCACTCGTTCGATCTAAATAAAACAATATAAAATTTTATGCATCTTTCAATACAAGCATTCACCACAATATATCATCCAAAAGTATGATAGATACATGTGTATGTTTAACTGTATAGCTAACTAAAATTTGATCTTTAAATGGGATATGATGCATTGGGATATTCATAATTTTCGAGAATATATTAGATTTACGTAAAAAAAATATACAAATACATGAACTTGACAATTTGCAAAAAAACTAAAACTACGAGCAGTTTTTTAGAAATTTTGTATTTATTTAGCCTTGTTAAACTATATGTTATACACTCTTGTATGTTTCGATAAACATAGTAAAATTGCCAGCGAGGCGTGAAGGTAACTTTTCTAAATTAATTTCTTTACTAATTTGAATTTTTCTTTTACAGCCTCAGTTTAAGTTTGTCGTAGGATATCCTCTAGGTGATAGTGCTTGATTACCACTTGGTAAAGAGGTCGTTCTTTGTTGTGACCTAAGAGCACTCCTTATCAACCCGTAATAAAAGACTGGAGGAAATACTGTTTTTGTAAAAGGCAAACATCTTGATTCGAAGGACCCACCAAAAAGGTTTTGAATTCTCGTCAACTATAAAGAACTTGGCTAAAATATATACATATCTACATGATATTCCAGCCATTAAGTGTTTCTCATTGATCAAGCAGATGAGATTTTACTCAAGACAAGAAACCTATGGACTCCGTTAAAACAGTCCAATTATGAACACCCTGCACAAGTATTCAACTTTTTGCTCCGCATACGCCGCCAACTGTAGCTTTTTAAAGGTTTAATGACATTCTTTACATTTGATGAAGCATACATTTCTATTGACAGTAAATTATGAAATACAGCATGTTTTTTTTTATATTAGAATACTGTGATGTATATGTGATTGCGATTAAAGAGCACATCTGGGATACTGGGTTGGCAAAGGAATCGCGTTCGTAAACGAGGAGTATTTGGCATTTTTTAAACCTGTTCTATACCCAACTACACTCTGAATTAAAATATATTTTCCTCATTTCCACCATCTTTGGTTTCAAAAGTAGTTTAACATTAGTTTCATTATTCTACAATCATTAATATCGCCGTAAACTAATATGAGTTATTCAATAACTTTTCATATTTCGATGTCTATTCTGATTTGTTACTTTCTGGACTCATCTGAATGGAAAAAAACACTTAGTTTAACCTAATTTAAACAAAATGATTTTGTTATATTTGCTGAAAGGAAACGAACCAGTGTCAGGCTTCAGTGGTGCAATGTATTTAAGAATGTTTGGCGGCTGTATCTCAAAAACTACTCTGTGTAATTCCGAAAAAGTACTAGTTAATAGATTCGCAAATTCAACATCAAATAAAACTTAAAGGTATACTATAATACTATAGTATACTATCTGCAATAATTTGGCTTTGAATTAGGCTGACGAGCAGTTTCTGAGAAAATCCCCAAACACGTGGTACATCTCAAATAAAGTAGGTCTTCAGTATTAACATTTAAGCAGGCAAAATACAATAACTACTTTAATTTATATACTAAGGGTCTAGATAACTCGAAAAAAACTGTTAATTTGCTAGATTCACTTTGTAATTATGTATAAGCAATTGTCTTTGATGCAAGAACGAGATAAGTTTTCGTTTATTCGATTATTGAAGTTGTTTGTTTCAGTTAAAGTACCCCAACCATTATTATTAGTTATATACGCCAAATTATTAGTTATGTGCAATCAAAGTAAACTGGGTCGGAAAATCTTCCTAGCAAATATTGAATTAAACTACATCGCTGCCCAACTTTATTTTTCTCTATGATCTAGTCCATGACTATGCAATATTCTATATTTATGTAATGCCACCGTTTCAAACTCTTGTAGTAATGTGTATTTATTTAAATTTTCTGACCACTTACTACATTTATTTGGATGTTGTAAATTTGATTTAGAAAAAAACCTTGAAAATATTGTTCATACGGTCTACAGGTAGGAAATGGTGATATTAATTTATTTAAGGCTACAAACATATAAGCATTTGTTATTCATATTATTTGCAATCGACTATATAAAATGTTGTTTCAGTTATTATCTTAATGCTCAGGGACCTTAATCTTACTATTTAGTTTTTTTTGTAAACACTTTGTTCGGTTATGCATAGTCTTTCATGATTGTACATAATAGTGTAGCAATAAGAAATATATGTGGTTTGAATGTCTCGATTAATACTTTGTCTTGAATGAACTCGCATGATATATTAATTGCTATACTTCAATTTTAGTCTTACTGATTACAATTTCAATTCTTCCATGACTCTAATATCGATATAAAATAGTGAAAAGAACTATATATTAATAAATCAGACAAACACTGTGATTAAAATTAATTCTTCTCACTAATACTGAACTAACATTTAGTAGTGTATCACATAAATAAGTAAAATATCGTAAGTGTCTATCAGAAATAAAACATATTTTTAAATAAGTTTCTATATTAAGAATCGCATTTTGCTGTAAAATCGAAGTCATAAGTAATGTACATGTATTTATTTTTATTTGTGCCCTTGGTAATGTACAGTTAAGATTATCTGTGATGAGTAACGTCGAAGAAAGTGCAATGCTTTGATCAGTGAAACTTGTGATTTGTCCATTGTCCTATCTCTGAGTGTTGTAGAATAACGACTAAGTAAGTACTAATTTAATTTATCGCTTATTTTTTTCACATTTTTCATGTTTTTTTTGTTTTG
>TRINITY_DN25311_c1_g1 [organism=Dendroctonus valens]
GTCACAGAAAAAAAAACCGATGCGAATAGTAGAAGAAAACAGTCATTTGCGTATCATTTTCAAATTCGAAGTGATCAAATCCAAGTATGCAAGGCATTTTATCTAGGAACTCTAGCTATCAGTCAAACTCCGGTGTATTCCGCCCATTCCAAGACAGACATCTCAAATATACCCGACACGCCAAAAGTCGGCAAATATATTAAACATAAAATACCTGATGAGGACGTCAATTTCGTGAAACAGCACATAGAATCTTTGCAGGGCTAACACACAAAGGGAGTATCTAGATTCTACTCTCAGTATAAACAAAATGTACAGTCTCTACGTTGAAAGTTGTATCGCTGCTCATAAAGATGCTGTAAAACAGTCTTTTTACAGAAATATATTTTCTACAGAGTACAATTTATACTTTCATCGTCCAAAAAAAGACAGGTGTGACGTCTGTGAAGAGGTAAAATTAAAGAAAACTGAGAATACTCTAAGCGAAGAAAAGGCTAAAGAATATGAGAACCATGTAAAAGAGAAAACTGCAACGAGGAATGAAAAAGGAAAATATAGAGAACGTAAAAATACCCCATTTTTGGTGTTTGATCTGCAAAATGTTCTGCCGTGTCCCCAAGCAGAAATTAGCAACTACTATTATAAAAGCAAACTTAATGTATATAATTTAACGGCAATATTGTCAAGTACAAAACAAGTCTACTGTGCTGAGTGGCATGAAATGTTAATGGGTAGAGCTGGCAATGACTTAGCTAGTGCATTAGTTAAAATTTTGGAAGCGGTCTTTGCAGACAACAAAACTTTAAAGTTTAATACTTTGGAGTGACAGTTGCGTACCACAAAAACGTAATTCCCTTATGTTCTATGCTAAAGCATATTTTTTACAAACGGACCCTTCAATCCATTCTATAACTATGAAATTTTCAACTACGGGACATTCAGATAGATTCCGTGCATAGCTACATAGAGAGGGTTTTAGCCAAAATTGAATATTTTTCACCAGTGTCACTCTTAAGAATTCTTCTAAAGATTAATTCTGCTAAGCCTTACAAGATTATACAGATGCGCACAGAAGACTTTAAAGATTATAAATCATGTACCTCTGCTTTTAATTATAAAGTTATACCTTTTTCAAAAGTAAAAGCTCTAAAATTTTCCAATTCTTTTACCGAGGTAGAGTATAAAGTATCACACCAATTACTAAATTGGGCAAAAAGTTTCAATAACA
>TRINITY_DN24766_c1_g5 [organism=Dendroctonus valens]
TATAATTTTCAATTTGTCTTTCTAACTTTGATGAAAGGTGTGGAAGGCCTCGTCATCTTGTTCTTCCTCTGGAACAGTGGGAACATTTTCGTCAATTACAATATTTTTGTACCATAAAAAGCTTTCATTTTCTTTCCATTTTTGGCCATACAGGATACATAATAGTTCATCTGCGTCTTTTTTCGTGGCAACACTAATTGGATGAATGAGAGGGAGTTCGTTAAGAGGAATTTAAATATTTTTTCCCATTTCCAATCTCTCCGGAACAGGTGTTGTTTTGTAAGATCTGGCTCAGAACGAAAAAATCGTTGGCCCTCACAGAAACAATTACACGACCCTTTTTTGAAACTCCTTTCTCTATAAAAATTCTTTTCTTATCGATAATTTTATCCCGTTTTTGCAAACAAGTTTGAATCCCTTTGACATTCTTCAAGCTTGAATGTTTTCCAAGTTGTCTGATTTTCCTATTTTTCCGAGCAAAAATAATAGCAATTGATACAGGGACTTGTGGTATTTTGCTTCAACTTGAAGGCTTTATACAATGCAAATAATCGATAAGATTAAGGATCAGCTGTTACCTCCAATTTCTAAATTTTGTGACTTGTGGG
>TRINITY_DN24813_c2_g2 [organism=Dendroctonus valens]
ATTTTTTAAATCAAATTCGTCTGGTACTAATGTAAATATTTGTATTACTTTGTGAGTAGTTATTTTTATGGGTATATGGGTGCTTCCATAAATTCTCATAGGAATATGTAAAAACCAGTTTACATTGTCTCTAAAAACTAGAAAGCCTTGTCTCTTGTTGAGTAATATTCCAAACCCTACTTAGAGCGAACCAAGCAGACTATAATGCCCATATATTTTGGTTTGAGTGTCCGCTTTCCCAACCAGAACATTTCCGAAACTTTAAGAAAGTTTCTTGGATTTGCATGGGAATTTTCTGCTTTACAAATAGTCTGTCTGTTGGCGTATTTTTAACTAAGCTTTAATAAATATCACTCTTCAACCGGAATAAACCAAAACATTTATTTCTTGAAT
>TRINITY_DN28986_c0_g1 [organism=Dendroctonus valens]
GATGATCCAGAGTATGCCAAGAAGTTGGCCGAAGAAACATGGGGAAAGCATAAGGATGCCGAGAAGGCAGCATTTGATGAGGCTGAGAAGAAGAGAGAGGAGGAGGAATCAAAGGACGCACCTGATTCTGATGCTGAGGATAATGATGACGATGACACTGAAGATGATGATGATGCTGATGCTGAAACCAAATCAGACTCCAGCAGTGGAGACTCAGACAAG
>TRINITY_DN21224_c5_g1 [organism=Dendroctonus valens]
TTCCTTTTTTATTCCAATTTTGTAGCTATTCGATACTTTCTGCTCAAGTCTGCTGTAATTTTAAGTTTGAATTAAAGTTTTTCTATAGAAATGTATACAAACTTTTGCGCCGAACGTAAAGCTGACACTACCTTACCGCCGACATCGGAAGCGAGTTCTCATTGACAGTGATTTATTGTTGACAATGAAGGTGCGTGGACACGTCGCAAATTCAGAGGTCGGAATGTGCGCAGTGAAAGGATTTTTGAGCGCTTATGATAACGAACTTAAAGTGAATCGTAAACGAAAACTGGGGTTGGAGACCGATGGTGAACCATCAACGATAGAAGGTGGTCCATCCACTTCTTCCGCTGTGACTACAGGATTGATGGGCAAGCGGCATTGCGCCAGCGGCGGTAGCTCATCGACCGCCAAATCGTGGCCGAAAATGAGTGGTCGCGACTCGTCCTGCCAATACCGTGGCGGTTTGTATGGGCGGCTGTCGGCGGAGAAGCTAGTGAAGGTATTGGCTGAGCGAAAAATGAAGTGCACAATTGAGACGCTGGATGGCGGTGGTGATTCGGCCGCGTCGGGCCGCAAAATCAAAGTGGTCAGCGTGAATGGCGGGGAGGCTGAAGTACTAATGGAAAAGGACGGCCAACGAACTCGGATCCGTTGTGGCGATCAGCAACAGCGTCTCATTATCCAGGCCGCCGTTTCTGATTGCCTAAAGTGCATGTGACGTATTATATGCTTGTAGAGCAGAGGGTAATATTGACGCAAATGTGCGGATTGCTG
>TRINITY_DN22125_c0_g1 [organism=Dendroctonus valens]
AATCGGTTGCGTTTTACGTTTTAACCAATTTGAGAATTTCGCTAAAAATTTGCCGTTCATCAAAGCCTTAAATTACCAAAGAGCTTTTTGCTTGAAGCTGCTTCTTCGATCGAAGACAATCCATTGAGCTCATAAAACCAACAAGCAAAACTTCGATTTTTGACCGAAAAAAGCTGAAATGTCGCGAGCTTGATACCATTTTCATCGTAAAGAAATGAGGAATAGAATTTTAG
>TRINITY_DN23876_c1_g4 [organism=Dendroctonus valens]
GATTATGGGATTACTATATGTTTGAGACCTCGTGGATGCGCGAAGATGTCACGGAATCAACTTAAATAAGGTAAAATAAGAAATTGTGCGAAGAGTACACAAATAACGTCAGGCACAAACCTTATTAGTGGCGGGGCTTATTCAAAATCAAATGTGCATGTGCAGATCTCAATATAACGGCGGCACTATTAGTGGCTTAGCTGCATCGTGTGTTCAATATCTGTCTAATGTGTGATTCTTTTTTTAACATCCAAATCGTCCTTATTTTGTTTGGTTTTTACTGTGTAATCAGCAATTTTTGTAGTCCAAATTGGGCTGAGGTCTTCGGGCACGTCATCATCATCTGTGGCTTCACAA
>TRINITY_DN20016_c0_g1 [organism=Dendroctonus valens]
GTTTTCGATCAGGATTTCAAGATTAATGCAGACTTAAATTTCGGTTTTAAAGATTTGGCTGTAGATTAAGAAATATAGTTTTGTTTATTTCAATGAGACCATTTCCTTAAAAGGTATAAACGGTCGCATTGAAATACAGAGCACAATCTTCCTTAAAGTAAAGACTAAATATTTCAAACTAAAATTAAATTCTGTATACACCCATCTTACTGCTCAGAGACTTTGATAATATACATAGAAATCAAGTCAATTCAGAATTACTGCATCATTCAAATCATCATTAGTATTTTAAAGAAATGTGGCGAAGCCACGAAATGATTTATGAAATTAATATAATTTTATTTATTTTTCCCTAAAAATGGTGCATGAACCACTACCTATAACTAACTAACCATACTAACCTAGAATAAGAGAGTTTTCATCTTTGTTTTTATTTAGATTAATACTACATGTATTAAACAA
>TRINITY_DN10625_c0_g1 [organism=Dendroctonus valens]
GGCTGGTAAAAGTCAAAATATTTGAATATTTAGTGGGAACAATGATCGCTTTTAGGATGTGATTTCTTTAAAAAGTATCTGTTTGAACAAAAGAAGCAACATTTTCAAGTTTGGCCGCTAAATTTGAAAGATTTGCACATTTAGTGGAAACAATTGTAGCTTTTAGTTTGCAAACCCTTAAAAAATCATCAAACATTTTGAGTCTAAAACTGACAATTGTTTCTACCAAACTTCCTTAAACAACAT
>TRINITY_DN24716_c0_g2 [organism=Dendroctonus valens]
GCAAAATTCGAATAGTTTCCGCATTGCTTACATTTGCTGCCGCTATTAAATATCGCTGTTAAAGTGATTTCAACTGGAAAATATTCGCAAAATAACTGCATGTTTGCACAGCTTGAAAACACCCAAGTTCACTAAGAAAATGAATTTATTTTATAAGATTTTTAAGTGTTTTCCTAGAAGATTAACCCCAGATAATGGTTTTTGTAGAAATGCCATTGCAAAAACATGTTAGGTTTTAAACACTAACCACCCTGTTTAACAAGTGTAAATCTAAGTGACGAGAGCGTATTAAGAACTTTTTACAAGGTGCGTGCAAAAGTACACTATGTACATGAGACAAGAGTTACAAAATCATATATAATCAATGTGCTCTTATCAAAATTTTGTCGCCCAGAACGAACTGAAGTTCGTTAACGACGAAGTTTTCCATA
>TRINITY_DN10620_c0_g1 [organism=Dendroctonus valens]
AATCAAAGGCAGAGACAGTACTTGTCTCTCTCAGAAGTGACAAATTTAAACTGAAGTTGAAAAGAATCACCCAAGAAAGAGCATCCATTTTAGCACTATCTTGAGGAGGAAACCGTGTTCTAAAACACCTGTAGAAGGCCTTTCAGTCATTTGGGCAACCGAATGATACTTTGCGGCTTCAAGACTTGTAAAGGCCGCTTTTTTCCGTCACAGAAAACGCTAAAAGCATCAAAGAATCCACCCAGGACTTGACATCAATGAAGATTTACCCAGAAGAACTAATGGTAACCGCAA
>TRINITY_DN24360_c2_g12 [organism=Dendroctonus valens]
ATTATATATTATAATATATTTAAAGCATTGTCGGCATAATGGGACTGTCATGGGGAAATTATTCCACTGACAAAGTGCCTCAGCCAATCTTCCAAATTTTTAACAAATCGACGTGTACCAGCAAAATGGTTTCCTTCTACTTCACTTTTGTGCCGTTTCCGAAAACAACCAGCATGGATGGCAGCGAAGTAACGATTTGCGGATACAACTCGGACCATATAGATGGTGACATCACATGGGTTCCTCTATACTCGCCGGACACTATCGACTCTTGGACCATTGAAATCGATAGCATCTCCTTTATGGGAAAAACGCTGACCAGTAGCTCAAATAACCTGAGCATCGTCGACACCACCACCAACGAGATGGGGCTCCCGTCTGATGTTTACGAACAATTCACTGATTTGGCCGGTATAAACTAAACCGAGTTCAACTGTTCGTTGGCTGAATCTTTCCCCTCACTTTTTTCTTTAACATCAACGGCGCTTCCTTTGAGTTGCCGTTGAAGTATTGGATGTGGCATTTGGACAACTACAATGCGAACTGTTATCTCGTCATCTCGGATAACAGTGAAAATGGCTACGACCTCGGGTTCATGCACCGGTTCTATTCCATTTTCGACACCGATAATGAGAGAATCGGTTTTGCCGTGGCGAAGAACGTGTCGGAAGCGACGACTACAACTACAACCGCGTCCAAAACGGCTCGTCCAAA
>TRINITY_DN11916_c0_g1 [organism=Dendroctonus valens]
ATTTACGAAAATAGAGCTGTTGCGACGCTGAATAGAATAGAATGGAAGCAATATGAAGAATTTTCAGCTTGGTGTTCTCTTAAACAATGCAAGCCCTACCAAGTAGGACTTGAATTTTTCCAAAAATTGTTTCATCGGTTATCAAAATAATTTCATCTCCAAGTAAAGGTACTTCTTTAAAAAGTATTTTAAATTTTCGTACAAAAACTTCGTCTTAATGATAAAGCTGGTAAATCGCCTTTTGTGTAAGGAACAATTACATGTTTGGCAGTGTGAAAAGTTGTTTCTG
>TRINITY_DN22661_c0_g3 [organism=Dendroctonus valens]
GCAAGGGATCGTTTTGTTTTTGTGGTCAATTTGTGAACAGATAGGATTAAAAACTGGTTTTTAAACACTTCGAATACAAGAAAATTATGACTCAAAAGCAACATAATTAACTCAAGTGAATACATATCAACATCAATCAGATTTCCCTGTCCCAGGCCTACATGTATAACCTGAAAATGCTAAAGGAAAAAGGTCAGTTGAAATTTGAGGATAAGTGGGTTCACATGCGCCCCATTGTTTTGAAACTTCTGAAACAAGAAGCGGTGTCCCAAGCTGAGTGGCATGATCTGTTTTATGATGTACATTTGGTATGTCTTTGGGATGAAAAGGGGCCTGCAAAACTAAGGGATCACCTGCATGAAGACATAGTACAATTCATTAAGCAAGCCCAATCTAGAGTATTAGCTCAGAGGGAGGAGGAAGCATTGTTAAAAGCCTATATAACTGAATGGAGGAAATTTTTTACACAATGCAATTATCTACCAACCCCTTTTCGACAGCTGGAAAGCAGTCTTCAAGGAAAGACAGCATCTGCAGGATCCAGTATGCAAAGTAGCAACAACAAAAACAACAGCACCGATGAGTGTATTGTACGTAAATTGATGCTCGACAGTTGGAATGAAAGTATTTTTAGCGATATTAAACGTAGATTGCAAGAAAGTGCTATGAAATTGGTGCATGCTGAAAGGAATGGAGAGGCTTTTGATTCTCAACTAGTTATAGGTGTAAGAGAATCTTATGTAAATTTATGCTCAAATCCTGATGACAGATTAGAGATATATAGAGACAATTTTGAAGCAGCTTATATTCAGAGTACGGAAATGTTTTATAAATTAAAAAGCAGTCAGTATTTGGCTGAAAATGGAGTACAAGCTTATATGAAATATGCCGATGCTAAGCTTAAGGAGGAAGAGGCGAGAGCCCAAAGATACTTAGAAGCTGGCTGCTATGGTGTTATACAATGCTGTGTGACGGTGCTTGTGCAAAATCCTTTACCAATGCTTATAGCTGAATGTGCCCCTCTTATTAAAGCAGGAGAAACTGATCGACTGCAACTAATGTTCAGGTTACTAGAAAGAGGACCATTAGGAGTCCAGCTAATGTTGCAACAGCTTGAAAGGCATATTAGTCAAGCTGGCTTGGCTGATATGGTGGCTGCTGCCGATGTAATCACGCAGGATTCCGAAAAATATGTGGAACGCTTATTGGACCTATTTAGGAAATTCAGTAAATTGGTTCATGACGCCTTTTCAGACGATCCTCGATTTTTAACTGCAAGAGATAAAGCATTTGAGGCTGTAGTTAATGATACAACAGTATTTAGATTAGAATTGAGTAGTGGACGAAATGTGGCAGGTAAGATGGTCACCCCTGAGAGTAAATGTCCAGAGTTATTGGCCAATTACTGCGATTTATTACTTAGGCGGACGCCCTTGTCGAAAAGACTTACCAGTGAAGAAATTGAAACGAGATTAAGAGATGTGTTACTTCTCCTTAAATATGTATCGAATAAAGATGTTTTTATGAGATACCACAAAGCCCATTTAACTAGGCGACTTATATTAGACTCCAGTGCAGATAGTGAAAAAGAAGAAGATATGGTTGAATGGTTGCGAGAAGTGGGAATGCCAGCGGATTATGTAAATAAGCTAGCAAGAATGTTTCAAGATATTAAAGTTAGTGAGGATTTGAATGCCCAATTTAGAATGTCGACGGAACTACATGATGCCATAAATATTAAAATTTTAAATGCAGGCAAGTAGGCATTGCGTTTAGGCATTGCTAAAATTATGGTTTTTATCAAATGAAATATTTAAGGCGCCTGGGCGAGAGGATCGGAAAGAGTTACCGTTAGTTTACCCGTCGAATTAGAGGATTATATTCCCGAAGTTGAAGAGTTTTATAAAAAGAAACATTCTGGTAGAAAGCTACAGTGGTAATAATTGTCTTTGTTCAGAATGAACAGATCCTTAATCAACCTTCTATGGCTATGCAGGTACCATCATATGAGCAATGGAACTATTACGTTTGCGACTAATGGCGGTAAATTTGATTTGGATGTGACTACTTTTCAAATGGCTGTGCTGTTTGCGTGGAACCAAAGGCCTACTGATAAAATCGCTTACGAGAATCTTAGATTAGCTACTGAGCTTCATGATGGTGAACTTCGAAGAACCTTATGGTCCTTGGTAGCATTTCCAAAGCTGAAGCGGCAACTGCTGCAGTTTCATCCTTCTGTAACCGCCCCGAAAGACTTTGACGAAAACACTGTATTTTGGGTCAATCAGGATTTCGCATTGATCAAGAATGGGAAACCGCAGAAGAGAGGAAAGGTAAATTTGGTGGGAAGACTGCAATTGAGTACCGAGCGGTCTCAAATAGAGGATAATCAATCTATTGTACAGTTGCGCATTCTTAGAACACAAGAGGCTATAATAAAGATACTTAAAATGAGGAAAAAAATTTCAAATACAACTTTGCAATCAGAGCTGGTCGATATTTTGAAAAATATGTTTTTGCCATCGAAAAAAATGATCAAAGAACAACTTGAATGGTTAATAGAACACAAATATATGCGCAGAGACGATGATGATATTAATACGTTTATTTATGTGGCATAAAATTGATGTTACCATTAAGAATATAACAATTTAATTGTTACTAAGAGCGGATCTAATTTGGACGCAACTGTTAAACAATAAACATGATTTAGTCAAATATTTACTTTGTATTTATATATTAATTTAGTTAGCTCTAATGGCCGAAATTTTTTCACATTTGTATTCATTTTTTAGTTTCCATATTTCGAAAAGTGTTGTTGAAAATTATGGATTCAAAAATTTTAAACACTAAGTTATGCATTTTTGTTTAGCAAAGTGGCGAAATCATGAAAAGCAGGTTATGTTAAATGGACTTCATAATTATCAAAATTAAAAGATCTTTCAGAAATCCTTGC
>TRINITY_DN26529_c0_g3 [organism=Dendroctonus valens]
TTTAGAAAAGTGTCTGGTTTTCTCAGGAAACGCGAAAGTGCGAAAATTATGCATTTTCTCAAAACAGCGCTTAGATTTTTGCTCATACTAAGAGAATCTTTGGAGTATCAGACCTCTAGTTCTTTCTTCTAGATAGAGCATTAAAGTGCGCTCTTTTTCATATGCAACATCGTTTTAGAAAAGTGTCTGGTTTTATCAGAACAAGCGAGAGTGCGAAAATTGTCCATTTTCTCAAAACAGCGATTAGATTTTTGCTCATACTTTGAGAAGCTTTTGAGTAGCAGCCCTCTAGTTATTCCTACTGGATAGAGCATTGAAATGCGCCCTTTTTGATATAAAATGTTGTCTTAGAAAAGTTT
>TRINITY_DN20362_c0_g1 [organism=Dendroctonus valens]
TAAGGCGATGTGTATACAATTTTGAGTTTTCACTTTTATCTGCTAAAAACTCGAAACCATGTAGATTCGTTGTATGTTTAGTAAAATTTGCTGTCTGCCTGATCTATCCGGCGTTAAACATTAGCATTCAAGTAAATGGCGTTCGAGTATCAGAACGCGTACAGGCAAAAACGTTCGGGGTCTGTGAGCTATCGTCAAAAACTTGCCGTTTTAAAGCGGATGATCGTTGAGTATGTTCACGAAAATGCTGCATTGGTGGACGAACTTGAAGAGGTCGAAGCCAAGATATTAATGAGAAAGGAAGAGCGGAAGTTTCTGCTAAGGAAATTGTGTGAATATGACCCAGTAGTGGCCCAAGAAGTGCAGAATGCAGCCAAAGGAGGTGCACCAGCACCACTTGCTGTTAACGATGTAAAAAAGTACAAGAAAAAGCCCTCAGAATCCTCAAACTCCGAGCGACGGTCTTCCACTTCTAAACCTAGACGACCGAGTGTGAAGAGCAATAAAAAGAAATACGTTCAGCCAGTACCTGTGGATATGCTGGGCAGACCAGTGTTTCCCATTGATCTAGGAAGGTTAACAATACATTCTTTGGGCGAAGTAGTGGTGGATAGATCAGAGTTCCACTCAGAAGAAGCCATTTTTCCAGTTGGATATGTATCGACTAGGATATATGGCAGTTTAAAAGACCCTACGGTCAAGTGCATCTACACATGCAAAATATCAGAGGAAAACGGCCTACCAAACTTTGCCATAGCTTGTGACGAATCTACACCAGAAATAACAGGGGACACTCCGGATATATGCCATTCCTTACTTTTGCAGCAAATTAATGATGCCCTTTCATTGAACGTTGTCAGTACGAGGCCCAGAGGAAATGAATTCTTCGGCCTAACTCATCCCACAGTGTTACATTTGCTCCAGAGTTGCACAGGAACAAGAAAATGTATCAACTACAAATGGACGCGGTTTGAGGTATCCAAAACAGCGGAAACCAGCAAAGACTACAATGACGCGGGGCTGAGTTTCGACTATTTGCAAAGAAGTATTAACATGTGCAAGTATAAAATGGCACCTGATGTACTACAAAAACCTAGTGATTTTATTGATAGTATATAGTAAGGAGTTTTTAAATTGCCTAGTTTGGATTGCTTTAGTTTTCTGTCAATACCTCTAATTTGCACAATATGTTGTGCACTTGGGTGCCATTTGATTCCATTGATAAATAGTTCAGTGTTTGTGGAAATATAGAAGCATTGCGTTGGTTGCCGGTAGATATCAGCTAGCTTTAATTTTCCTATTTGCCTACTGAAAAATCTCAAATGGCTAGAATTTATCTGTTTATAATTTTATAATATACATCTGTTTTATACTCGCTTATTTTTCTAATTTAATGTGATAAGGTGAAAACTCTTAATAGCCTTAGTCAAATTGTGCCTTTGTACAGTATACGAGAAGGACAAGTTGTCAAGTTTCTTGATGTATCGCACATAAAACATGATTTAATAGAAGCAAAATGCGATTAAGTCCATTTTTGAGCGCGCTTTGAGTTTTTGATTAAGACGAAATGGCGAATACGATGAATGAATCGGATGGTTGTACGAGTAAATTAACATTGTCTATTCCATACGCTTCACATTTTTTTCTGATCGACCCAGTAGTAATTACTCGTAAAGGAAATGGCGAATGCAACGTATTGGTTATGAGTAAAAATTGTATATGACACATTTTAAATGTGTATTTGATATCTTGCAAAGAAGCTGTAAATTCTTTATTAATTGCCTG
>TRINITY_DN17556_c1_g6 [organism=Dendroctonus valens]
TTAAAAAAAAAAGTTTTTTCTTATTCAAAAAATTGCTGAAAAAATATTATTTGTTGCGTAGGCTATAAATTTTTCTATCACTGCATTTTTTCTTTGTAGTGAATTCCTTGGAGAAAGGAAAGAGTCAAATATCAAAGCTAAGGTATTCTAGTAGTCGACGCTGTTCATTCGAGTAGAAACGGTCTCCAGACCGCCTTACCGAAACCGCTGAACGCCGCCCAAATCATCAGTGAACGTCATTAGTATGAAACGTCACCGACCCAATAATTCTCAATAAATTAAAATATAGCATCACACCAAATTATTTTCAACGCACAATTTTAATTTGAAAAAACGCCATG
>TRINITY_DN35382_c0_g1 [organism=Dendroctonus valens]
GCGCGAAGCTCACTGCCGTCTACGGCTCCGGATCTTCCGTCAGCTATGTCGTCCCTGGCTCAGCCGCACCTACTGCCAGCTGCAAGTCCGGCACCTGCGGTAACGGTAACGGTGGCAATGGCGGTGCTGGTAACGGCAATGGAGGCAACGGCGGTGCTGGCAATGGTGGCGCTGGTAACGGCGGCAGCGGCAATGGTGGCAACGGAGGCAACGGAGGCAACCCGCCCG
>TRINITY_DN26663_c0_g1 [organism=Dendroctonus valens]
ACGACAGTTTCTGTTTCTCCAGCAAATCATTAGTCCGCAAGAGCTGTTTGTTTTGATTTTTTTGCCGAGTAAGGGACTTCATATGCACTTCAGCGTCATGTCCTTCGGAGATTGAACTAAGACTTTGATCACTTACAGCGGTTAAAATATGGGAGTCTAGTTCGGCTGCACATTCTAATTCCCTTTTGACTTGACCAGTGATTTCTTCCACAGGCGTATTGTTTGCAATTTGATAATTGTACAAAACGGCTTTCAGTTTGTGTATTTCAATGAACAAATCGGCATTCTTTTTCTGTTCGTTTTTCAACCGATTAGACAGATCAAAAATATTTCCAGTTTCTTTGATTTTATTGTCAATAGCTTTAATGTTCAAATGAACTTGCTTATGGTCTTCAGTCATCTGATTAATTACGGTGTCTTTCTCGCGCATTAACTCGTGAAGGTGGGCCACTTCTTTAGTTAGCTCAGAAATTTTCAATTCGTCTTCTTGTACACTCTTTTTTGGTGAGTAAGTCTCCAAATCCTTCAGATTATTCTCCAACTCGATTGCTCGGTTTTGGTAATATTTCAAATCCTCGTTCAGTATCTCCAAGTCACATTGATTATCCACAATGAGAGCGTCGCATTTTTTCGCCTTTTCTTGCAAATCGGCAATAGATTTTTCGCGTTCGGTTAAACTCTGCTTTATGTTTTGCAAATCCATTTCTTTCGCTCGAATTGTCTGCTTATGATTTTCCAACTGATGCGACATCTTTTCGATGAAAGTATTCTTATCGGCAATAGTTTCTTTTAACTTTGTCATTTCTTCAGCGGTGGCAGCCCGATTTTCTTCTAAGCTTAGCTTGGCTGTTTGAAGTTCCTTCACCTCCTGCTGAAGCAAACCTAGTTGCTCGTTCAAATGGCCCAATTGTAAACATTCTGCTTGTAATTGCTTTAAGCTCATTTCGAGTTTTTCGATAATTGAGTTCTTGTCGTCTAGAGCTTTATTTAAGTTGGATAAGCTGTCTGCTTCATAACTTTGCATGGAGAGCTCTAAATCCCGCTTCTCTTTGGCCAGGTTTAAATACATTTCATCTTTTCTGACCGAATCTTCTTTGAGCGCCTGCACTTCTTTTTCCTTTTCGGATAAATGCATTTTCTTTTCGGCCAGCTCTACTCCCAGTAATTGTTCTCTGTCCTTTGCATCCTGCTGTTCTTTTTCGAAGGTTGCTGTGGCACTGTTCAGGGCTTGTTCGGTTTCATCCAGCCGGCCCTGGAGCAGGGTGATTTTGTTCTCGAACTCATCTAATATTCGCAGTTTTGCATCCAATTCGAGAATCATCTTGTTTTTATCGGCCAGTTCCACTTTTAGCTCCTCGATTTGCTGAATTAAATCGCTACTGCTTTGAGTGTCTTTGAAATGCACTCTCTTTTCTGCTGATCGCTGGTTAAGCTGCGTAGAGTTTGACTTTCCTAACGCAGATAGAGTGCGGTTGAATTTCGACGGAGCAATTCTTTGAATTGATGAAATTTCAGGTTCCAAACAGCTCTCTAACAAACTGGTATCCTCGGTCGTTTTCAGAGAGAAGTGGTCGAGATCTCTAAAATCGTCCGTTTTATTGCTGACGCATCTTCGAACTTGATCAATCGGTTGGCTGAGATCTAAAATGGAAATTAGCTGCTCTATAGAGCCGCCAGAATTTTTCAAGTTGGCCAGAGTTTTCAGGTCGTTGGAGTTCAAGTTTAAGGAGGTATAACTAAACAACAACCGTTCAGTTTCCAGCTGTTTGTCCCTCAGTTTTTCAATTTCACTATTTTTATCCTGTATTATATTTTCTACCAGGTTTGGTAACATCTGGTTGTCGGTTGATGATTGTTCTTTCAGCATATGATTCTCTCGCCGAAGCGCTTCGAGCTCTTTCTGCATTTCTACAACAATTTCGTCGGCTTTTTCTGAAGCTATTTCCGTTTCAGCTACTTGAAGCCGCTGCTGGGTTTCCTTGATGATTTGCTCCTGAAGGTTCAGTGCTTTGTCTTTGCTTCTTGTCTTTTCCTGTAGGTCAAGTATTTCATTTTGCAGGTCGTAGATTTTGGTTTCCAATGAAGTATTGGTTTGTTTTTCGATATGTTCCGCCTTGATTCTCTGCTGGTCTAATCGAATTTGGAAGTCGCTGATAAGCACCAGCTGCTCGTGGATTTGCCTTTTCATAAACTCTTTCTCGTTATTGGCTTCGTCGATCTCATTTTTAAGACTAGTAATTTGCATGTCCATATCATGCATTCGTTTGATTGCGGCTTCTTCTGCTCTGGAATGCCTGAGTAGTTTTTCCTTTAATCTGGCTAATTGCTGCAGAGGCACTTCGCATTCATCCATTACTGCAGAGTTGGGAGTTTGAGGTCTGATCAAATCTCTAACGGACATGTCCTCAGATGGTGAACTACAGCTCGTGGTTCCAGACGAGTGAAGTAGCTCTAGTTCCTTAGTTTTCTTGTCCAGACTGACTTCGATTTCAAACAACTGAATTTTTATCTGCTTCAATTCGCCCTCGCTGCCTGCCAGCTCCGCTCCGATCCTCAACTTTTGGACCTCTTCCTCCAGTTCCTCACAGTGCTGCCGTAGATTCTGAATATCTGAAACATTCCCTCCGGCAGTGAACAATTTATATTCGTTCAATGACTCGTTTTGCTGATTGACAATACATTCTAGTTTCTGCAGGTAGTGCAAATGGTCTTCAATTTCTCGATCTTTGGAATCGTTCAGTTGCTCTAAATCCTTGATTATATCGCGAAGAATCTTTATCTTCTCCACTGCCTCATCACGTTCGCCTTCCAGCTCTTTGTATTTATGCTGTTGATCTTGCAGGCAGCTGTTGAGCTCTTGGATCTGTTGCTCCAATTGTTCAGCCTGATAAGCGTCTACTTCAAGCTTGCTACAGCAAGACTTCACATGATGCTGCCCAACGCAATTCCCGCAAACATGCAAAAGTGATCCAAAATCAGTTCAAATTACGAATATTCAAAGCGATATGTGTAAAAATTGAAAAAGCCGATTAATGAGTATGCGTGTACATTGTGACCAAGTTGGCTAGGGTTGTGAAACAGAATAAAATCAACAATTATTAATTTGCCAGGATAATTAGCGTTAACAAGGAGAAGGAATAAAAAAATATGTTCAAGTTAAAATTGGTTATTTTAATAAAATTTTATTAGGTGTTTTGTAGCAGTATTTTATATATTAATTTCACAGGCTATGAGAATGCATTTCCAGTGATAAAAAAGTTTCAATATTGGCGTAAGCCCTTTAAAAATTCAACAAAAACGTACTTAAATAAATTATTAATGAATATTTTTTCTCAAACACCCAGCAAACAATCCATGG
>TRINITY_DN17603_c0_g1 [organism=Dendroctonus valens]
GTGCCAGGTAAACACACAAGCCACAATAAATCTAGTTTTTTTTAGTGTTGCTCCAACAATTCCCAGAATCTCGTGCTTTAAAGATTTACGAGGCCTCGTGACATGATAATGCTTCCTGGAGTACCAGACTAAGGAAACAATGAAAAATCAACACGGAACTCGAATGTGAAAGCATCGTAAACGCTGAACTGAGCAATTATTCTAAATCTGAGTTTGGACGACTTGAAAACATGAAAATTTACGTACAAGTAGC
>TRINITY_DN21325_c0_g2 [organism=Dendroctonus valens]
GATTTCCAAGTCAAAAGCCGCCAAAAAATTTGCATATTTCTGCAAAATCAACCGCGCTGTTTTTAAAAGCACACTTTATTGGCCTGAAAGACACACTTATTCCCTACTTTGAGCAAAAATTGCAACTCTCTAAGCCTATGAGTTTGGAAAGTAGGAATTTTTTCTCAAGAGCTTGCAGATTTCCAACTCATAAGCCGCCAGAAAAATCAACCGCGCTGTTTATAAAAGCGCAACTTACAGGCCTGAAAGACACACTGATTCCCTACTTCCAGAAAAAATTGCAACTCTTTAAGCCCACGAGTTTGGAAAATGGGAATTTTTTTAGGAGCTTGTAGATTTCCAAGTCAAAAGCAGTTAGAAAATTCGCATCTTTCTGAAAAATCAACCGCGATTTTTATAAATGCGCAACTTAGAGGCCTGAGAGACACAGTTATTCCCGACTTCCAGTAAAAGTTGCAACTCTCTAAGCCTACGAGTTTGGAAAGTAGGATTTTTTTTCCAAGAG
>TRINITY_DN33574_c0_g1 [organism=Dendroctonus valens]
GTTTGAGGAGGTAAAAGAGAGAGCGAAGCATTGAGAAAAACGCTAAAAACAGGCAACTGTGATGTACGCGAATGGACGACCACCGGAAGCCAATTGAAAAATGGTAGCGCTTAGCGGAAAAAATGAAACTCCGCCGCCGTCGTCGCCGCCGCAAGCTAAAATTCCTCCGCTACAATAACACCACTTTTTGAGCGCACCTTAAACGCT
>TRINITY_DN22066_c2_g4 [organism=Dendroctonus valens]
AACAGTTGCAACTAGTTTTTTTTAACTAAATATGTTGTCTTTAGAGAATTCGTCATTTAGGGGTAGAATTAGAAGGTTGAATGTGTTTTAGGACAATCTATACATATGCATGTAATCTTAAAGGGCCCATAGTGAACAGAATATGGGGAACTTGCAGACCCCAAGAAAGAAAGACCTTCTGAACTTCTGACAAGTACCAAAATACATATCTAACTCCAACTTCTCCTAGTAATGGACTGAGGAAAAAGTTAAGCAACCGACTTTAAGTAATTGAAGACATATTAGCTTCCCAAACTCGACCAGACATTTAGGAAATAGATTAATTTAATTAATACTATCTAAATCTGCGCTTCTAAACAAACCAAGCACGTAGTTAAAGGCATTGAGATTTCTCTGATTTTTAATCACTTAGTTGATCCAACCGGTGTGTTTCTGCTTTTCCATTAAAGTTTTGATAATTTATTTGCTTTTATTTTCCTAATATTCTCTTTAAATATAAAGAACAACAGAACCCTACC
>TRINITY_DN27451_c3_g1 [organism=Dendroctonus valens]
GGGTGATTCAGGTTTAATGTTCCCGGAATACTCCGGGAACTCCGGGAATCAATAGAGCAGGATATAATAATGTGCCTAAGGTAAATGTACCCCATATGTGATCCATACACCTATTATGGGCCACCCAAAGTGACTTTGTAAATTATAAACTTTCTCAACATTTTATATTGGGAAGACAGTTGTCAACACTAGTACGTCTCTTGAATGCGCACAAGGGCAGCTACCCTCACTTCAGTCGCGTCAGCCAGGAAGGTTTGTGTATTTTAGCGCATGA
>TRINITY_DN24636_c0_g1 [organism=Dendroctonus valens]
ATAGTAGTCAGCAATAGTGTGACGTGACAAACCATGCACACTTTGTTGATAAATGAATAGTTTATTGAATAGTAGTCAGCAATAGTGTGACAAGGCACACATCACAAGCCAAGACGTTAAAACATGATCTAAACTGCTCAACAAAACGAACCGTTTGAAGCGTTTTCTAGCTCCTTTTGTTTTTTGTAAATCAATGTTTTAATAAAAATTAAGCAACTCAATCTTCGGCATGCTTCTAGTCGGATAAAAGAATTTTTTTTTGGTCCAGACACCAACAGTTTAAAGATAAACCAAATAACTCAAAACGGTTTTAGAATTTTTCGGCCATCCCTTCTATTTACAGGGTAATCTCAAAAACTCCACTTTTTGGTCTTGCAGCGATAACTGTCCTGCTGTTGGTCCGAGTTTCACGATCTAGAGCTCATGTTGAAACTTAAACTTCATAGACAATTTTAAGGCAAA
>TRINITY_DN26321_c0_g3 [organism=Dendroctonus valens]
TAACAAGCCAGCTGAACTAATCGGTAAGTCTATTACATCATATATAAATATATACAGAGTGACCCTACTAGTAGCAGCAAAAATTTGTTAGTTGGAAGCATAATATGCGTTTCAGTTGATAAAACGGGACCATTTTTCCGAGTTGCTTAAAATTCAAGTGTCGCTATAATTTTAGTATACGTGCGTGTTTTTAACGCCAAACATACGATTTTACGTCTGGGGATTAAACATTCCTCCATTGAACCGCGTTGTATCAGATTCATACCTATGAACCGTGGTTAAAACGTGGCATCGACGTTGACAATAATGCCTAAAAAGTATAATTTATTTTCTAAGAATGTGTGCCTTCTTTCACTCCTAGTAGCTATTTAATCTGGAGAAAAAAAAACGTATTTTTTAAATTAATTGGTTGCAGTCACCTGCCTTTTGACGCGATAGTTCAGACTTCTCCTGAAAGATATCTGGACTCTGCGCTGGCCTTTTAAAAGGCCTCAAACATTCAATTCACTTTTCCGTAAATGTGTTCTCTGGAAATGTATCCACAAACTGTGGGCTGTGGGCTACAGCTCGATGATGTTGAAAACTTAGTTCTCTTTATGTCCAATGCTTCAAAAACGAGACTCACTTTGAAGTTATAAGCGGGTCTTATAAAAATTGAACTTAAAAATTCATGGTTGTTGAGACTCGAAACCGCTTTTCATATAAAGTAGTTTTGCAACTGGTGTTTAATGGAAAATATACAAAAGTTAAAGGAGTTATGTAGCAAAGAAAAATGGAGAAAATGCTTTGAACATGGACCCGAAAGGACATAGCTATGGAAAACAGGGCGTTGAAAACTTAAAATAAAACACAAAATTTCAATTATCTGAATAACTGTTGTAAGCTGTAACTTGCTGGTTACGGTCAATTTATTTTTAGCATTTCTACGCTAATAAATTATTTCTTAATTAATTAAATGCTCTCAGGTAGGGTGTTCTTGTGAAATACCATACAATATTTTTTTAAATTGTCGCCCAATTATTATAAGACTCATTGTATAAGCAAATTTTGAAAAAAACGCCTATGCATAGCACGATACTTCATTCTCTTTGAAGACACCTTTCATTTCCTTGCTGGGCATTATTTACCTGCACCGTATTTACCTGCACATATTTTAACTGGCACCGGAATTTGAGCTTTCCTAGCGGTGAAACCAAAATACTAGATTTCCATAACTATCCATTTCACGACCCACGATCCTACGATGTTTTCAAAAGTTACTGACTTGAGACCCTTCAAGATGTTTCTCAAATTTCTGGAAGTTTCGAAGTTTTGCTTCTAGACGCCCTGTATATTTTATAAGACCAAAATAAATGAATCCTAATTGTCTTATTACACTTTAGCCAAATTTGTCGACTTAAAACTACGGGCAGGTAATAAAGAGGCCACTGAAGAAGAACTGGAACGTTTATTAGATAAAATAATGGTTCTATTTAGATTTATACACGGAAAAGATGTTTTTGAAGCATTTTATAAAAAGG
>TRINITY_DN29419_c0_g1 [organism=Dendroctonus valens]
AACCGAAAATAATTATGGAGTCCGGAATTTGTGCTATGGATCTTTTGCGCAGAGACGCAATCGTAAAAAAATAATAATTAAACTCAATGGCATTTTGAACATTTTAGAATAAAAAGCCAACAACGTGAACCCGTTTAACTCACATCTTTGAACAAAACCAAAAAGACGAATTTGAAAGAATCACCGCAAAATCAGGATTGTTGTGAAATTAATGAGGTAAATCACTTCCGCGTGTACGAAATCAAATTAAAGACATAATTTTAGTTATAATGTGCTGCGCAACAAGGAAGTATTTTTATAAATATCAAAAGATTATTCTTTTGGGAAATTTCAG
>TRINITY_DN13054_c0_g1 [organism=Dendroctonus valens]
GATCCGGAAAGTTAAATTATGCTAATAAATCAACAATTGGATAAAGAAGCGGTAACAACAGGTGGAGATGAAAATAGGATACACTTGAACATAAAATGGCACTCTCTGAACAATATTCTCGGCGTATCTTCATATTCACCATCAACCGGCGGGTTTATATCATTTTTCAATGACAAGGTGTTTTCGCCATTGTAAAAAAATAAGGATTTAGGAAAGAATTTAGGGTGGAAAACCGTTTTACACTACAAATGCAAAAGCTGACGAGCGTCCAAAATGCATTTGTTGGAACAGAAAGCTGACGATACTAGTGGTCGGATGGAGCTCCGGAAAAATGAGTCTGGTAGACCCGCTAAGGAAGAAAGAAAACGATATTTCCG
>TRINITY_DN25421_c0_g4 [organism=Dendroctonus valens]
ACGTTTCTTCAAAATTTACATGAGTTTCCACTTTTTGATTTTAAGACAAGCCTTTTATCTCAATTACCCCGGAGCAAGTTGTTTCTCAATTTAAAGAGGCGAGTACGAAGTAAAAAAACGAACTGATAGTTTGATGCGTGTTACCTTTGCAAATTGGACAATCTTTTAAAGTTAACCGTAGTTTATAAAGGAATAGAGAAGCTCAATTTAATAACTTCAACGTTACACAAAGATCGTTAGTGACAGTAAAACGTTTAATAACATTATTAAAAACAAATTAACTTCTCAGATATTCTGAGTAAATGATGAAAAAAGTCATCTTTGGTTGAATTTACTATTGCTTGCTTCAATGTGCAAAATATTGTCCATAGGCAGTGAAAATATTATACTATTCATACTATTAATAAACTATATTTGAAATATTCCGTAAAATGGTACGGATATTTGGTTTGCAGCCAAGGAAACTATACAGAAATATTTCATTAATTCCTGCTCCCGATTTAGAGCGCAGCATTTAGACATACAGGTAACTGGATTGAAGTAAATAGGACTGGAAAAGGAAAACATTCAATAAATAGTTCATTGACTACTTCGCCCAAACTTAGTTACACAATGTCCATCACAGAATTGACTGTACACACAAGTTGAACCCTATCACATTGTTTAGTCGGGATTTATCTCACTGAGACCCCATTTATAGTGACCATGTTTCCATTGGCGCGCCCCACTGGCTCCGGTTCATAAGTCCCACTATCTCTTCGCCCTTCCTCATATGGGGCATCATACATATTCTCATGGATATTGTCGTAGATGTTCGTCTGGGCTCCTAAACCGTTCCGATCGCTCAGAGTCGCGTAGCTCATCACAGCGGCGTTACGTTCTTCCTTCCTTTCTGCACCTTCCACGTTTTCTTTGTTCTTCACTGCTACGGGCTTCCGCAATTTCCAGTAGATAATGCCCAAAAGCACCAGCAGGAACACAACCACTCCCGCTCCAATTCCTATGCTGGTGCCCAAGTTCGAATCCTCCTGAGGCTCCTCAATGGCCATTTCACATCTGGGCTGCTCGCCTGACCACTGGCCATTATCCAGGCATTTTCTCAAGTATGGGCCGATTCGCTCGTAAGATGGGACGCAATGGTACTCGATGGCACTGTTGTATGTGGTACCGTTCATTACGATAACTCGACCGTTTTCGATGGTTCCAGGATGGTTACAGTCGATAGGTAAACAGGTCGGGGCCTGTCCACTCCACACTCCTTTTTTCAAGCAAATCCTGCTAGCGTTGCCTTGCATTGAGTGTCCTCTAGGGCAGTAATATTGAGTAACTCCTCCCACACTACGAGTGCTCACCTTGTAGATCACTCCGGCAAATGTATCCGGGTCTTTGCACTGTATTTCTCTACAAATGGGTTCTTCCGAACTCCATGTCCCATTTTCCAGGCACAATCTTCTGGAAACGCCATCCAGCTCAAAGTTTGGATCACAAGCATACAGGGCGAGAGCCCCGTAGTAAGTAGCGTTTGATGGCAGCGTGACTTGTCCATTGCCAATTTTTTCTGGGTTTCTGCAGTCCACGAAAACGCATTGGGGAACTCCTCCACTCCACTGCCCGCTGTCCTCGCAAGTGCTCAAAGGCTCCCCTATTACCTTGTAGCCTCTTTCGCAGCGGTACTTAGCTAGAGCACCGATTTTATACGAAGAAGCCCCCACATTTGCCGATTCGGCTGTTCTGATCAGCGTCCTACCATACATTCGGTCGTTGCCGGTTACCGATAGGATACTGTGATCGGCTATGATTGGTTCCGGACAGCGCACCTCTTCGCATTTTGGAGAAGAGTCGCTCCATTGCCCGTTCTCCATGCAGTATCTCTTGGAGACTCCGTTCAGTTTGTAGTGTTTGGCGCAAGAGTAGGAGAGCTCGCTTCCTAAGTAAGTGGTCGCGTTGGAGTACCGAATCTCTCCGTAGAGCATTGTGGGAACGTTTCCACAGTCGATATATTCGCAGCTGGGAGTGGTTCCAGACCATTCCCCACTTCTTTGGCACTCATGAATCTGCTCACCACGCAGCAAATGACCCACTTCACAATGGTACTCAATGGCAGAATGCACATTGAAATCCACTCCAACCACGTAGCTTCCCGCAGGAACATCCGGTTCGTCGCATGTGATCAGTTCGCAAAATGGAGCGTCTGAAGACCATTTCCCATCCTTGGTGCACTTCTGGACTTTTTGCCCATCCAACCAGTAATCTGCTTCGCAGAAGTACTCAACAATGCTCTCAACTGTAGTGGTGCCATTGCGCAAGTCGTACCGCCCATAGTCGATATTGGGAGGCGCCCCACAGTCCACGTATTTGCAAGTGGGGGCTTTGCCTGACCATTCCCCACCAAGCCCACAGGATAACACTCCTTCTCCATGAATAACATATCCTGGCTGGCAGGAGTACGTGGCTCTATCTCCGGCTCTGTGCCCAGAGGTATGCACGACTCCGCCATGAATGTCCGGAGGATCCGGGCACCAATCAAACAGGCACTGAGGAGTGGAGTTGGTCCATTTGCCATCGTCTCCACATAGTCGAACTTCGTGACCTATGAGGGTGTAGTTTTCATGGCAGGAATAAATGGCTCGGGCTCCATGGGACGTTCGGTTGTCCTTCAAGACCACTGTACCATGTTCCATGCTCGAAAGCGACCCACAGTCAATGAATTTGCAAGTTGGCGGCATTCCAGTCCAGAATCCGTTCATTCCACACTTTCGTGCTTCGCTCCCTAGGAGCATGTGTCCAACCGGACACTTGTACTTGATGGTGGCTCCTAGACTATAATTGGATCCGGTGATGGTGGTGTTGATGAGTTTGTCTGGGCTTCCACAAGAGGAAGGAACATGCTGACAAATCCAATGCAGGTAATCTAGATTGCATCCTACATCATTCCAAAGCCACCCACGTCCTCCATCGAGTACCACACAATTTTGTTCTCCATTGTAGTTATTGGGCTGGTCTTTTCCCCAAGAGGGACGTTGTACTAAGTCTCCATTGACCCATTTCCAGGTCCGGGAAGTTAGGCCAGGTTCCTTTTGGGCTCCGATCCAAACCAACTGGGTTTTTAGGGTTGGTTTTCTTCGTTCTAGTTCAGCGTAGAGAAAAGATGTTTGTCCTTGGCTCATTCCATGGGCTAAATCCCCATTATGACCTTGGCAGTAAGCTCGAGCTTCCTGAAACGATCCACCCCTAGATACCCCAAATTCATAACAGGTGCGGGCAAAAGCTGCAAGTTGCGCTTCTTCAGGCGAGTCTTTCGGTGCACATCTGTCTACTGAAAATTCATCAGGTGTGAATACTTCCACTTCACAGAGGGATAAAGATCCTTCCACTCCTACCAACTGGAGGAAGACATATTCCCCGATAAGCGGTCGGGCGCAGGTGAAGGTTTTCGTTGATCCTTCATCTATTGTTCCAGGAAACCACGCACATAAAGGGTTCCTTTGTAGGTCGGTACTGCTATTTCCCACTCTGATTTCCAGATCTTGTAGGGGCTGATGACCGCAGCAGCCCCTGGTGGTCACTCTAACTACTTTGACTGCGTATGGCCTGAGCAAATCCACCTGCCACCAGGGGCTCGCCTCCTTCTGAGTTTCTGAGCATTTTTTCGTTTCGTGATCGCTGCTGGTTTCACCGTCGTTCGCATTAAGGGCGGTTCCTCCTCGTACTGTTGTCGATTGATTTGCAGGTTTTCGATAAGCAATGTTTACACCGCAAAAGGGCATCTCTCCTGCCCATTGCCCGGAAGACGAGCAGGAAATCTGCAAGTTTCCAAAAGTTTCGTATCCTTCATCACATCGATAGCTTGCAGTGGTACCTGGTACTAAGCTGGAGGAGCTTAGCGTTAATCTTGCATTCAATGGTATAGGCGGATGACCACATCGTACATCTTGGCATATAATCCAATCTACGGCAAATAAAAGCAGGACCGTCACATACAACCAACTATTTCCGCTCCTGCAACCCGGTTTCGGTAACATAATCATCATCAGGAAAAACACTGAAACTGCACATTAGAAACGAAACACCTGTTTGTCGTTTGTTTTCTGCATTGCCCCGCGACTAGAAAGAGTAAGCACGGACGTCTTTGACGCGGACAAATACGAGGTTCGC
>TRINITY_DN35888_c0_g1 [organism=Dendroctonus valens]
CAAGAAAAGCTACAAGTACCTATATCCAAAACATTTGCTGATGGTAATATACTTCAATAGTCACACATAGATGATATATCAAAGTGGGACATTTTTTATCTGATAATCTTAGCTTCTTTAGATTCTACAGGATATAATACTTACTGTGCCCAACTTAATTCTACAAGCTTTTGGTACACACTAATTCAATGGTATATTTCGATTCGGTGGTACGATTATTCCATTGAAATGCTATAGGATTTAAATGTTACTTCCATCTCTACAGCGAG
>TRINITY_DN23528_c0_g1 [organism=Dendroctonus valens]
ATGGAGGTTGGAAATGTTGGCTTGGAAGGTGTTGATCGAGGATTCATCGGCTGGTGGAGGAAGTTTAAAAGATTGGGCTTTTGTGGGGTTGTCTGCAGCAACCTCAATGTTTGATGTGGATGTTTCAGCTCTAAACTCCTTTTGAGGAGTGTTTCGGTTTGGATCGTCAAGAGTTTTTGATTCAGCCTTATGAAGAGATATTGTGGTATCAGATGCATTGACTGATGTGGAACTTCCACCAAGCCAATCGGGAACATCTGGGTGGTTGTTTGAGTTATTGCAAGTTCTGTTATTTGACTGGGCCTGACCTTTGGATGTCGATCGTTTTTCTTCGATTTTACTGGAAGTGGGGCCAAACAGCCCCAAAACGTCACCTACGCCTGTGTTGGAGCCGCGTCTG
>TRINITY_DN23919_c2_g2 [organism=Dendroctonus valens]
AGAGCATAGATCTAGGGTAAGTTTCAAAATGTGATTTTTCAAATAAGTTTATAATTATTTATTTTTCTTGCCTGTTTCTTATCTTAAAAATCGACTTTTTTTGTAAATTAAAACGCAAGTTTACACACAAGTTTCTTCAATTTGTTTAGGATTTGCAATGAAAGTCCTCGCTATCTTCGCGATAGCATTGGTGGCCGGCATCAATGCCGGTACCTACACCGACCGTTTCTTGGAGCAATACAATAAAATTAAGAGCGCCAGCAATGGATACTTTTCCAAAGAGGGAGTTCCATACCACAGCGTTGAAACTCTGATTGTTGAGGCCCCGGATCAGGGACACGAAACCACTTCCGAAGCTGTGAGCTACTATGTATGGCTTGAGGCTTTGTACGGCGCCATCGAAGGAGACTTCTCTGGCTTCAACTCTGCCTGGGACATCTTGGAGAAATACACCATCCCAACTCTCCAAAGCTCCAACAGCGAATACGACGCTTCCAAACCAGCCACTTACCAAGCTGAGTTGGACGACCCCAGCGAATATCCTTCTCAAATCGACTCCAGTGTGCCTGTTGGTCAAGATCCTCTGTATGACGAACTCAAAAACGCCTACGGCAACTCTGACTTCTACTCCATGCACTGGCTTCTTGATGTTGACAACGTTTACGGATTCGGTAATGTCCAAGGACAATGTGAAGCAGGACCTTCTGCATCTGGACCTTCCCTTTACAACAACTACCAAAGAGGACCTCAGGAATCTGTCTGGAGAACCATTCCCCAACCCTCCTGCGACCAATTCACATACGGAGGCACCAATGGGTTCTTGGACCTTTTCACTAAGGACAACGAGTACGCTCACCAGTACAAATACACTGCTGCTCCTGATGCTGACGCCAGAGCCGTTCAAGCTGCCTACTGGGCTAACGTTTGGGCTTCTGAAAAGGGCTCCCAAGGAAGCATCTCGTCAACTCTCACCAAAGCATCCAAACTTGGAGACTATCTCAGGTACTCTCTGTTCGACAAATACTTCAAGAAAATTGGAAACTGCTACCCAGCAAGTGGATGTGCAGGAGGCTCTGGAAAGGAAAGTGCTCACTACCTTATCAACTGGTACTTCGCCTGGGGAGGTTCCTACAACGCTCAATACGGCTGGGCTTGGCGTATTGGAGATGGCGCTTCTCACTTTGGTTACCAAAACCCTCTTGCTGCCTACGCTTTGGCTAATGATGCCTCTTTGAAACCAAAGGGCGCCACTGCTGTTGAGGACTGGACCACATCCCTAGAAAGACAAATTGAATTGTACGAATACTTGCAAACTGCTGCCGGCCCATTCTCTGGTGGAGTTACCAACTCATGGAAGGGACATTATGACACTCCGGACTCCGACTTGCTTAACGACACTTTCCACGGAATGTTCTACGACTGGGAACCTGTCTACCATGATCCTCCATCCAACAGATGGTACGGTATGCAACCTTGGTCTGCTGATCGTTTGGCTCAATACTACTACGCTTCTGGTGACTCTAAAGCTCAATCAATTCTGAAGAAATGGGTTGACTGGGTTGACGGAGTTATCCAATTCAGCGGAGACGACTTCCAGATTCCCGGAAATCTTGGATGGTCCGGAGATCCACCAAACGTACAAGTCACCATCGACTCTTACTCCAGAGACTTGGGAGCGGCCTCAGCTACTGCCCGTACCTTGGCCTACTACGCTGCCAAATCTGGAGACTCCAACGCCAAAGCCACCGCCAAGAAACTTCTGGATGCCATCTACACTACCTACAAGGACGATATTGGTTTCTCAGTAGTAGAAGAGCGTGATGACTACAGTCGTTTCAACGAGAAAGTCTACGTGCCATC
>TRINITY_DN22797_c0_g3 [organism=Dendroctonus valens]
AAAAAAAAATCACTACCAAATTGATGTATTAGAACGGAAATAATGCTAAGTTCGAATTACTGTTAGGCTTAATTCACGAGGACCCAATCTGAACCAACTGTACAGGTTTGGGTTCCGTTAGATCGCCTATAAGAACTACTACGACTGCTACACTACGCCACAAGTGGTTCCGCTTTGCTGGCAGGTCATCGCAAGTTTTCCTTTTGAGGAAAAATCGGCACCATTATGATGGGTAATGGTGCCTTGCTACGAATGCAACATGCCCTGCAACCGGGCAGGAACCCAATCAATTCAGCATTGGAAACGGATAATGAGCGGTGGTAATAAACTTGAAAATTCGTCATCGCTTACCATTTATCTGGGTAAGTGGGTCGATCGATACCAGGAGCATCATTAATGGCCAAGGTGGTTGGCGCTAATTAAGGCTTAAAGGTTACATCATGCTATTCAAAATTCACTTTCACCGTATGTTGGATCGTGATGTTGAAAGCGAGGTGAAACCGAAAAATTCTGCAAGAGCGGAATGTGTGCATTTTCACTGGCGACCTTCCGGATTAAAAAACACATTTTTTTTAGCTAAACTTTAAAATGTTTGGCGCCTACACGACTTAACCGGTATGAAATAGCCTTGATTATCCGAATACCATCAGGTTACACTTAGGTAGGAAACACACCCAT
>TRINITY_DN26025_c0_g2 [organism=Dendroctonus valens]
GCATTTTATAGAATGAAGAAGGAAGAATTGCTGTAAGCCGTTGAGAAGTTTTGTACCTTTTGACTTAACAGGCTCATCAACTTCCATGTATTTTTTTATTTGCTTATTTTAATTAGATTGTTTATGAAATGTTTAATTTCAGACAATTATTTATTTAGAATGAAATCTCTTAAAACCAATATGATTGTCATAAAGTAGAAAATAATATATTGAAGAATAAAGTTTGCTT
>TRINITY_DN35930_c0_g1 [organism=Dendroctonus valens]
AGTCTAATGGAGACCGGAATGGTTATAAATATCGGTGGAATAATGCTCGGAAAATTAACCCATTTTTAATAAGCGCCGACGAGCAATTTTTCCCGAAAGAAACATTTTCTCCCAGCTCCACTTTGCAGTTTTTTCAAGCAAAACCGCTTGCTAACACATTATGTCAACAGCGCCGTTCACGGCATATGAATCTGAATTGAAGCACAAAAGCTCAACTTTTTAAAATTCCG
>TRINITY_DN23139_c2_g1 [organism=Dendroctonus valens]
TAGGCTACCAATCAAACATGGGGCCATTTGAAAATAATACTTGATAACAAAATTGAAATTCGATTTTAAAATGTCTCAAGTCTGTCAAAAATCTTCTAGACATTTTCGAAACAATTTTTTTCAATATTTTCTCGTACTCTTCAAGTGAGCCCCTATAACCCCTTAAAACGATTAACGCCAATTTTGAATCACCCTATATTTATGCAAAATGAAAACGATGTTGAGAA
>TRINITY_DN885_c0_g2 [organism=Dendroctonus valens]
GTCTCGTTGTGGGGCGGTCAATTCCAAATCACAAGAAAACACAATTTTTTTGCATAATGCCAAACAACATTTTCATAAATCAAAAGATATCTGTTATTGAAAATTTTCGAAAATTAATTTTCGACATTTTGAAAAAAGAATTTCCATGTTAAAAAGGACATTTATAGACTTATTGAAATGTTGAACAGCCCACAATATTGGCGCGGAGAGGTTCACACTCCGCCGTCAACCATCGAGGAATTGCCGCCGCTGCCGAGAGATCCGCAGACGTCAACTCTCGTCCGGAAGAGGACGACTTTTTAAAATTCCACAGCTCTCCAGAAAATAGACGTGAATCCCCTCTGACATGTAGTAGCCGCGGGTGCACATTCGCGACGGATTCCAATGTCCAAAACTTACGAGTGAGCAGGTGAAGCCTT
>TRINITY_DN21224_c2_g2 [organism=Dendroctonus valens]
CTCGTATAGAAAAATGAAGAACCGTTTTATTCAAGGCTAAATTTGGAAAAAAACAAATAGGCATATTTTTTTATCACAATTGCGAACCAAGGCGTTGTGTTTTGAAAATTAGCGTGAATAGGGCTGAAAGGTTGAGTATAATAATAAATGCACATTTCGTGAATTTAAGAAACAAGGTTGCAGTAAAAAAATTTGCAATTAAAATATTACTAATTTTGGGCGTATATTCTCGTGTTTACTATTGTTGACAATATCTCGTAATAAAGACAATATAAGGCTGGAGATAAATCTCGTGAGCAGTGATGATTCTGAGAGTATGTTAATAAGGCACTCTACAAAATTTGCTGGAAACTAATTATTACATCTCATCTAAAAATATTGATTGCATATGGCAATATATCTATCACTCGCATATTATTTGGACAAATTCAATCTAATTTTTGTTTTATTAGTTAGCAAAATTTTCTTTGAGAACCCTAAACAATCATAAGGAGGTGAAACCCCATTCATTAATGACAAGTGGAAATATTTTTTAATTATGCTCCGCAATCGGTATTCGCATTGTCTTTTCTCAAGTCTTCTTCCTCGATTAATGCCATCCCGGCGCTTAATGCGGATGGGTAACTACTTTTGTACTTGTCTGCTGAACACATCGCGACTGTGCTGCTGTTGAGTTGGTTGGTGCCTTCAGTTCTCATCAGAGCGAAGAACTCGTTGTATTCAACGTTTTTTTTTGGCAAGTCTTTCGGTTCGCTTTCCATTGTGGTGCCAACAGCTATTTTCTCAGGGAGTACTTTGTTTTTATCATTTTTACTATCCGCTTCACTAAATGAAGAAGTAGATACGGAAGATGCCGTATTCTTTGATTCCTCATCTGACACAACAATGAGTTCGTCGTTACTAGTGTTGCCGTTGCCTTTCTTTACTGTTGTTTCGTTGTTTTTTACGGTGGAAGTCAACGGTTGTTGGTTCATAATAAACTGCTGTTGTTGGTGCTGTGTTCGCAATGAGGACCAAAATTCCTGTAGATTATCACCGCTATCAGCGTTTGCTGTCAGTTTTGAAGTTACAGTTGTGGTCGATTGCGTTGTCGCGATCAACGAGGAAGTTGTCGATAGAACAAGCTTTGCCAGTACCGATGAGCCATTGACTATCGACTCGGAAGGGAAAATCGAATTTACGAGCGGTGGTGGTGTAGAATCGGCGGCCAAAAGGCCCGCAAGGCCGCTAGGGTCTACAACTGTTTTGGAATAATGTTGTTGGTGTTGCATTACGGTTATGTTTTTCTGCAGAGGTTGTCGTTGTTGTTTTTGGTTTCGTTGTTGCTTGTTGACGTAGTCCGATGATGAGGTGCACGCAAATGATTGTTGTTGTTTTTGTTGGGCCATTGAATTGGAAACGGATTGCATAAAAGCGGTCACATCGAAGGTGGTCGTCGGCGTGGCGGCAGTTGTTGTCGCAATGGCATTTTGTGTTTCCGTGACTGCAGTTGCGTACATAAGCGGTGCCGACGACGACACATTTACATTTAGTGGTGGGCCTACGGCGCTGGTGTTACTGCTACTGTTTAGCATCCCTCCATAAAAATGAGGCTGTGATTGTGTCAATAGGCTGGCATAGTCATTCACCTGCTGTTGAGGAGAATGGTTGAGGACGTTTGAAAAATAGTCGACACACCCTGCCATGTGGTTAAACGGTAGTTGTTGTTGTTGCTGCAGATAATTATGTTGTTGTTGGTGTTGAACTTGTAGAAATTGTTGATGCATATCATGTTGCTGATGGTTGGGAAATTGTTGTTGCATAACTGCTGACTGACGCTGTTGTTGTTGGTGTTGTTGTACGGATACGGTGCGCAACGCCAGCTGGACCTTTTGTTGCTGTTTGGGAGTGATCCTATTTTTCGGCTTTTGTTGTTGTTGCTGTTGCTTGAAGTTGGTTTTATTCGTTTGCTTTGCGAGATTATTGTCACCTTGCGCTTGTTGACAATTATGCTGCGGACACTCACTACCACTGCCACCGCCATTTTGCGGCTGCTGTTGAATCTGTTGTAATTGCTTTTGTTGTCTTTGATTTTGCAGAAATTGCCGAATCGCAGTGGGTTGGCAAAATTGCTGCTGCTGCTGTTGTTGTTGCATTATGTGGTTATTGTGATGATATTGGGCAACTGGCATTGGTGGAGTACTAAAAGATTTCAGGAATGGAGATGTGTTATTATTTGTTGAATTTGGTGAGTGCATCGCAGATGCAGATGGTATGCGTGGAGGCAGCGACACGCCTATAAATGGCGACGGAGGTGTCGGATTTGTGATCGCTCTAGAGGCTGTAGCCGTGTCAGCTTGTGCGAAAAAGCTTTGTTGAAATGAACCCATAAAATTATTGTCTATGCTAACATCAACATCGCTGTTATCAGCTGCATTCTCTTCAGAGCAAATTGTTTGTCGCTGTTGTTGTTTCTGTGCCGCCACAATTACTGCGGCCGCAGCACCCAACGCGGCAGGCGAATATTTCGTACGAGTCGTGGCCGCCGTGGTTGCTATTGCTGCGGTGCTGTCGTTCATCAGAATTGGACGTTTTACCGCAGTTGGGTGATGTAGATGATTGAGTGCTGCGTTGTACTGCCGCTTCGCACCAAATGCTGGCACTTGTGTTGGAGTACTCACAGAGGCACCATCGTTGTGGTTTGTCATCATCATTGTCATTGGTTTCAGTTTATTTGGCAGAGTTGACTCTTGCAAATGATTACACAACGCTGTGTTCGACGAATTCAACGCTCCGGCGTAGGGCTGCTGTGCGGTCGCGTTTTTTTGAAGCATTTTTATCATTTCGCCGTCACTGAATGGATTCATCAGCACCGTATTAGCGTCTGGTGACGTTTTCTCGGCCGTCGATACGACAGTGGCTGTTATGTTCGGCGGATACTGAGCTGACATTTGTGCCTGATGCTGTTGTTTTTGCAAGAGCTGCATATATTGGTGATATTGCTGTTGTGCTGCCGTAGCAGTCGATCCGCTATTATTTGCGTTGTTGTGGTCAAAGATAGGCGTAATTGTCGTCTCCGTGTTTCCGCCTCCGTTAGCCGCTGCAGCCGCAGCTGCGGCGGCCGCCATTGCTGCGGAGAACGCAGCAAACTGCCCGTTAAAATATTGCGAATTCCCACCGCCACTATCACAACCAGAAATCATGCCATTCTGAAACGGGCTCGATGTTTGTGTAGAATAGATAGGAGCTTGTTGCAACTGCTGCTGATGTTGAGGGGAGGAAAAAGAGGCGCTGGCCGTATTCATTTGCGAATCCGTCATGTTGAGCATTGTTACGGGTGGATTTGTTTCTAATTTTAGTGGCGCAATGACCAACAAGAGCTCGGGTAGAATGGAGCTGCTCGAAAGGTCTACCGTCGTCGTCGGCGCAGATGGTGTTATTGTTGTTTCGCTTGGGATTTCGTTATGTAGAGCAGAGAGAAGGTTTGAGTCCTGAAATTTGACAATCAAGCTTGCTTTTTATAAAATTTTAAAGAATAAATAATAGTCTTGCCCGAGTTTGTTGCATTATTCACTTTTGCATTTATTGATATGTTCTAAGTTCAAAGGTATGTAAAAGCTGCATTGCATTGATTTTTTTCTTTGCTGCCTCATTGAGAAAATGTATGCGCAAATGAGAAAGTCTCACGCGAAAAGTGAAAAACAATTGGAGAAGAAGGGAAATGCAAAAAGTAAATGAATTAAACAATTCAAAAAAGATATGGCCGTGAATGTTTTCCAGGTTTAAATATGGATTACCACCCAATCTGTCATTTTTCTTTAAGAAGTAGAAGCATAGAAAAATATTCAGAGTGGCTAAATGGTAATAATCAGAGTTTTGATTTATGATACGTGAAATTGAATGTTCCAACTGTTCACTTACAAGTTGTTGAAAT
>TRINITY_DN22199_c0_g5 [organism=Dendroctonus valens]
CTTGCAAATATAAAGGAAATCAAAAGTGTCAGCCCAAGAGTCTTAACGTTTAAACTAAGCACAAGATATAGTTTAAAAATAATACAGGCTTACGCACCAACATCCGATTCTGATGGGGGGAATATTGAAGTCTTCTGTGCAGACCTAAACACCGCTTTACACGACAGACTAACTCACCACACCATTATGATGGGTGACTTGACTGACGAACAAGAAAGAAAATACGAGTTACGCAACTAGCGATGGAACGATCAATGCTGG
>TRINITY_DN6786_c0_g1 [organism=Dendroctonus valens]
GGGTCGTGGCATGAATATGTTCTTGATTTTATTCCCTTTCGTTGTTCAACTATTGCTAACGAAGAAATCAGAGACCTTAACGTGTTACAAATGTTCACATAATGATTTCAAGAAGTCCTCGCCTCGGAGCATCTACGATCGCATTGAGATTTCATTAAAGTCATGCCGAAAAGTGGAATTTTGCAATGGTACGTGGTGTGTTCAGCATGTGGACGGAAATAAGGTGTCACTGGGGTGTGTTAATCAGTCGGCCGCCTCGTTCGGCGAGGACATTCTTCTTTCACTGGATGCCAATAACCAGCTAGTCGACAGCGATTCACCGTCTGTAGACTCCCATTGTCAAGCATATCTTGCATCCAACGATGGGTTGATGCACGGTGTTTGCTATTGCAGGACAAGAGACCTCTGTAATCATTCATCTCGGAGAAAGATATCACCGACATTCCTCATACTTCTACCATTGTTATTTATATTATCACAATAGTACGCTTTCTATAATTGCTTTGCTTGAAGTAAATTTTTCTACAAACCA
>TRINITY_DN29949_c0_g1 [organism=Dendroctonus valens]
AAAGTAGTTCAATTCAGTTGTTCAATTTTATCCATCAGTAATAATTATTTAATCAATTTAAGTTGATTTTTTTGAATTTGAAGCAGACATGTTGTTTAACTAAAAATTACTAGTTGTCCTAAAACCAAAAGTGAACCCCATCTGCGAACACACTACACTGTTTATTACCACGTTAAAGTGATCATTAAACATGCATCTGGAAATAACTAGCAAGTCAAAGATGAGAGGATATTCAAGATAA
>TRINITY_DN21407_c1_g1 [organism=Dendroctonus valens]
TGCAAAAATGTGTGGATCTTCAATGGGAATCCAGATGAAGCTGGGAACTTTTATTGGGTTGTATCTTCCGCTTGGACAGCAGATTTTCAGTTTGGAACTGGTTTTAGAGGTTTCTGAGGGCAAAATATCTTCAGTGTTTTTTATAGAGCAACTTTCTGAAGATCTATAAATTCAGTAGCTCTTTCTGGGTTGTCACCAGTTGATTCATTACAGGCGTGTTTTTCTTCAGGTTCTTCAAACCTGGGCTCAGATTTGTAAATCTGCTTCATTTTCTTCTCTGGCTCTGGCTTTTTTTGGTATTAATTCCAGGTCATTATTAGTGATTTCCATTGCGATTGGAGTCTGGTTTTTCCAGTTCATGTGCAAAAATGTGTGGATCTTCAATGGGAATCCAGATGAAGCTGGGAACTTTTATTGGGTTGTATATTCCGCTTGGACAGCAGATTTTCAGTTTGGAACTGGTTTTAGAGGTTTCTGAGGGCAAAATATCTTCAGTGTTTTTTCTAGAGCAACTTTCTGAAGATCTAGAAATTCAGTAGCTCTTTCTGGGT
>TRINITY_DN16904_c0_g2 [organism=Dendroctonus valens]
AGCTGCCATAAAGATTTAGTAGTGATCTCAATAGTCAGTATAAGTCAGCAATTCTGCTCAGAATAAGAGAAGCGTCCCACAATCTGAAGCCGATTTTAATTATTATTCTAAAGTATATTATATACAAAACCATTTGTGTTATGTAAAGTTTTGGACCGTAAAAATAGTCTACAAAAACCTGTTTTTGTTTTGTCAAGAAAGAAATTTTTTGGAGAGACCCGCAAAATTTTTAAACAAGGGGTTGCCAGGGGTGGTCGGAATTGGAAATTTGAAATTCAAAATTCGTAATTCGAAACAAAATAAACATTTCGGAAGTCGGAGTTGCCCGTCGGAGTTGCGCCGGGGTTGCCCACGTATG
>TRINITY_DN22572_c0_g1 [organism=Dendroctonus valens]
AAAAAAAAATGTTAACAATAAAATAATTGGGATGCTTGGGAACAAAAGCGGGATAGATCTGATGGATGAAGACAAGTTAAAGGCTACATATAGGAGATTACAAGCAAAAGTGGCAAAAGAGAGGAACAGAAAAAACTTCCTAACCAGATGCAAGAATCTGGTCATCATACCAAAATTCATACAGACAAACTGATGATGGTGGAGAAAGACACCGAAACGTATTTGTAAAAAATTTTTTAACAATAAAATAATTGAGATGCTTGGGAACAAAAGCGGGATAGATCTGATGGATGAAGGAAGACAAGTTAAAGGGGACATATAGGAGATTACAAGCAAAAGTGGCAAAAGAGAGGAACAGAAAAAACTTCCTAACCAGATGCAAGAATCTGGCCATCATACCAAAATTCATACAGACAAACTGATGATGGTGGAGAAAGACACCGAAACGTATTTGTAA
>TRINITY_DN21779_c0_g4 [organism=Dendroctonus valens]
TTTTTGAAACTATCAATGGACGTATGTCTTGAAATAGCGCAAGTGTGTATTTAAAAATTCGTATCTCCCAATCCAGGACAGTTAGAGACTTGAAATATTTACGGAATATAGAAAAATGATGCCTTTTAAAGACCTACGAGTTTCAATTGCGTGGTTCCATCTGGGAATTTTTGAGAATTTTTTGAATCTATCAATGGACGTTCGTCTTGAAATAGCGCAAGTGTGTTTTTAAAAATTCGTATCTCCCAATCCAGGACAGTTAGAGACTTGAAATATTTACGGAATATAGAAAAATGATGCCTTTTAAAGTCCTATGAGTTTCAATTCCGTGCTTGCATCTGGGAATTTTTGAGAATTTTTTGAATCTATCAATGGACGTTCGTCTTGAAATAGCGCAAGTGTGTTTTTAAAAATTCGTATCTCCCAATCCAGGACAGTTAGAGACTTGAAATATTTACGGAATATAGAAAAATGATGCCTTTTAAAGACCTACGAGTTTCAATTGCGTGGTTCCATCTGGGAATTTTTGAGAATTTTTTGGAACTCTCCAAGGACGTTTGTCTTGAAATAGCG
>TRINITY_DN30890_c0_g1 [organism=Dendroctonus valens]
GACACATACACACACACACATAATCGCATTTTTATGCGTCTCTACCTCTCGTTCCGAGTAGACAATAAAATATGTCGCGTGCGGGGCCCAACGTCAGCAAACACTGATTTAAGTGGTTTATAAATAGTGTTAAGGTGACTTCCGAAATTATATAAATACATAAGAGTATTATTTACGAGCCTGTCGGCCACCTGTGTTTCTTTGTCAATTTTCATCGGTTTGATCGCTCCGGACCCATTTATCAGAGTGTGGAAACTAGAC
>TRINITY_DN8921_c0_g1 [organism=Dendroctonus valens]
GTGACAGCAAAACATTAAAAATTAATCATGCGAAAAAAAACGTTAGAAGTAGATTCTATCAGAATAGCAATAAAGCACTTTGCAGAATCAAGCTATTAAGTGAAGGATGAAATGATTTGGAAGTATATTTAATTGTTAAGTGGGATATTTGTTTCGAAAAAGCTTCAAACATGAACATTTCCCTACCTTTCATTGAATGATTAAATTACAACTAATGTGTTTACATGCCGATAAATCTTGACCAAAACTCATGTGAAATATCTGCAAGGTAATGTTAGATTTTAAATGAAAAAAAAAATAAAAAGTTTTCCTAAATATTGAGTTACAAAGAGTACAACCGAATAGTGATTGGACTACTTGTATATGAGTTCAAATAAAAACTCATTCCATATGGCTCTAGTTACTTATAAAGGT
>TRINITY_DN35817_c0_g1 [organism=Dendroctonus valens]
GAGGGAGGAAGGGAGTTAAAAACAGAGCCCGCGCGAACCACCACCGGCCGTCCGGCCGACCGCTCACCGAAAACAACGACGACGCCTACGCAGTTTTTATTGCTGCCTCGTCTCTTTCACTTTCTTCACCATCGTTTTCTCGTCCATCTAGAGCAATCCCCTCTCTCCTAGGCTCTCAACTATAATTATCTTGACTCTTTATTATTTTATGTGCCTGCTTCCTTCCGTCTGAAAGTGGATCGAGTGAAAACAAATGGGTGCGCCCGACAAC
>TRINITY_DN24883_c2_g6 [organism=Dendroctonus valens]
AATATTCAGGAGAATATTGTTAGTGCGTTCAACAATGAAATGGCACGCAATCACCGAAGAAAAAATTTTATCAAAACCGTCCATAACTTAGACACGATATTGTTATCGCTAGACAACACGAAAATTGAACTGAGCAAATTGACTCTCGAGTGGCTGCCGGACTTTAAAGTGATTAACTTGGGCGTCAATCTATGCAAACTTTGCCTGGACATCGATTTCAAATTGGATGATTTACCGGTCAGCGGAAACTATGAAGTCAACAATGTTGCTCTTCAGAACGTCCTACCCGTGTCAAGTAATGGAGCTATCACTGTGGTGTACACGGATGTGACAGTCAAAGGCAGAGTAGGCCTCCTCATTCAAGGAGACTCTTTTGTCCCTGAAAACTATGATGTGGATTATACGTGGAATTCGGAAGTTTCAGTGAGCTATTTCATCAATAGAGATACCAAAATTGAAGCAAAAGTCACGCATCCAACAGATGATCAAATCATAGCAAAAACTATCTGGATTCAATTGAAAGAGGTTTTGACCACGATATTAAAAGATCAGCTAAAAGGTGTGGTGATCGAATACTCCGTTCAGGAATCTCTAGCAGATGAAGATGAGAAATTAAGGCAATTGGCCCAATCTCAATTAACCAAAGCCAACGGTTTGTTCGACACCTTGCTGTGCGCTGCCAAAGATTATTTAGTTGCCAAAGACTTGAGGACTATTGAAACGCCACCATTTGAGGTGCTGTATAGAGGGAAATTGTCTAGTACTGAAACGGGATTATTTGAATCGGGCAACGGGTACATTAAGGACCTCTCCACTCTAAGCCGATTATCGGACTTAAGTTTGTTTGAAGACGATCGTCAGCTGCTCGTTTATGGAACTCTAGGCATGAGGGAGTTTAAGCATGGTTATGATTCATTCAAGACAAAGTTCGAAGACAACGATCTGACTGGCAGCCTCAAAGCTCAAGTGCGCGGCCCCGAAATATTTGTGAAACTTTCGTTCGAGAAGAGCGAAGAAAGCCCGCAGAAAACTAAAGTGGAGAAAATTGAAACGAGATTACTCAGAGACACAGCAATTGATACATCAGGATTGGGCTCTCTAAGTTGGTTAATTCCAACAACTCAATCGTGGGTGCTGGGGCATTTGCGATCTACTTCTATGGACATTCTACTCAAGCAAATAGAAGCAGCTTTCAGTTATGCGATCGAAGCAGAGATGAAAAAGACGACGACAAGTGGAAGTGATGGCGAAAATAGCAGACTTTTTTGGAAAAGCATTTTTTCAAAATAGGTTCTTCCACTTTTATACACAGTTAAATATCACCTTATGTGTATTTGCTCTGAACATTTACTGCTTTGATTTTTTTACTAATGTATAATTATTTTGAAACGTTAGCTCCAAACATTCATATGAATGTGTAATGTTTTAACAGCGGCAAATTCAATGTCTTTTAAGGAAGATATTACGTTTGATGGGTCAAGTTGATGTCAAGAAAATTTGCATAAATATATCTCGTCATAG
>TRINITY_DN21350_c0_g7 [organism=Dendroctonus valens]
GACTGAAAATATCGGAATAATAAGGGCATCTCGAAATTTAAGAGATTCCAAATTTCTGATTTATCGTGTTGAATTGTCTTATACGTTTGGGGGCTGTGCTCTCTTAATTAGGAATTGGCAACAACAACAAACGTAAAAAAGTTGAAGTCATAAACGAAAAGTTTTAAAACTCCAACATTTTTATACATTTATGTATTTATGGCACCTTTGGAGATA
>TRINITY_DN24076_c0_g1 [organism=Dendroctonus valens]
TCAAAAAATTATATCGGGGACCCAAATAGGCATTGCCAGATGGTCTAACTCGAAATCAGTGTTTTGAAGCATCTTGACACTGTGTCAAATATTGTTTTGATGGAAGGTTTTTGCTCAATTTTCTGCAGAGATATAGAGAAACTATCGGCTTAAGATCTTGTGTTGTGGGAGTCCCATTTTGCGACCAACCGATCATTAACATTCCTTTTCACAGGTAGGAAGTGGCATGCATGCTGTAATTTATACCTGTAAGCATGTAGTTAGAGCCTGTACAGAAACTACCAAACTGAGGGCCCCCTGTACTTGAGCGTAGGTGAATTATTATAAACATCTACAACTCCTGGATGCTTTATTAGGGCAAATTCATGCGTTGTGGCTAAATGAGCGCTGAAAAGCCCAAGGCTTTGGAAACATCTGAGATGCTACATGATACGATTATTTAACTATGAAAATTTACATCCATCGGTTGTGTTTAGGTCATTATGCCGCCGCCCTGGACGCTCTCTGAATGTTAATGTTGTGTTTTTACAACTAACTTTGGAAAATATCTAATTGTACTTCACCCCGTAAGGATTTACACACCAAAACACGTAGCCTTAGGATACTGAGCCATCCCAGGGTGCTTCTGTGCCTGCTAATTAATTGGGGCTGAAAATATTCACCATTCTTGCATGTGATTGAATGTCAAGCTAAGCTATATATTATCTGATTAAATACTAGCGCCAACTTGCTTATCAATTGTCTACGAGGGAATTCAATTTTTAGGTTTGATGTGAACTTTTAGATTCCTTGCAGTCCACTTACAGAAAATTGGCGGGTTAAAACTTGATAGGCCTCGTAACGAAGGATAGTCCCAAACTTCCCTTTAGCCAATAGCTAGCAATGATATCTGTTTCACTTGATTTCTAGATCAAAATGGTAATTCGTCGTCATTGTGACCCAATAAACGTGAAGCAGATCTGGGATGCCATACGATTGGCCACTGCAAGCCGCCAATCCTGCGATTCAAACAGAATTCTCAAATATTTTCAGAAGTCTAATGATTGCACGCAGGAACAAGTCGAGCTCTACATCAACCAATGCGTTAAGGATGGACTGATCATCGTGAATAAAAAAGCCAACGCCGAGCAAACATATAAAGTAACGGAGCAGAAACAGCCAGAATTTGATTTTAAAGATTGGTACTGTTTCGAGTGCCATTTAGCAGGCGACGTGAACGTGTGCGAAAACTGCTTCCGAGCTTTCCATTCCGACTGTATCAAGATTGCGGAAAAACGATTCAACGTTCACAAACCAAATGCATCTCTGCCATCTAGTATTGATACCAGTGCGAATGTTAGCGAAATTAACGTGGACACTTCCACCAGTTCCAATACTGCAGACAAATCTTCTGGCCAACCGTTCAATGAGAAACTGTGCAGCGTTTGCAATATCATCAATATTGATGACTGCAAAATGGACAAATCTGAGATGAATTATCTGCTGAAGTTCGTCTTGCACCGCATTAGGAATTGGTTACCATACACAATTACCGAGAATATCGGCGAAGACCAAAGGCCCAGCTGGCTGACAGACACAGAGCTCACATGGCGAGCCAACCAATTATTCTGTGAGCATCGCGATATGTCCGTTCTCGAAGTTAATCTTAACTCAAAAGCGTACAATATCCTCTCAGAATTCCTTGCGGACATTCTAACCATCCAGCACAACGTCGCTATTTTCCATGGAAGTAAATCTCTTGAACATTCCGCTGCAGAGATGATGATTCGCGACGCCATTCACGACATATCAGAGCTGAAGAACTGCTTGGACTGCTACAAGCACAGCAACGAAAAAATCCACTTGCGATGGTTCACTTTGCCTTGCCGGAATCCTCATGAGCTAGTTTGGGCGAAGCAGAAAGGCTACCCTTATTGGCCTGCAAAGGTGATTAAGGAAACCTCTTCACAATATGACGTGCGATTCTTCGGGGGCAAGCATGAAAGGTCGCTGATTCACAAAAGCTTCGTAAAACCCATCACTGTTCCAAAAGAAAAGCTAAAAATCAAGTCGTCGACTGCATTTGCTAAGGCCTTGGAGGAACTGATTTACCATCAGAAACTGCTGTCTGATCCCCAGGAAATTGAGAATTTGATATCGGCATCAAAGAATAAAAAAGTGCAAAAACGACCACTGTTGTCGTTGCCGCCTGCCCCTAAACCAGTTAACAAAAAGGGCCAGTCTCCAACTAGACAGACTAGCAACAGCCCGGCGATTCAAGAAATCCAAAGCGATGCAGCCTCGACCGATGCGTCGCAGCCAACCCCAAGCAAGCGACCAAAATTGGAGGCGGAAGGCGCATCGAGTGAAGTAATTTCGGGTAATGTGATCGACATTTCAGACGGCGAAGAAGAGGAAACTGACTATTCATTTAGGGGAAATAGCGGCGCTGTGGATCCTTTTAGATTTGACGAGAGCCAGGAACAGGTGTCTAGCTCTACAGAGAATTACAAAAAGCCCCCACAAAGCGCTGGTCTGCACCAGCTGGACCAGCCTTACAGCGACTCGGTAGAGAAGATGAGGCGAATGGTTGAGCCGTTGACAGATAAAAAGGAAATTATCAAGTGCACAATGGACTGCATGCAGGCGGAGATTGACCGAATCACTGACGAACACAATGAGCACTTAAAAAGGCTGTTTGAATCACACAACATGCAGATTTCTGAGACGAAAAAGAAACAATGGTGTTTCAATTGCGAGCAGGATGCGATTTACCATTGCTGTTGGAACACCGCGTATTGCTCACAGACGTGCCAGCAACAGCATTGGCAGGCAGAGCACAAGAAAGTGTGCCGACGGAAACGGCAGATGTAGATTTGCATTGGCTATTTTATACAATGGGCAGTGTCCATTTGGGTTAGACGTGTTTCTTCATGTCCTTTATTCACCTCTGTGGCGGTTTTAATGTTAAACTGTATCCGCTGATTTTGTGCAACTATAATGTGTATTAAATAGTTTAAGTCTTAATTTTAAGCATGTTTTTGTCTCCGTTTAGTTGAGGAGGCTAAGGACATACTTACGTAGCTTTATAAACGTTAATGAAAAATTATGTAATGCTGATTAAGATATAAAATTTATGTTACGACTGATCTGCTGGTTTCGTTTACATTACACATCACAAGTCAATAAGCATCTACTGCTCTTCATTTAGTTCTAAAAACTCGACATTTTTAAAGGCTGCAAATTGTTGAGAATGCTGCTCTAAGAACTGCAGCTCGTCCCTTGAAAGCTGTTCGTTCAACTGCCTTAAAGCAATGAGGATTTCGCCCTTTTGTCGGTCTCTCGCTTCAAGGCTTATTTTATTGAACTTTAATTGCTCTTCAACAGCCTCAAGTCTTTCTCTCAGTTGCTTGGGTTCTCTTCGCCCAAACAGCCGGATCACTTCCGGCGTTTTGAATGCTTGCGAAATTGCAGCTTGGGTCGCCAGCTGAAGGGCGCCTATGGAATTTACCAGTGATATATCACCGTTTACTAATTTCAATAGACTCGCATTCAGTTCCTTTAGCTGCTCCATTGTTTCTTCTTTGGTTTCTTCGTAGTCTGAGGGTTCCATTGAATCTATGCAGGCCTCCAAATCGGCCAGTTGTTCCATCAAGCGGACCAGTTGCTTTTCAACATTGTCCTTCAGTTTTTCAGTCTCACTTTTGCCATGGGAGGACATTCTCCCTTCTTAGAATGACTGCACTTATTTAAATAGTGTTTTTTTAATATTTTGAGTAAATTTGAGTTATTTAACCCAACATTTTTGATGGATGCAACTTTTTTTTTGCATCTCGTTTTTTGCAGGCGCCAAAAAGAGAAACAAAAGCGGTTAATTTTTTAGGA
>TRINITY_DN20707_c1_g4 [organism=Dendroctonus valens]
GAATCCTTTGGGCGGCCTGATCTGTGGTCAGAATGGGATTCGGGGAATGTGGTCAGAATGGAATGAGGGTGTTCGGCTGTTTGCAGACGCCCATTCTGGGTCAGACGCTGTATGGAAATCTTCTTAGCTTCAGAGACCTTACCGGCATGGGTGGCCCTACCAGTAGCTACGCTACCGCCTGCATCGCTCCCTGGATGGTAGGGTTACTGAGCCCTCTCCCCAACGACAAGGTCTTGGTCTTGTCTCAAAGAACTGGGGTGGACGATATCGTAG
>TRINITY_DN1200_c0_g1 [organism=Dendroctonus valens]
GTTGCCTTCTTTCAGGAACGAAGCGCTCATCAGCACTCACGTCAGGTAACCTGCTAAAGTAACATCTTCAACCTTTTTATTATCGGGTTTTTACTTGATAATTTGTTATTTCCCATACTTTGCCGCAATTTGCATCATTGCACTATTTTTTCATTTATAATTCCTAGATTGATTTCCTGAAAATTTGCAATATTTTTTGCCTTATCAAATGCAGTTGGCAGGCAATAATTGCCATTATTCAAAAGAATTA
>TRINITY_DN22831_c0_g4 [organism=Dendroctonus valens]
GGTGTACAAAAACTGAATGTAATACTATTAAAAACAAATTTATGCAGCTCTTCTAAACATGACAAACATATGCACAACTCATGTGCAAAGAAACTGTAAATGCTACGAAAACATGTCAAACTAACTACAATAAATTCAAGTACACTAATTCGTCTAATATTAAAGTTCCGACAGTTGTAAAAAAGTTGTGAAAGTATAAACTATTTGTTCTAATTATAAAAACTAAACTAGCTGTAACTAGAAAAATCGAATGAAAATCCATAAGTGTTCAAATAAAATGTTCCTGCAAAGCTTTGGATTAATGATCTAGGGGACATAGAATATCGAGAACTATACACTTTAAATTGCTGTAAACGACACGATTCGAAAATTTTGCAATATTAGTAAACTCTCCATTGAGTTTTTGAGTGAACTTTCATCAATTATCCATATGTTGCCCATAACTTACATGAGCGAACACCTGTTCTTCTTCTCGACCTCCGACACAACTTGCTGCCGCAACAACTCCTCCTCATGAATGTCATTGCTGCTGTCTTTGTACGCGGTAAGTTTCGGACTACTACTAAAGTCCGTTGAGAATCTTCGCTTGAAATTGCCCAACGGACTTGACAAGTACGAGGCAAAACTAGCGTTGTCCTCCTTGAGTTTTTTCCGGTCCTCCGGAGTGAGGCTGCGCTTCCTTTTCATCCCCAACTTGCGATCGATTGCCCTGTAGTTGTGGTATAAAGCGTTCAAGTCTGATTTGTTCTGGCTGTTCTTCAACGCCCGTTGTCTGTAGGAGTCGTTCAATGGTCGGATCGTTCTTCTAGCGGTCACGCGGCAAATTGACTCTCTGTAGGACGCGTCGTTGAAATTCGGCACATATTCTTCTGAGACAATGGAAGCGTTGTTTTCCATGAACTCCAATCTGGTTGTGTCACTGCCGATTTGCGCCTGAGTTGAGATATCTTCTTCATCCAAAGTTTCGGTCAAGTTTTCGGGAGTTGGCGTAGGGGCGGCGGAGATTTTTTCGGATTCCGAGTCGGTGGCAGACTTGGGCGACTTTGTCAAAGAAGCGTTGCGAGTGGATCGGCGGGTTTTGCAACGCGTTTGGATCGGCGAGCTCCGAATGGAATCGATATCAGACGTTTCATCAAATTGCAACTCCGGATCTTGCTCATCACACGCCAGTATCAAAGTCTCCATTTCCACAGTGTCATTGGATTTGGATGGGCTGTCTTCGATGATTACTTCGGACTCGACCACTACAGTCTCTGTTTCAACCTGAACCTCCTCAATTAAGACTGTCTGCTCCTGATTGGTATTGATTGGTTCTTCTTTGGCGGCTTCATCTGTGGGCTCTACTTCCTCAACCAGTTCAATCAGATCTGGTTTGAGTTCTGAATTTCGCTTGCTTCTAGTTTGATGGCCGTTTACATTGTCATCAGTTTTCGGCGCACTTTCTTTGGCATCGTCGCTTTTTTTATTCCGTTTCTTCTGGGGCGTCCTCGAGCGGCTACGCGTTTGACGAATCGCCAGATGCTTGGGAGATGGCTTCGCGTCCTTTCCATTACTGGCCACCGATTCTCCATTCTGAGGCTCAGAAGAGCTTTCTACTGGCTTTGAGCCGTTTTCATGCGGAGGGGTGGGCGGCACTTCTGTGTCCATTTCTAAAAAGCCGCGTTCACATACATATTTTCTCGTGTTATAACGTGCCGTTTTTCCCATTGCGCCTGCTGAGGTCTTCGGCCTGTAACTACTGAGAACTCATGTATTAGATTGGATTCCACACGCTTAAATGTACTAGGCATTGTACGCCCAATTTTTTTCCAAGTCTTACATTGACTAGCCCTTTACCTATCCAGTCACAAAGAAAAATCAGTAAGAACTTTGTGGTTTCACAGTTGAAAATAACGCGTTAAAACTCGCATTTGCTTAGAGCTGAAGGGAAGAAAATGTACAAAACACTGTACGGTTGCGGTACTGAGCCACACCTTTGGCACTTTGGTGATGGTACTATGTTTAGATCTCACTGCGGCGTTAAAGGGACTGAAATAAACAGGCTGGTGATTAAGGTTGGGCATCCGCTAAGCCATTTATGAGTTATTATTTTTCAGATAAGCTCCCTTGTTTGGATGAAAATAAACCAGTTAGAAATAGTCAAAGGGCGTGGATATATGATAAGAAACTTCCAGGAAAAACTGCAATAAAGTTCATACTAATTGGAAAAACCGCTTCACAATTTAATAGTTTTATTGTTAAAGCTATTTACTGGGCTTTTCATCAGCCTGGAAATATACTTCTATTGGTACTCGTCTAGTTTAAAAAAAGTAAAAGTCTGAAGGTTAATATTGTGACCTTCCAGCAATTAATAAACCATTCCAGT
>TRINITY_DN19720_c0_g1 [organism=Dendroctonus valens]
GCAAAAACTCCCCTTTTGATTTTGATTTAGGTTAAACTCTGACGGTGGTTACAAGTTAGGATTTTCCTAGTACTTGTGTTAAACTAGATTAATTGTGACTTATAAAATAACAGAGATTTAATGATAAATAGACTGTTTGGCTTTTACAAATAATAGTCTGCCGGTCACCGGCAGAATTAAAATACTTGAATTATATGTTATAAAAATCGACAAATAATGCATATAACCTGTGTAATTTGCAGTGATCTTTTTGGCCCCAGTGCAGATATTTATTCTACGCAATGTGGACACATTTTCCACTTTACCTGTTTAATGCAATGGATGGAAAACTCTAAAACATGTCCACAATGTAGGAACAAAGTGTCGTCGAAAAGCCTTATTCGCTTATTTCTTAATGTTGCTACATCTCAGGGCTTGGAGACTGATGTCACAATATTACAGCATAAATTGGACAGTGTAGAATTTACTATGAAACTCAAAGATCAAGAAATTAAGACTCTTGCCGTTAAAAATCAGGAAACTATCAAACAAAATAAAGCATTAAGACATCATACGAAAGAGTTAGAACACGGAGAAAAACGATTTGAGTCTGTAATAGCCGCCCAGAAGGAACAGATTAAATACTTCAAAGAACAAGTACAAAATTGTGATCGATTACGAGAAGAAAATGTGCGACTGAAAAACGAAGTGAAATCCTTAGATCAGATACAAATCGCGCTCGGTGGAACAAGGCAACAAGTGGAAGACATCATTCGGAATGAAAACAGCATTGAATCGTTAGCCCTTCTAGCTTCGATTTTAAAAAAATCTTTGCTGGATTCTGATAGAAGAAAAAACTTACTACAAACTGAACTGAAAAAGTCTAAAAATGAACTGGCCCGTATCAAACGGCAAGAAGCAGACCTGCGATGTGAACATGAAAGTATAAAGCAACAATTTGAATCTCTAAAGCGTAACAACGAGAAGGAAATAGCATTTTTAAAAGACAAGTTTTCGCAATTGGCATCCGAAGCAACTCAGGGCATCGTCAATGAATCATTTAATAATAGTATAAGAAGAATGATTAAGGAAAGTCCAGTGAATTTCCATCGAACCCCAGTGCGAACCCAAAGCAGTCAGGATGTTATAAATTTGAATACACCATCGTGTTCATCTGCATCGCAAACAATGATCGACGTTAAAGATTTACCTGATGGAAATATAGCAGACGACTCACCTCTTCCCGCTTCCAGCATGGGAATGTTTGGAATCCAACGGACTAAAATGCTTGGCACTGACACCAGCTCAAAGTTTTCGATTTTTAAATCGAAACAACCGTCTGTCTCGGAATCTACTAGCAGTAACAAACTGAAAAGTAACAGTGTAACATACGACGGTTTAGGTGGATCCAGTAAAGAGGACATTTTTCCGTTGGGCTTGAAAAGATCAAGACCATTAAAAGCAACTTCATCTAAATTGAAAAAATTGTCAGCTGATGCAGGTAGAAGCAAAATGTCGGTTTTTAACAATGTTATTGATTTATCTTAATCGAAATGCTTCAAACGAAGTAAGTTATATAGTGTTTAATTGTGAATTATTTGCAATGGTTTTACATTGTTCTGAATCATTTTGCTGGTCAATTTATTGTTAAGTATTTTTTTATATGTTCCTTTTTGTTTATGTGATAATTATATTTGCG
>TRINITY_DN24063_c0_g3 [organism=Dendroctonus valens]
AAACCCGAGTAAAACATTGCGTTTGATCGTGAAAACTGCTCAAGCTAGTCAGCAGGCTGTGAGGAGCTCCAGAGCGATCCTGCCTGCCTTTGAGAGGGAGCTGGAAATTTACCAGAAGGTGCTTCCCGGGCTGGTTGCTTTCCAGGCAGGGTTTCAACTTTCCAGTCCTTTTGTGGCTGCCGCCTGCTTTGCAGGCTCGTGTTTGCCAGGCAAAGAAGCTCTGGTGCTGGAGGATTTGCGCCCGAAGGGCTTCCAACTGTGCCCCAATCCTGATGGTCTGGACTTTTCCCATCAGGCAGCAGTTTTCCGGGAATACGCCCGCTTGCATGCAGTTTCTCTAGCTTTTCGAGATAAGGCCCCAGAGCAGTTCCTGGCACTCACCAGAGAGATAAATTGGAACTTTCTGGAGCAGCGTGCTGCCCAGCATCCAGAGCTCTATGAGGAGCAGAGGCGCGTGGTGTTCGCCATGGGCAAGAAGGCCCTGGACGGGCAAAATGAGCAGAGGCGTCAGCAGTTTGAGGTTGAATATCGCAGGTTTTTGGAGGAGGAGCCGGAGGAGGAGCTGCTGGCAGTTTGCCATGGGGACTGCCACCCCAACAACATCCTGTTCCAGTACGCCGAAGGCCTCGAGTCGCCCAAGGTGGCGCTGATCGACTGGCAGCTCTCCTCACTGGCCTCCCCGATGCGCGACCTCACTTTTGTTTTATTCGCCTGCGCCTCCAAGGAGGCGCTGGCTAGAACGGAGGAGCTGCTCCGGATCTACCACGCCAGCATTCGCGCGTGCTTGCAAGAATTCGGGTGCGAAGCCGATAAGCTCTTCAGCTATGAAACGTTGCAGCGGCATTGGAAGAAGTACAGCCCGTACGGGCTGTACCGGGCCCAAGTGGTGCTCAAGCTGATGCTGTTGACTCCAGAAGAACGCACAGAGCTGGAAGCGTCCTGCTCGATTCTGGATGTGTTGAAGAAGGACTTCGCCACGTCCTCCAAGTTCGCCCACAGGGTGCGTGCACTGTTCGCCGCCCTCTCAGTGAAGATGTAAAGCAGTCGCGATCGACTGGATTTTTCTTGTCTGCACCGCAGCCACCATCAAGATGGCAATAATTGAAGCAATTGCTTCCGAGATGGTGGCGAAAGATTCGCTGGCGATGATTAGCGATCGGTGCGTGAAATATATTGTCTAGCTGGGGCCCCACCT
>TRINITY_DN33747_c0_g1 [organism=Dendroctonus valens]
ATCAGTGCGTCACACTTACATGCGCAAGCTATAAGAAAATTCCCAGTTAGTAGGTATTTGTGAATGTTTCTACAGCGTTACCTTGAGGTGTTGCTGTGATCCAACTAACGTTCGACTCGAAAATGTTTGATCAAAAAAAAACTTAGTTAATATAAAAATGATTCGTAAATTATCTACAATGTTCCGTTCATATCAGGCCTGCTAAGCGGTTTACTGTGT
>TRINITY_DN22000_c1_g3 [organism=Dendroctonus valens]
CGTTGCCAAGAAGGAAATTTTTAGGAAAATGCCTTGAGAACCAACGACTAGTCCACGATAGTTGTGGGCTCTTTAAGATCCTACAAGGGATTTTAAGATCCTACAAATTTCACTACTAAAAATAGTACATTACGGTACAAGAGGCGAAAATCGAAGTTCCGCCACTGCTTGAAGTTGATGCCCCTGGCGAAGCCGAGGACATCATGCACGCCGTGGCGGG
>TRINITY_DN12583_c0_g1 [organism=Dendroctonus valens]
AACATCTGAAGCAGGTTCCGACCCAGAGCAAAAAAACATCCTCGATTCCTACAACGGCAACTGCTGAATACAGTAGTTCAAACGCTAGTACTGGGGACGAGACCTCGCCTTACTCAACTCAGCTCACCACTATAGATTATTCGAGTGCCCCTACTTCAAGTAGCGTAGAAACTACTACAAATGAAGTCCTGAGTCTCAGTTCAACTGAAACCACGATTGCGGAAGCTGGGGAAGCCAGCAGGGCATTTCCCGAAGAAGTTGTAACATCCACAACACTGTTTTTCACTGAACAGCCTTCAACAGAACATCAAGGCTCTACAGCAACAAATCCCAATGACTATAGCGAATCTACGCAAGCTACTACATTCATTGATGGTGCCACAACTATTGGCTTCGTCGAGTCCACAGTTCCTG
>TRINITY_DN19726_c0_g1 [organism=Dendroctonus valens]
CTCCTGTTGGCACTTTTGATCAAAAAGACTTTGGGTAACGTCCTCCATTTTGAACCAGTCTGCGAGTTCCAGGCAACTATCGCTGCAAATCCAGTCCAACAAACAGCGAATTTCCAGAAAATATGGAATAAACCGATAAAGCTTGTAGCCAAATCTGTGAGCCATTGAATAGCCATGCCACAAATAGTGGTAGGAAATGAGCGTCGGATATCCATTTCTGATTTGATAGGCTGAGAACAGGAAGTACAGGCATTTAAACGCGTAGAATATTTGCAAAATTGGGGAGCTTCTAAACCTCCTGTTAGCCATCAAAGGATCCATGATAAAAAACCATAAATGGTACCCGATTACTTGCATAAAATGATAAATTAGCTTGGCAAATCGATTCCTTCGCAAATAGATGGCTCTATCAATCATCATAAAGCCCATGTAAATAAGTACTGCTGTTATAAATGAAATCGGTACTTGATTGAATTGGACGTACTCCAAAAGGCCCATTTGATCTATATTACCCTCAAAGCTGCCAAAGAAGAACAGCAACAAAAATAAATTCATCAAGTCGCATAAAAACATTGGCAGATACACGTCCACAGGAATCTGTGTAGATGATGGATAAATAAGCTGCTGAATATAGAGGCGAAATCCTTCAGCATACTTGAATACTCCATGAAGAAGATATCTTGGGAAATAATCTGATTTGGAAATGGGCATGTTTTCCACTGAAAGAACTGGTTGGCTCTTGTTGCTGCTTGCGGAGGTTGCAGAAAGAAGCTCTCCATCCTTACAATAATAATTCCCATCGGATAAAAGCGAACTAGTGCGATACTCAAACGGCTTCCATAGTCCCAGCTTACGAAGAACAATTCGGTGGAAAAACAGACTAAACAGCAGCATAATATTAAGAAACTTCATTTTGTTG
>TRINITY_DN22854_c0_g1 [organism=Dendroctonus valens]
TTTAAGTGGCTATAATTTGATTAATTTGGATACAACCCCATATTTTTTAACTTGCCAGGAAGTGCAATTTTTGATTGCCTATCGAACGGTATTGGGATGTTAATAGCTGGGTTTTTGCCTTTTGGCAAAATGCGCCAAATAATCGTTCTGGGCGCTATTTGGTGTTTTTTTAAATTAAAAGCTCTAAATTACATATCAACAATAACATAAAAGAAAGGCAAATTATTTATAACAAATGTTCGAAATGTTTACCGTTCATTTCCAG
>TRINITY_DN10968_c0_g1 [organism=Dendroctonus valens]
GGCGGGTTGGCCATCGAACGGATCTCGACCAGTTGCTGCTTTTTGATCGACTTTACAGCTAAACGGGGCGAAAAACAAATAAAATAAGCGAACTGATAGCAGGCAGAAGTGCAATTATCTAAGCAAATGACTAAATGAAACTAGAGTCAGATTCTCAGTTGCTCCAAATCTCCCTCCTCGATCGCTCTTTCACTGGAAATCTAAAGATCAGCTAAAACAATCATGCTAGAAATT
>TRINITY_DN17743_c0_g1 [organism=Dendroctonus valens]
CGTGAATGTTGCCAGTTTCAGATAACCAAATTTGTTTTATTTAATCTTTAAATCTAACAAATTTTCTTGTTTTTGTCACACTCTTCTGGAGGGCCTATTTGTGGATAAACGAGAAGAGGCATGGGAATAGGGTTTGCAAAAGTTTCAAAAGAAAGGCTCACTTTAAGCACCCTGTAAATTTGATTAGTTCAATAAATGTAGATTTTGTAAATTTTATTCTAGAACTTTGCAATCATTTTCCGTTTTGTCACGCTCTACTCGAAGGCCTATTTCTACATAGATAGGCCAGG
>TRINITY_DN22123_c0_g1 [organism=Dendroctonus valens]
GTCCGGGAGTCTTTTCATAAATTCTCATAGGTGTTTGGCTGTCTGGTTCTGTTTCGTTACCGGTTCGGTAAAGTGGCCTTTCGAATATAAAGTTTGCTTTTCCGAGGGTTTTTCCGTAAATTGTCTTAAGTGCATAAAACTGGGCTCCATGTTGTTTGGTATTTGTGTACGACTCTTGCGGTTTAGAAATCGCATTTTTCTAAGCACATTTGCTCTTAAAAGTTCGCGATTAACGTGGAAAGTGTTCAGTCGTTATATAAAGCGTGTAGAGTAAAGAAGATATTGTGAAATTAGTTCGGTTCGGTTGTGTGTGACTTCTGAAAAACATATGAACTAACTTCTACCGAGTATCATGTCTGTTCATTACAGATTTAGATCTGCTCTGGAATATGATACAATAACTTTCGATGGATTGCACATCTCGATCAAAGACCTTAAAAATGCAATTATACAACAAAAGCGCATTGGCAAAAACTCGGACTTCGATTTGAGAATTACCAATGCCCAAACTAATGATGTTTATGAGGATGAAAATGCTTTGATTCCTAAAAACACTTCACTACTCATTGCGAGAATACCCGTAACTACCCCTAAGCAAAAACAATGGGAAGGATACGGCGGTAATGATACTCCTCCTGCCAAATTGGATGATGGTGGAGCTATTGGCAAAACAGTGGATTTAGCCAACCTGGACGCTCCAGAAGATGACAAAATTCGAGCTATGATGTCCCAGAGTACGCAAGATTATGATCCAAGCAATTATGTGAAAATTCGAGGGGCCAATCAAGTGGGTCCTGTTCCTCAAAACTACAGGTGTTTTAAATGCCACCAGACTGGCCACTGGATCAAAGATTGTACTTTAGGACAAGGAGTGGAGCCAGTTGAAATTAAAAAAAGCACAGGAATACCCCAAAGTTTTATGGTGCCTGTAGATGGTCCTCAGGTGCCCGGAGCTATGATGATGGCCAATGGACAATATGCAGTTCCAGCTTTGGACCTTCAGGCTTATAATCAGAAACCCAGTGGCCCTCCACCGGTGCAAGAAAAAAAGCCCGACATTCCTGACGACTTGCTTTGTTCAATTTGTTCAGACTTGTTAGCGGATGCTGTAATGATTCCATGTTGTGGTAACTCTTTTTGTGATGAATGTGTTCGATGCGTTCTATTGGACAGCGAAGAACATGAATGTCCTGATTGTCACGAAAAAGACATTTCCCCAGCTACTTTAATCCCAAATCGGTTCCTACGCAAGTCTGTTGCAAATTTTAAAAACACAACCGGATATGAGAAAGCTCCAACATACAGAACTAAAACCCGCATAGCTAGAGAGGACAGTATTAAAAAAGACATGAATTCACCTGCCGAAATCGACTCAATGGACAAAGATGGCTTGAAAGAAACGCTGAAGACTATTATATCTGAAGCCGATTCAACAGAACATAATAAAGCTGAAGTTGAGGTTTCAAAGGACGCTGAATTTGATCCTCCTAAAACCTCGGACAACGATGGACCACCGGGAGTGTCTCCCAAGCAATCTCCTGTTCACAAAATAACAAGCAAAATTTCTAAAGGAGATCGAGGACGGGATAGAGGACACCGATCCAACAAATCCCCTAAGCATCATAGAAGTCGATCTCTCTCACCAAGAAAGTTGAGAACTCGTCGGACATCACCTTATGTCAACCGAAACTCTCATGATAGAAATGGAACTCCATTGAGAGACGACACTCCGCCAGCTCATAACAACAATTATCCGCCACCACCTGATGTGTACTCGAGGCCACCTGGCGAACTTTTGCCTCCTATTGGTATTATGTCTCATGGCGTACCTCCGATGCAGGGTCTTCCTCCAGTTTCCATGCCACCTGGTGCATTTGTAGCTGGCCAGCCACCACCGTTTACCGGTGCTCCCAATTTTCGCATGCCACCACCTGGATCTCAAATTCCTCCTTACATGCCACCTGGTCCTTATCAAGTTCCAAACAGGCCAGTTTTCGACCCCATGGGTGGTCCTCCACCTGGAAACTTTGGACCCAGTTATTCAGGAAGAATGCGGGACTATGGTAGAAGAAGTGGCAGAGATAGAACACCTCCGGGGTTGATTGACGATCCTCTAGCGGCGTTTAATCGAATTCTTAGAGAAAAGGATGAGAAGCGTGCTCGGCTGCAACGCATGTCCAGACGCACTTGGAGTCGCAGTCGTACTCGCAGCAGGAGCTTCAGTCGCTCACCCCCACCTATGAGAAGGCGTAGTAGAAGTCCCAAGCGGCGTCGGTCCCGCAGCAGAAGTCGCTCGTTCTCTATCAGCAGGTCGCGTTCTCGCTCGTACTCGCCTAGTCCGAGAGGGTCACCGCTGCCGCCGTTGAGGAGATCCCCCCCTCCATTGCAAACGAGGAGGGGTCCCCCAGGGCGGTTCCGCTCACCTCTCAGATCGCCACCTCCCAGGCGACGCATTGATCGTATCGATTTCGAGCGCGACTATGAACGTGGCGGTTTTCGAGATAAACCTAGAAGTCGAAGATCCAACAGCCGAGATCGGTTCTACAGCGACCGAGAAAGGGAATACGATCGAGGATCAATTAGAAGTAGCAGAGGACTTCCTCCTCACTGTGCTGCACCACCTCTAGCTCAACAATGGGGAGGACAACGCGATTTGTATTATCCAGAACCTTCAGCATCCGGATTTCAGACCAGGTTCTCGCAGCAGATTCACCACATCCAACCAGAGCGAAAATACGAACTTATGGCCCCACCGGGAGTTGAACAGCCTCCAATTCCAGGCCTCGAATCTGAACTGCCACCGTTTAACGAATTTGATAAGCCGCAAAGGAAATTGTCGCCGCGCAAAGAAAGGCATAGCCCTAAAGAGCATAAGGATCGAAATAAGTCCAGTCCTAGAGAACACGAGCGGGATAAGGATCGACGCGATCGGGACCGCCGCAAGGATGACAAACGTTCACGATCCAGATCCAAGACGCCAGAAAAGTGGAGAAATCCTAGTCCTAAATCCAGCGGAACACCTGAACGGCCAAGGAAACGACGACCTTCTACCGATTCCAAAGATGACAAGCGAAAGGATAAGGACCGGCATAGAGATCACTCCGAGGAAGATAAAAAGAAAATAAAGGAGAAGAAAAAACATAAAGATAAGAAAGATGACAAGAAAAAGAAAAGGGACAAAAGAGACAAACACAAGTCCAAGGATCGCAAGGACAAAAAGGAGGAATTTAAGCAAATAGTTCCCAAAGCTATGGAGGAAACGGAAGAAACTATCAAGAAAATCGAAGAAAAAAAGAAGCGTAAGGAAGAAGACGAATTAAAAAAACAGCACGAAGAGCGCAAGAAAGAGGAACGTCGTCTAAGGTTCATTGAAGACGAAAAGCGCAAGAAGGAAGAAGAAGCCAAAAAAGAGGCTACCAAGCAAAAAGCGATTGAAGAAGCTAGGCAGCTTCTTGAGAATGAAGTGCGCCAGAAACTGGACGTCAAAATCGAGGATAAGAAAGAAAAAATTAAAATTGATCTATATGATGAAGTAATTCCGACACAAGACCTGGCCAAAGAAATTCGTAGTGATTTTAAGTCGCCTGAACATTCAACTAACATGCCTCAAGTCGCAGAGACGTCTGAAAGTACATTGGAGCTTTTCGATTCTAACATACAAAAAGATATAGAGGATGGTGAAGTAACGGAAGAGCAAGAAAAGTTTCAAGTTGCGGTGAAAGATGGTGAAGAGGAAGACCCTGGTATACTCGAGTTGCATTCTGACATGGATATTAAATTAGATGAATCGGACATCCTTGCTCCGTTTCCGGAAAAATCTAAATGGGAAGTGGATGAAGATGGTCAGATTCAGAACAGTCCCGGGGAACTGAAAGATTTCTCGGACTCAAAAACTAAGGTTTCTAGTGAGGTTTTGAAACGTGCTGAAAACGTCATATTTGCGCGAGCTATTAACTCAATTCGGCCAATAGAAATTAAGAAAATAACCGGAGAGAGGGCCAAGTTTTTCGCGGACGAAAAAGTCGTTGAGGAAGCGAAGAAAGTTGAGGCCACTGTTGATAAACCTCCAAGGATTCCTATTAAAGAAAGGCTGGGTAAAAAAGTGGATGAACCAGATTCTAAAACAGTCACTCAACAAAGAAGCTCATCCCCATATGCTCGTCGGGATCGACGGATGGAAGTAGATAAACGGCATGATAGAAAACATACCCGAGGACACGAAACAAATCGAGAAAGAGACAGGCATAGAAGTCGAAGCGACAGAAGCATCGACAAAGGCAAGAAATCTAGAAAAGACGACAAAGACAGACAAGACGAGAAAATGAAAGAAAGGCGTAAACGAACACGTTCACGCAGTCCCAGTGAAGATCCTAAAAGGAAGAGGAAAGAAAAAGAAAAGGAGAAAAAACCTAAGAAGGAAAAACCTAAAAAGAATGATACCGAAAAGAAAGTAAAAGACGAGCGCGGAGAAGAAAAACATAAATCTACCGTTGATAAACGCAAAGTTACCTTAGATGAAGCTAACTTTGAGCCTGATTATGACTTGGAATTACACGAGGATGAATTGAGCGAGAAGGATTCCAAGAAAGGGAAAGAAGCTCGAAAAACAGACAGATCCGATGAAGAAAGCAGCAGCTCTGAGTCTTCGAGCTCCAGTTCTGAAGATGAACGGAGGCGGAAGAAACGTAGATCGCACAAAAAGAAAAAGAAGCGAGATAGTAGTAGCAGTGAATCCGAATCGAGCAGCCAGTCGAGTGAAACAGACAAAGATAAAAAGCGTAAGAAACACAGAAAATCTAAAAAGAAGAAAAAGAAGGGCAAACACAAATAAGATTTGATTGAGTAAATGTATATTTTGTTTTATAAATTTTGTAAGGAATATATGCATTTAGTGTCATTACCTAAATGTTATTAAGCGGTCGGCTTATGTTATAAAAAAATTAGCTTAGCGACATGCAACTAAGTCACTGTTTGCCCGTCAGACAAGAGTAACTACTCGCGTTTGACCACTGCAATCTATTAATTTATTGTAAATTTAGTAGATTTGAAAATTGACCTGATAACTGTTTGATTAAGTAAATTTCATACTCATATCAAATCTCATATTTCATTATGTTTATTTTGATTAATTTCTCAAAATTTTTTTTTTTCAATAATTCGGACTGCAAGTGCGGTCATCTATTCAATTTATACTATCAGGTGAATAATTGTAGTATTTATTGTATTGTTGATAATGTAATAAAAGGATGTAAAAATGTTTACGTTCTTTTTTAAATCGTCCCTTATAATTATAGAGTTGTAGGGTTAGTTACGACCTGATCTTATTGTTTGGGTTTCAGATTTTTGAACATCCGAATCAAATTTTCGCGAATAGAAAAGTTATTCAGGATTGCAGTTCCTGAAAAAGCGAAACATTACTTATTTGATGAAAGTTAAGGAAGTGTTGTTTTAATTTTTTTTTATGCTCGTTTTAGGCAATTTTATTTTTTTCATTTCTTGTCATTTTTATTATTTAAATACTAACTTAGATATTTACTGGCTTTGTCTTGTAACGCTTTTTAATTTGATAAAATCAATTTTTTTAAAATTGCTATTATATTATTAAAGCGGAACAAATGGTCAATTGAACTGAAAGTGGAGACCTACATTTTAATCATTAGGATATGTGACCTGACAGCCATACATTTCAGAATGCAGAACTAAAAGGAAATTTTGGAAAAGTAAATAATAATAAAAAACATTCTTAAATTTGCCTTTAAGAAAATGTATCAGTCCATGTCAAAAAGGTCTCTTCTTTACATAGACAAATGCATTAATATCATGTGAGTACCTGATTAACTAGTCCACGCGTAGCTAAATGGAAATTCAATGTAATTATGGCCTGAGAAAGTTTGATAAACGCTACTCTTTTAATTATTGAATGTGGAACAGCGCAATTAGTGTAACATATGCTAATTTCACAACTTCAGCTCAAACTCTGATGATTGCTATTTAAATTTTAATTTCAGTGATGTTAGCTAGTTGAAACGAAACCACTTAAATTCATGGTAAAAATTTCAATAAATTTATCCTTATAAAATTGTGGTTTAAACTAAGGCGGCTTTTGTAAACTTAAAGCAACAACGCATGGTGTATTAACAGAAACCAATTTTTAAAATTGTTGTTAAATTAAAATTGAATGGTATGCTTGGCAGCCTTATACGTGTTAAACATCAACA
>TRINITY_DN18939_c0_g1 [organism=Dendroctonus valens]
GGGATGAGGAAAAAAATGTTCGAAGACTCGAAGAAACTCGAAGAAAAGCAAAAAGATTGGCGATGGAAAACTATGACTAACAGTCCATCTTACTAGGATAAATGGCTGTTTTCCCTTAAGTAAACGAATTGAAAAATTGTCAGAGGAAATCCGCCGCAAACACACGGTTCTTTGCGCCCCATGTTTGATAGTTAAATTGGACAACAATCGTTAATTCCCCAATTACTGTCAGAGCAAAATGGGCTTTTTGCTTCAGATCGTCAGGCTTTGATCAATGCGTAAATATTTGCCGGCTAAATGGCACATTTTAGGCGGTTTCCAAATCGATATTTTGCGCCAATAAATCGGGTGATGAAATCAATTTCTGGCCGAATTTGACGCGCATTAAGGAACATTTAGGAAAGCAAATGCTGCCTAATTCAATTTTTCCAGTTCCAGGTAATCTGGAATGGAAAATTGCTCGTAAATAATCAAAAAATTTAGTGATTAAACTTGTGTTTTTATGGAGCAAATTGATTTATTTTTCAAACAAAATATTTACATTTGGCCCGATTTCAAAGCGTTCAACAGCCAACAATTTGGTCAACAGTGTTTATGCCATCCGGTGGTATCAACCTTTGTACCCGCCTTGTATCCAGCCAAATCCTTTGAGCCGACCAATATTTAATCCACCAGGTTTGTTTCTGAAAGAGGTCACTAAATCAGGCAAAATGAGTCAAACTCTGCTGATAAACACTGAGCACGCGAGTCACTCTTCGCTCAAAGGCCAACAAAAGCGAATTCCACGTAGCACTAAACCCGTTTCGACATGTTACGCGAAACGGTCACAGATTTCCGCTCGCTAATTATTATTTATATTCGTTTAAATCGCTTTTCATCGACTGGAAAATCTTTCAGCTTTACCGAGGCG
>TRINITY_DN20964_c3_g2 [organism=Dendroctonus valens]
GTATAAGTCAATCGGGCCGTACGTAAGTTTATGTGCGAATGAAACGTTATCCCAATAGAAGAGTTATCCCAATTAGACAACAGTAGAATCAAAATTTGCAAGTTCAAACTAATCTACTCCGTCCAGATAAAGTGGTGTGTTGCTGTCAGGCAGTTAAGGCTTTTAATCGGGTTAATGGTCCTGAGGCTCTAGATTGGCGTAATATTTAAGCACTTGACGCTCCACTGTAGGACTTAAGCTGATTTAGATTAAGATTTATCCACGATATCAAGATGTTGACGAGCAATCAATGTCGTCGAGAATGTCAAGGAGACTTGGGGATGCTGCGGTCGTGGATCGTTGCAAATGGCTCAAACTATGGATCGTTATTGGACAACGCACAGTGATGTGGATGATCGCAAAGCTGAACGCATGCTGGAGCAAGGATGGTGTGTGGATGATCGCAAAGCTGGATGGATTCTAAGAAAATGATGCCTTCCAAGCCCCCACCTGAAGACTAATGCGCTTGGGATCAGTTAATGTTAAGTTAGCA
>TRINITY_DN25919_c1_g1 [organism=Dendroctonus valens]
GATAGCTACACAGCTGGCAACATATTTAACACATTTGCAGTGTTGTGCTTTATTTCTTTCTGTGCGCTTCCTGTATTCTCATTTGACTTTGCCCTATTTAATTTTTGTCTTTTTCGGTCGGTTTTTAAGTCGGTTTTAACGTGCGGTTTTGGTCATATTTTCAATGAGAAAGAACCGGAAATTGGATTTTTTCCGCTGCGCTCAAATACAACTTGATATCCCAACCGCCACCGAGTGATTTAGTTATGGGAAATATTTGTTTATT
>TRINITY_DN25628_c0_g6 [organism=Dendroctonus valens]
CGAAATTATATGTGCCTAATAAAGGAAGCACACTTACTTACCGAAATTAGATACTTTAGAATTTTTTGACATCCTGTATTTCTGAAACTATGTCCCTGGATTACAACTGAATGTTCCGTTATTTACAGTTTTAAAAATTATTAATGGTCTGCTTGATTGATAGTAGTAGTAAACATCTTTATTTCTAAAAAAGGCTATCGACCTATCGGTCTTTCTGCCCCTTGATTGATATTTAATTTCGAAATACAAAAAAGTTGAAATTCATTAACAACTTGAAATAGTTCCCAACTTTTCTGAAAAATAGTGAAAAACGGCATTTTCTCTAAAAATCTACAAGAAGAAAAGCTGTTTGTAATGCGATTTTCTATAAGGAGAGTAAGTTGCTAATCGCGAACGCGAGGGCCTGCAAGCGCCGGATTTCCTAGACAATTACCGAAATTTAACTGTAACGTATAGAGTAAGGTAGGCGATTGAGGAATACTGTTTTGTTTTTTGGAAAAATAAAAACTGTATCATTATTATACGCATTG
>TRINITY_DN25162_c0_g5 [organism=Dendroctonus valens]
GACGTTTTCGCTGGCCAGTTCTGGCTGTTGGGCTTGGGCTTCGCCAGTCGTTCTTTCCAGGTCTTTTTTCACTTTCGAATTGTCCAGCTCCAACTGGGCCAGTTTTTGCCTCAGCTTGTTGTCGCCATCCTGGAGCTTGGTAAAATCGTTGGCTGCTTTCTTTGCACTCTCAAAGGCCTTGTCCAAGTCGGATTTTAAACGGGCATTTTCCGCCTCCAATTGCGCAATTCTTTGCTTCAGTTTGTCGTCG
>TRINITY_DN19895_c0_g1 [organism=Dendroctonus valens]
ACACCAATGACAAAGTTATCGTATATCTTCAGTAATTCTGGCGGCGTTCGAGGTGGCGCCAGCTTTAGAGCCATATCAAAGTGATCCATTCGGACGCATTTGCTTTGAATGTCTTCGCTTAGGGCGAACATCGCCGCTTCTTTACAAATCCCAGTGATTTCCGCACCGGAGTAGCCTTGCGTTGCTTTTACCAGCATTTCAACGGATACGCCTTCAGTCGGCATTTTGAGAAACTGGATTCTGAAAATATCCCGTCTAACATTGTCGTCGGGCAATGCCACATAAACGGCCCTGTCTATTCTGCCAGGGCGAATTAGGGCTTTGTCGATCCGATCAGGTCGGTTAGTGGCTGCTAAAATGGTTACATCAACCAGCGGAGTCATTCCATCTAGCTCAGTCAGTAGCTGGGCCAAGACGCGCTCTTGAACACTAGTAGTCGCCTCAGAGCTTCTTTCTCCTGCTAGAGCGTCAATTTCGTCAAAAAACACCACAGATGGGGCAACTTGCCGAGCTTTCCTAAACACGTCCCTAATTGCCTTTTCCGACTCTCCCACCCATTTACTAAACAATTCTGATCCTTTTATTGTAATGAAATTTAGGCCGCTCTCCGTTGCTAAAGCCTTGGCTATCATGGTTTTAGAACAACCGGGCGGGCCAAACAATAGAACTCCCTTAGGTGGAGAGATTCCCAATCTGTTAAAGCTCTCCGGGTACCTTAAAGGCCACTCTACCGATTGTCTTAACAAGGCCTTCATCTTGCGGTGTCCTCCGATGTCTGTCCATTTAACATTGGGTGTCTGCAAAGAAGGTGAAAACGGTGTAGTTTTCGAACAAAAATGGATGATAGTCCATTACCTCAATTTGAACTTCACGCATCGCACTAGGCCGCACTTTTCTGAGCGCCGCCTTTAGGTCAACAAACTCAATTTCCCGGACTGATCGTCTCGAGCTGAGCAAGCTGGCTTGGGAGCAGAGAGATACCAGATCAGCGCCCACGTATCCATGCGTAGTCATCGCAATTTCCTGCAGTTCGGCATCAGAAAGGTTCTGAGACATGGCGGAGAGTATTTTGCGCAGAATGAGTTGTCGCGCTATGGGGTTTGGAGTTGGGACTTCGATTTCCCGGTCCAATCTGCCGCATCTTCGCAACGACGGCTCAATCTGGTCAATCTTGTTGGTGGTTGCGATAAGGAAGACTTTGGCTGCGATTTGCGATAGCTCATCCATGCGAGACAGTATTGCGGAAACAATGCGCTTTTCAGACTCAACTATCCGACCATTTCTCGATGGACACAAAACATCAATTTCATCCAAAAGAATTACACTTGGTGATTTATCTATGGCGTTCTTGAACAATTCATTGACGATTTCGTCGGGGCTTCTGGAAATTTTACTGTACAAATATGTGGCAGATATTTCCACCACATTGACTCGAAGAGAGTGTGCAATATATTTCGCCAGTGTAGTTTTGCCGGTTCCAGTGTTACCATATAAAAGTACGGACTTGTGCATGAAACCGTTTGTACTGCAGGATTTAAATGTGGCATTGATCAATTCCCTAATTTCGCTCGTTTCATCATCTAATCCTGCCACTTGATAGTGGGCTTCCGTTCGAGAGGATTCAACAAAGGCTATTTCTGTGCCAAATATCTTCCACTTCGTATTAGCAGCAACTAAATAGAACTTTGAATGGGCACCTACAGAAAGGCCCTCAAGCATTTGGCAAATATTGCTTTGTTCAATTAGTTTTACCTCAAACTGAAGCTTCGTTCCATAAAACATTAAGTGGATTATGCTGTTGTTCGTAACGTATCTGCCTTCGTAGGTTTTGCAAATGCGGCTGTTCAGCTCAGGGCCGATTTCCATGGATTTGGGCCCATTCAGCATAACCACAGACACTTGACAAGCCATTGAAGCTGCTGATTTATCAAACGCTCTCACCCTGAGTTTATCATTTATCTCAAAATTCGAATTCTCCAAACCGTTTTTAGTCACCAGCACTGACGTCAGGCTTTTTCCAGCGGTGGGCCACACTTTCCTGACTAGAGGGGCTGCCTTTTGCGCCAACTGCTCTACCATCACAAATTCCCCAATTGGAAAGCCACAAAGCTGCATAGCCGCTTGACTAAGGAACACCAAACCGTCTTTCTCTCGGCTACTAAGGTTTTTGATTTCTTCAGATTTTTTCAGCTCCAGAACCCCATAGAGAACCTGGTCCAGTATAAATGGATGCTCAAAATCATTCAACTTCTGCGGGCAAAACTCCTCATGTTGTGTCATGTGTTTGCTGGTCAAGTAGGCTCCACATTTTTCACATTGGACCCACTGGGAGCCCCGTCTGGACTTTGTTTGGGACATGTGTATGCTCGTTGTATGTATGCCACCG
>TRINITY_DN24206_c1_g3 [organism=Dendroctonus valens]
TTGGTTTTTTTAACTTACTCAATATCTGGTCGTAGTAAAAGCGCGGAAATATTCCGATTTCGAGGTGTTTTACATCAGTCCTTAGCAGCACTTGTAAGCAGCTGAACCTGATGTTTGCGTCCAGATTTATCAGTCCTAGAATTTCGCCTAGCAAAGCCTGCAATGTATCATAAGTGGCCGAATTCATATAAACCTGCACTTCATCCAAATGCCTAACTTCTTCGTCGCTTAGAGCGTTTATCAGTTGATTGGAGAGCCATCTTAAGCATAGCACATTCAGAGTGGCCGGCTGTTTTTTCGGAGACATTCTATGACCAGGAAGTTGCCTGCTCGACTTTGTCTTTTGATGATAATTGACTCACGTTTAA
>TRINITY_DN21983_c0_g1 [organism=Dendroctonus valens]
AAGTTTTCAATGTTATGTTCTTGTAAATTTCAAAATATAAAATTTTTAGGTATTTAATTCTACAAAAATGACGACTAGAGCGAAATCTGGACGAATTGAAGTCGAAATCGAGAAAAACCGAGAAGAGGGCAATTGGCTGAAAGTTATAGAATTGGCTCAGCAGCTCAAGGATAAATCGAATGAGTTTGTTTGCTTATCAGATTTTCTCATTGGAGAAGGAAAGTTAGAGAACTTTTTAGAAGAATTTCCGCCCATAGAACAGAACATACAAAGAGCAAGATCAGGTCTCATTGATGCCAAAAGATATCTTAACTTGGTTATTACAAATGCAGGGATAAAGGCTGGAGTAGCCATGGATGCACACTTGCTTTTAGGAAAAGTCCATTATGCTTGTGGACAATATGCTGATGCTCTGAAAAACTACAAAATGGCTGATTTGCAAAATTTAACCGAAAAAAGGCTGCCCTTGCGTAGCCTCAAAATAGTAGCAGAATCTTATGCGATCAAAGGGCTCTGCTTGCAAAAAGATACCTCAGCATCCAGCAAATTCAAGAAAGCTGAAAAAGAGGAAGAGCTAGCCCGATGTTTCGACTTGGCATCAGATCTTAGTTTGCTTTATATGCAAAATCTTGACAAAGAACTCAATTATTTGCCCAATACGGGCTCGGTAAACACAGGTAGTCATTCTCCTCAACCTCCAGGTCATCAAAAAACTCTTGGAGCAGTTCTAGAGCAAGCTATTCAAGCAGCGCCCTTGGCTCTATTGCAACAAGGTAAACCAGAGGAATCACTCGAAAGATACAGAAACACATTGTGTGCAATTGAATCTCCAGGCGTTCACAATATTCGTTTGAAGTTTATGACCCAAATTGCGGAATTGCTGCTTCAAGGGCTCGTTGGAGAGAAATATCAACTTCCATCTACTGTATCCGTCAAGTCTTCATATTGGAAGCCTAAATGTTACTCGTCACTTAATCAGTTTATTCCAAAATGCGACTGCGAGGAGGTGATCTTAGTCCTTTTAGTCGCCGAATCGATGGCAGTTAGGCATGCTGTTTTATCGCAAAGTCCGGAGTTTAAAGATATAAGGCTTAATGCAGGTCAAGATGCTACCACAGTATACGATTTACTTACCGTGGCTACAGTAAGGTGGGGACAAGTCGCTTTGTTGCAAGAGTCACTCGAACGATCAATGAAATTCTCATTCGAAGATCCGCATCTATGGAAGCAACATGCTCTCTCGTTGCTCTCCATTGGACAATACCAACATTCTTTAACTGTATTACGCGAAGTGATACGTTTGGAACCAAATAATTCCAGCAATTGCCTTTTGGCTGCCAAACTGTGTTATGAACACATGAATTTAGCAGAAGAAGGAATTGACTTCAGCTTACAAGCAAGGGAAAGGGAGTTGAATAATCCATCGGGATTACTCGGGAGATGTCATCTATATGCTGGTATTGGCTATTATTTGAGAGCAGAAGCAAGCCTGCTAAAAAAGGAACAAGATTATTTGCGGTGTAAGAGTATTGATAACATAAGAAGCGCTGTCGAATTGGAACCAAACGATCATCTAGCCAGGTACTTTTTGGGACTGCAATTAGCGATTACTGGACAAATTGTAGAGGCACAAACTCATATCCGAGTGGGATTAGATTTGCAGCCAGAACATTCATCCACTCTACATCTTTTAGCGCTAATTTTGACCACAGAGCAACAGTACAAGTTAGCGTTATCGATAGTCGAGAGCGCTTTGGATGAATACCCAGATTGCTTGAATTTATTGTATGTGAAAGCGCACTTAGAACTACAAGAAAAGGGTGGTGAGGTGGCATTAGGAACTGCCAAGCAAATGCTAGAAATATGGAAAAATCTATATGAAAGCCAAACAATTTCTGATATGCCTGAATGTGATAGAAAAAGTGATACCAGGTCAGTCTTCCAACTGTACACTTCAGAAATGTCTGATAAAGATTCAAGTTCTTTGCAACTGCACAATACTGCAGCCACTCGAGTAGAACAGGCATTGAGTGAAGTGGCAAGTTCAATGAGTAGTTTTAGTCCTCGACCAGGCCCTCAAAGAGCTTGGATGTTGCAAGTAGAGGTGTGGCTTCTTCTCGCCGAGCTGTATCTATCATTGGATCAAATTTCCGACGTCCAACAGTGTATCCAGGAAGCCACTCATATCTACCCTTTGAGTCATCATATTATGCATATGAAAGGATTATTGCATATGCATAAGGAAGAATGGACCGATGCCAAGGTGTGGTTTCAGAACGCTGTAGCGATTAATCCGCTTCATGTCAAGTCTTTGCAACAGTTGGGTTTAGTTTATCATTATCTGGGATTGCAAGGTCTTGCGGAAACCACTCTTCGAGAAGCTGCTAGGATTGAACCCCATAATACTATTACTTGGTATAATTTGGGTAAAGTGTTAGAAGCCCTAGGAGAATATGAAAAAGCCAGTAACGCCATGGCAACTGCCCTAATGGAGGAAAGAAATAATCCGGTTTTACCATTCAATTCTGTGCCGCTATGTTTTGAATAAATTCTGAAACTGTTTCTAGCTCATTGGTGTAAGATAGTCATTTTGTTATGCTGCACTGTATCAAATAGTTCTTAAACGCACTTTTTTAACCTGCGTCTGAGTGTTTCGGCTGGGAACGACACTGGTCTGAGATATTATAGAGTATTGTTATGGAAGTTAAACTCGTTAGATTTGTTAAAATATAGCAAAGTAACTAATATAATTTAAAATGTTTTTGGTGTACAATACTAATTGTTCGTGGACGTAATTGTAACAAGAGATAATAATCTAAACTAGGCGAAATACTTATTTATTAATTAAAACTAATTCAGCTGCATGAGAAAACTTATTGCACTGTTAATCGTCAAATGTTTTATGAAATTTATATGAACAAATATAGTTTTCAAATATTTTAAAATATTTAAGCGTTTTTAGTGTAACGGGTTGTTTTTATAAACATTCCACTTTATTGAATTTCTATATTTATATATTCAGTTGGTAATCTTCTTATCTGGTCGTATATTTATTTATTTTTACTGTGTTACTAGAATTTCATTATACTGTTGTTTGATTATAATGTTATTTTATGTATTTACGTATTGTTTAAACCCTGATGACACGGAACCGATTTTATTTTTGATTGTTTATCTACATTGATATTAAATAAACGCTGTTGTTAACTTATTTAAAGTGTTTTTTCCGAGTGTGATCTGCTTTGCCCAGTGGAGGACAGATCGTTGTGTTCGTTGGCTAGCGGGGAAAATGTTTTTTGAGTTGAGTTTCGTTTAAATGGAAA
>TRINITY_DN22690_c3_g2 [organism=Dendroctonus valens]
GGGGTTTTTATTGAACTAGAAGCGCAGCTTTTGGAAGAACCACTTGTTCTTCCCTTGTTTGTATCGTTCTTCGAACTTTACTCGCGTCTGGAAGCGCAGCTTCTTGCGCTTCATTGGGTCTTTGAGGTCTTTTGCAGAGCCCAGCAGGCTCTTGCCCTTAACATCCGTCAAATCTGACACCGTGTAGCGAGTGGGCATCAGATGGTTGTAGTTCAGGGTCTTGATGAAGGGCTTGATCTTGCTCCTCTTGTGCATCTTTCCTTTGCCCATTCGTTTGTTGATTTTGCGCGGATACCGGTCGATTCCGGCCACCACAGCGTGAGCGTAGGGTTTCTCTCCGGTGCCGTCGTCGAAGTTTTTCACCACGATGGCCTTGCGTCCCGCGTAGCGCCCACCCAGCACCAGCACCACCTTGCCCGGTTTCATAATTTTGCCCATGTTGATCTGCAAAGACCCCAAAACACACTCAAAACAATGACACCTAACCTCAAATGGGCGCTGTGCCCCAACTCGGCCGTCAGGGCTCTTTCGGTTAGGAAACAAGCTTAATTTTGAAGATGGGGCTCACGAACCGAAAACGCTGGGTGATTTCTAAGCTTCAGAAACTTGAGATTTAGGCCATTTGAGACGTTTTAGAGCATTTACATTTACACCGAAAATCACCGGACGCCCCTAAAAAGCAACCCTCCAAGATGGATTACCTTGCAGTAGTTGGCGAAAAGGGGCCAAACTTGGCAGGATGTTTGAAGATTTAGCTGACGGGTACTTACTTGTTTTACATTCACT
>TRINITY_DN20939_c1_g4 [organism=Dendroctonus valens]
CCAACTTCTCATTTTCATCCTCATACTCTACAGCGTGGTGCAACCAAGACGGGGTGGAAGATTACAGCTAACCAAAGTGAAATTGTAAAACTATTTTTTATGCAATATTTGCCATCCATCAAAATTATTTTTGTTACACAGGGCGATCGCAAAAATCCGTGGCATTTCAAACTTATGTTTTTCTTTAATGAAACGAAAAAATGATTTCTTACAAATCAGGATCATTTTGATATAAGGTTTATTGGCTCTGTGTTTAATAGTTTACCAGATACAGACACTTAAAGTTCAAATTACTGTGTATATTTTC
>TRINITY_DN27583_c3_g5 [organism=Dendroctonus valens]
CTTCTATTTAAGAATAATACTATTCGGTACAGGAGACAAAAGTCGAAGTTCCGCCACTGCTTGTAGTCATGCACGCAGTGACGAGCCTTCGACTTTCGTCTCGCGTACCTGATACAATTTTTCTTGATCCTCGGTGGAAACTAGCCGGGAAAAGTATAAGGGTTTGAAAAAAAACGGCTTTAAAAATGTTATCAAAAGAGTCAAGCTGTCAGCGTGCG
>TRINITY_DN10419_c0_g2 [organism=Dendroctonus valens]
AAATTCCACACAAATGCCAGTTCGCGTTGACGAGGTGCGCTTTCCACGCATCCTCGGGAAGCATCCCAATGCATTGGCCGCGGTTGTGCAATCTGCGTTATGTGAAGGGGAGACTACCGAAGTAGAGGAAGCGGAGAAAAAGCGTCGCGCAGCAGCACGAGCAGCCGAAGCGGCCGCCGCCACCCAACCTCTGCAGCCGCGGCGACGAGGTCGGCCGCGTCGGGTGAGTCGACGATCGTCGGCCGACTCGGATGATAGCCTGACTCGTCGTCAGCAGTTGGCGGATATGTGTGCAAAGCCGTTACGACCGGCCGTCAACGCGCGACATCGCATCACCATTGCACGAACACCGCTTATCGATCAACCGTTGAAGCGACAGCCACCAGACGCGAACGGTTTTTTTGCGGTCAGCACTTCGCTGGCGAAAAACAATCAATGGCTCATTTTGACATCATCGACGCGGAAGAGTGCTTCAGACTCTGCCATTGCTTCACAGACTGACGACTTTCGGATGTCGTCTGGTTCGGCATTGATTGGCAACCATCGGCAACCTTCACTGCGTGTGAGTGACGCGTGGAGTTTGCGGAGTGCGGGAAGCATTGGTTTATCTTCTGCGGAGGCGGAAAACGCGGCACTACTGGCCGCCTCGACACCGGACACTTCGTTTGCGGCGGATGGAACGCTGCAAACTGATTTGGCGTCACGCGGCGTGGCGGTGAAAAGTGGTTACGGCACTAACGGTGTTGTTAATAATGCGTCTAATAAAGCCGATCAAAACCAGCAAAAGCTGGCTAACATCAATTGCACCATGGCTCTATCACCAGCGATGAATCGCTCCAAATTTTTACCTCCACCGTCGCGCCAAACAGCCGCGAATGAGACCTGCGACTCGAGTTCTGGCTGCGATGACTCCTACTACTCCACAACTCTTGACGAGGTGATGGCGGACCTGGAACCGCAGCCATCAGCACCGCCACCAGTAGACTCTTCCGCCGCACCGGCTGCCACGCAACAATCATCATCGTTGTCACGCCCTCAGGCGGTTTATCCTCAGCCGACGGTAGCGCATCCGTCACATCATTTGTTTTATTCACCTTTTATGCCGTATGGTTACTACCCGATGATGACCATGCCATATCCGACATCCGCTAG
>TRINITY_DN26439_c0_g3 [organism=Dendroctonus valens]
TTGTTGTGGAGCCTGTGCGTATCCGCCGCCTTGCGGTGCTCCACCAAATCCGCCACCTTGTTGTGGAGCCTGTGCGTATCCGCCGCCTTGCGGTGCTCCACCAAATCCGCCACCTTGTTGTGGAGCCTGTGCGTATCCGCCGCCTTGCGGTGCTCCACCAAATCCGCCACCTTGTTGTGGAGCCTGTGCGTAGCCACCGCCTTGTGGACCGGCCGACGCATATTGCGCCGGTGCCGCATAGGACGACTGGCTGGCTCCACAACCACCACCGCTTACAAGTGGTGGTGCATCACCACCGCCGCATCCGCCAAACGATGGTGGCGGCGGCGCAGGGCATGGTGCTGGAGCAGGACATGGCGGCGGCGGCGGTGGTGGCGCACAAACAGGCTGTGGTGGTGGCGGACAAGCCGGAGCTGCCGACTGACAACTGCATCCGCCGCCACCGCCCCCACCGCCTCCGGACGGAAATAGGAAGGCGTTGGCATTACCCGCCATCAAAAAGAAAATTACGCCGGCCACGTGGTAGACATGGTGACGAGAACGATTAGAATGACTCTTCATCGTTGGATTATTGAAACTTAT
>TRINITY_DN22864_c1_g5 [organism=Dendroctonus valens]
GTTACAGCGAACCTGCCTACCGCATGTTGCAAATAAAACTCGATTCTGATAACGGAATATTCTATTTGAAGGCGATTAGGATCAACGGCCGCGCTAAAAGTATTTTCATTTTATTACTATGAGTGAATTTTTCCATACTCCTCTGCATCGCATTTTAAGTAGTTTGAAAAAAATAGTAGCAAGATATGGAGTTAAAAAGTTTAATTCTTAAAAACTATATTTCACTGAAATGATTAATTAAT
>TRINITY_DN24561_c6_g2 [organism=Dendroctonus valens]
ATGTCTTTTTGCATGCCGGACTTTTAATAAAGAATAACTTTCTTCGATAGGAACCTTTGTTCGGGAGAAAAAAATTAAAATGTGATAATCAATGAAAATCCATCTTTCGGCCAGCGGCAAAAAAAAACCCTTCGAAATTTTTGCTTTAAAGGGCACTTAATATTGGGAAAAAATCTTCGGGTGATCTACGGGGCAAAGACAGTTTTTTTCTAGGCTCCTATGAGATCCAGTGGGAAAACATTCCAAAACCAAAAAATCTTCGACAGTTGGCAATTTAGGGGAAAAGCTAATCTTCATCTTTTTCATACGCTTTTCGGTAAAAAGTCCTCGGATGAGG
>TRINITY_DN22245_c0_g4 [organism=Dendroctonus valens]
GTTTTAAGCAGGTGAAATGGTGAAATTTGGTGTTTAAGGATACGAAAACTTTTACAAAATAAAACTAAAAGAGATTTTTGAATTTGAAATCTAAATTTCGAAACCAAAAAATTGTCATCCGATATTTACTGGCTTCTGGTTTTATTCCTCGCATTATTTTCTAGTTGTGGCCCTGGTTTTTTCGCTCGCATAATATTGTTCAACAGTTTTTTTCTGTCGTTTTCTTTCTTAGAATTTTATCCAAATCTTAATTGTTGCACTTTATCCCGTAGAAATAATTATTTTGAAGAAAGTTGACCTTTTTT
>TRINITY_DN23448_c1_g6 [organism=Dendroctonus valens]
CTTCTCTTTTAAGAACAAAGTAATGATTTGCAAATCTTTAATCGAATCAATTTTAAAATATGGGATAGTTTTGGGGATCAATTTCTCAAACAAATCTGGAGCCCCTGAAAGTCACTCATTTTTTTTACTTAAAACTCTTTTAAAAAAACCTTGGCTTTATGGAACAGAAATGTTATACGAAGAACTTATTATTTATTATAGTATATGTATTTGACATAATTTCTCTATAGAGGGTGTACCGATCAAAAGCGCACTGTGACATTCTGTGGCTCAAAAGAAGACTATAATAAACGTTTATATAAAAAAATGTCCGG
>TRINITY_DN23031_c0_g6 [organism=Dendroctonus valens]
CTCAAAAGGCCAAACTCAAGTACAAATTTGATAAATCCAGACTCACAACTTAAGAGGTTCTCAAATGCTATCGGAATTTATGAGTTGGGATTCAACGAAAATTGACTTGATCTGGTCTTTCCGCATGCACTCAAATATTGATTGACGACATGTGTTAGAAGCGCACAATTAATTGTGGGAATTACAACCGCAATTACTCTGTAGTTTAATTATTAGATCTTTATGTATCTCTTAAGTGTACGTAGCGAGTATTGAGAGAAAATGCAGAAGAAAGTTGCGTGCATTTTTGTATGCGAAAGAAGACTTTACAAGTAAATAAAATATGCTACTAAAGATGATGCAGATGTTATGCTGCTATGCTTAAGATGGTACATGATAACCCCATAAAACACAATCGCACAAATTGTAAAT
>TRINITY_DN20681_c0_g1 [organism=Dendroctonus valens]
CTTCAGTTGAACAGTCAATATGATGGTCAAAGTGCTCTTGTTGGCCGCTTTGGCTACTGTTTTGGTGTCCGCCGAAGATACTGGCAAAATCCAAAAGTTCCAAATTCGTGGACCTTTTGAAGTCATCGACCTGCCTAAGCTATGGTATATGTACAAGATCAGTTTCAACAAGAACTACACGGCAGTTGAAGATCAAATGCGTTTCAAAAGGTTTGAAAAATCCGTAAAATCCGTTGTAGAGTTTAACCAGCAATCCATTGCCAAAATGGGTATGGGCCTCCAACGCTTTGCCATTAACTCGTTCAGCGACTGGACTCCAGAAGAATGGCAAAAGATGTATGGATACAAAAATTCTAGCTCTATTCAGGACCTTAAGGGCATCAACCAGCAAATGTTTTAAATTTTCCTTCTGCTAAACGTTCCAATAAATAAACGGTTGTTTTAGTCCGC
>TRINITY_DN22990_c0_g1 [organism=Dendroctonus valens]
GCAGCGGTGTAGTGCATGTTGTGTTTGGAAGGAAAAACACGTTTTCGTGTGTGAATTGAGGGAAAACCTATAAAGGGCAACAGAAAATGATAAAAGTGCCAGGAAAATCATCAGGATTTCTATGGCGCTTTGGAAAGAAACCAAAATGAGAACGGAACCTCATGATGATGATACAATGAAGGAAAACACTTACCACTATATTTAATTCTTGCTTACTCACACTATCTATTCTCTATGTCTAGATTCTGTTTAGTGGTTAGGTGGTAGTACACTTACCGCATCCTAGAAATATAAACGATACAATCATGCAACTTTTAAACATCGATATTGTTCTGGTTAATTAATTTCACTTAAGATCTGCGCTTTACGACGAACATTTTTTTAAAGTAGCCCATCAAAAAGTGTATATTAATAATTATATCTAAGTTAATACCAGAGGATTAGCTATCGAATTCATGCCGCTAATATGTTTTAACAATGCACATGCTAGTTTTGAGTGAAAATTCCTCAAAAGAATGTGATGAGCTATTCGTATTGCAGGGGGGAATTTTGAGGAATTTGGTATTCGAGGTACACCTACTACCAAACTATCTAGTTAGGCATGCATTTGCTCTCAAGCCATATGAAGAATCGGAATTCAATAGAGTGCAGAACAGCGGTGCTTTTTGCCTTCGGTAATAATAGGGAAGTTGGATATATATCGGTCAAAAATAGGCATTTTTGTGCATTTTCATCAACCCTATCTGCTACTTTGTGTCCAATATCTCAACATTTCCGCCCTCATCATGTACCAAACTTTTAGCAATCATTTCAACTGGTGCCGACTCAGTGACTTCTTGCTAACACTCCATCCAGTGCATCTGGTGCAACTGGCATGCATTCTGTGCTTTAGCATGCCAGAGTAAAAAACGTCCCCCCAAAATTGACCAGAATTTATTTCGTCTCGAAATTTATAATGAAAAAACTCAGATGGAACATCGTCAGTACAACTAATAAAACTTCAATCTTACCTTTCGGGTACTGGTCGATTTGAGATCGGGCTGCAGCGCCATATTGCTGAACGGCACCTCCATCGAGTACTTGATCGAGTGGAGCAGCTGCACGACCACATTGCTGACATTCTTGAAGCTGAGCTTCCGTCGCTGAGCAGCGCCGAGGGCGGACCGCACCTGGAGCGTGTTGAACAACAGTGGCTGGAAGAACGGCAAAGGAGGCCAGGGTTCGGGGTTAGTCACCAGGGGTTAGTTGCAAGTGTGTGGGTTTTGCGTGTGTGTGTATAAGTTTGGAGCAAATAAAACTTTCCACAAAAGTAGAAGTTTGTCCTTGTTTGGTTAGGCGAATTCAATGCGAGCCAATTATCTGAGGATTGTTGGGATCGCTTTTCAAAACCAAAACCCCATCAGAAGATTGGTCCCAATATCGAACAGGCAAATAAACCGATATGGTTTCAGGTCGAGGTTTACGAGTGAGGATTCATCATAATAAATGTCTGGTTGTTCACAAGAAGTGCTATTTGAAAAACGCATAAATTCTAGTATTTATTTTACGTGCAAATAAACCATTGGTGATTTGGCACTGGTATGCCGTCAGATTGAGCAAACAAATATTGAAGCGGGATTATTTGGAACGGCAAGATCAACTTTCGATATAACTCTACAGGAACATGCTTATTTGACTTGCTGGCTGTTTTCTTTTGATTAACTTTCCAAACATTTCGCTCATTAAAAAAATGACTTCTAAGGCTCTAAACCGTGATTTTTGCTTGAAAATAAGATTCAAATCCAGTTGGAACATCACATCGAACAATCGATGAACTGGGAAAATTGCGCTCGTAAAACTGGCGTTATATTTATTAAATTACAGCAGTTTATAAACCTGGACATCATAATCCGAAGTAGATGTCAGCTCGGGACGTGATAAACGGAGGCATCAAAGGTTTATTATTTATCCACTCTCAGTGCCAGCTAATAATAATTACAGCATGTTTTAAATAGTTGCGTTTGCTGGTTTCGGGAACTTGATTGAGGCATAGTCGTTTTCGTCGCTCTTTCCTCTTTTGTTATTATTTACTCACTTTTTCCCCGCTTGTTTTTCAACATTTCTTCGATTGTTCTCATACTTTTATTGACCTAATTTTTCGAACATCACAAAACTGACTTTAGGCTTTATTTACCTGCTAGACCATCCACGCTTATCTTCTGCCGTTAGCTCCATTTTCTTAACTATCGGTTTATCGAAAAGCTATTACAAAATTTGCCCGCAGTTTCATTCAAACAATATCCAGGATTGCGGACAGAAATAACGAAAAGGGAACAAACAATGCGGGAATACATTGACTTAAAGAAAAAGGTGTGTATAATGTGTGGTTCTTGGTGAGTGTACGGTTAAATCTACGCTGTTGTTAGACAAAGCCACACGGATACTTTCATACCTTTCTTCTTCTGGCTGGAGGCACAATGAAGTAGGTGGTAACGCAATGGTCCCTTAAGTATTGGTTCCGCGAGCCCCCATTTCCTGGTTCCACCTCGTATTCACCTCCCAGGTAGTCTTGGGTGGCTTGAGTAATGTGTACGCGTCCTGGTTCTCCTCCTGCCTCCATGTTATTGGCCAAGGTGACGTCGTTCGACCACACGTCGTACTGCCACTTACGGAGCCCGAGGACGCCGCAAAGAACACGCCCAGAATGGATGCCGACCCGCATGTTCAACTGGACATCGGTGGCCTCAACTACACTGGCAATGGCGTCTATCATGTCCAGCCCCATTTCCACAGTGCAGTGTGCATGATCTGAGCGCGGCTCCGGCAGTCCCGAAACACAGTAGTAGCAGTCTCCTAGGATCTTGATCCGAAGACAATGATTATCGTTTGCCAGTTGATCGAATCTACCAAACAACTCATTCAGAAGCCGGACGAGTTCTTGTGCTGTGCATTGTGACGCCAATACGGTAAAGCCCACTATGTCTGCAAACAATATACTGAAAAGACAGAAAAAGCACATACTAAGTGGACAAGGAGCGAATAAAAATTAACTGTAGAGGACAAAGTTTTCATTAAA
>TRINITY_DN32394_c0_g1 [organism=Dendroctonus valens]
AAGAAAGGTAAACAGAGAAAAAATTTGGCGTATAAACGTTTCGGACGTAGACGTGTGTCCCATTATCATTATCATCAGCAACAGCGCTACGTGTTAGTCGACATCTGACTTTGTAAGACGGAATGCGCTTCCTTGTCATCGTAGTCGTTGTCGGCCTACTCTTCGTCGTGGTCTCGGCAGAAAAGGAAACACACAGGTCAATCCATCAACAACGCATAAGAAACAGCGACAAATTTGTCGGCTACGTTCGTCCGAGACAGACCGAAGTGACCCACTGGGAGAAGCGAAAGATTTACTACTCATTCCTTAGCTATTCCTGTTGTATGAGCAGAAAGTTGATCAGAAGAGAGGTAAAAATCGCCTTCAAGAGATGGGAAAAAGTCGCCGGCTTGAGATTTGTGCGGGTGGGCGACAGGGAACTGGCCGCGGATATTACAATATCATTTGTTCGAGGCAACCATGGCGACAGTTATTCGTTTCCAGCCGACGTGCCTATACTTGCGCACGCTTTTTTCCCGGAGACCGGAGAGCTTCACTTCAACGACGATATTAAATGGACCGTTGAGAATGGACCAGGCAAGCACAGTGTGGAAGAGGTAGCGGTCCACGAACTCGGTCATATATTGGGTTTGAATCACTCGAATACTTCAAATGCCATGATGTTCCCATTCTACAAGGACGAAATGCGTATTGCGTACGACGATGACATCAAGAGGATGCAACAACTTTACGGCTATCCGTTCAACGACAAAAGCATACCGGAAAAAGTGCAGCGCGAGTGGACCTGCTTCCGCTACTCTTATAATGTTAATCGCTACTATCAGTGCAAACACTTAACCGCCATCGTAGGAGGCCTCTTCAATAGGATCTACTTATTTGACGGCGATGACCTTAGCACATACACCAAACACGAATGGAAGTCGCGTATACCGCTGATCGATGCGTTCGGTCAATTCAGAAGCAATGTACGCGCGGCGGTGCTAAAGCGCAAAAAACGACATCTTCACATCTACGCCGGAAATATGCACTACGCTTACTACATCAAGAAGGACGAAAAGTTCAGACCGGTTTCCGGCTATCCGAAACCGGCCACCGCCCCCGAGAAGGAAATCATCGGCAGCATCGAGTATGAGTACAAAAACTCGACAAAAACAGTGGCGATTCTTCCCAACGGTATGTACGCCAAACACATTGGCGATAAGATGGGTCGTCGACGTCACCCTCTCGATAAACTCTTCCCCAACATGCCAACTGACGTCATAGCAGCGATTCCCGCGGACGAGCCTTACAACTTGGTCGTCTTTACCAAAAAATTCAAGGTCTATCAGTATGATCAAATCAGAAAAAAAATTATTTGCGGACCGAAGTCGGCGTTCATGTACCTGAAGTGTTTAGGCTAAAGTCATTGAGCATTGGCACATCGGCATCTTTTATTTTTTTATTTAAATAAATTTGTTGATCAATCAATAAATGTGTG
>TRINITY_DN21176_c0_g5 [organism=Dendroctonus valens]
GTGCTTGATCTGGACATTGTGCATCAATCCAAAGCTGCATTTATCATTTTGTGAATATTAATGAAACTGTTTATTAACAGGTTTTAGTAGACAGTAAAATTGCGCAACGTATAAATAAAAGTAAAAAGGAATTTAGTCCTGCAACTGTCGCATACAATAAGAAGGTTTGAAACAATCCTGTGTACATAGTTTGACTAATCGGTTCTTCATGTATTGTAAAACATATACTTCAGCAGATTCAATGTAGAAATACAGGCATATCAGCATAGCGTTTTAGTTTAACACCTATATAGTCCTAGTGAAATTTAGATTAAATAGAAATCGTCGATGTAACATTGAACAACTATATTTTAATTCTACTGTTTGAGACTGACGATTACTAGAGAAGTATGATTTCTTTTTGTTGGTATTTTTGCTTTAGTGTAAATGCATTGTTGATAGGCTTTTTACAAAAAAAACATTACAATTTATGAGAGCAAAAAACTGTGCTGTGGAGAAAAATTGTTACTACAAGAAATAAAAACTTGTTTCGGTTCAACAAAGATAATCTACCTATAAATCGTCTAGAC
>TRINITY_DN20754_c2_g2 [organism=Dendroctonus valens]
CTTGGGTTCCAGTCAATTTCACTGTTTATTACCATTCACACTACAAAAATGCTTCGGTGTCCCTCCCCATCATCATCAGTTTGCCCACAATATACATTCACAATTCGTCATCAATCCAAAAACAAGAAACTCTGTTAAAATGTACATAACAAAATACAAATTACAACATATTAAAAACACATTAAAATTTTATTAAAATAGTTCGAATCTTTTGGGAATCAGAGCTTTAAAATATACTTAATTAAAATTTATCAATAATTTCTAGTCTTTTCCC
>TRINITY_DN26327_c1_g7 [organism=Dendroctonus valens]
GGCAGAAAAGTACGTAGTAAAGTAAGTTTACTTCCAACTGTGGAGCATCATTTTGGAAACACAAAATGCATATTTCAACAGGACGATGCTCTTTTTCACACAGCTAAAACAACCAAAAAGTGGTTTGAAGATCATAATTTGAAAGTTTTATACTTGAAGACTTGAATGTTATAGAAACTTGATGGCATCAGATGAAGAAATCATTGCATAATGATCCTCAGCGTATAGTTCCGGCATTCGGCAAGTCGAAAACA
>TRINITY_DN18177_c0_g2 [organism=Dendroctonus valens]
CGGTGCTTTTGACTACTGGGGAAAAGGCACAATGGTCACAGTTACATCAGCCACTCCATCTGGACCAACTGTGTTTCCTCTGTCGCAATGTGGTTCTGGGACTGACAACACGATCACTCTTGGCTGTTATGCCACCGGCTTCACACCCTCCTCACTGACCTATGCATGGACCAAAGAGGGGACTGCCTTGACAAACTCTATTCAGTACCCTCCTGTACAGAAAAACAGCCTTTATTCTGGAATCAGTCAAATCCAAGTGAGCAAACAGGACTGGGACGCAATGAAGACTTTCCAATGTGCCGTGACACATTCAGCGGGAAGTGGACAGGCTAATTTCCAGAAGACAAAGCCGCATTATCAAATGCCAAATATTAGTGTGTCGGCCTCCTCCCCCTCTGATGACAAAAGCGAGGCTTCCTTCTCCTGCTTTGCTAAAGATTTTTCACCAAAAGATCACAAACTGACATGGCTGAAAGATAATGCGGACATCACCAACAAAATATACGAGGTCACAACACCTGTTCAGGGAAGAGAGGAGAACGGATATACTGTATACAGTGCAGCAAGTTTTCTCAGTGTACCGTCCGATGGCTTGAATAAGGACACTCGGTTTACATGTCTGTTTGAGGGGAAAGGTGAAGGCGGCATTAAAACATACGTGAATGAATCTGTGACCTACGGTTGTCCAACAATATCATGTTCTGGAGGAGATGTGGACATAACTATCATCGGCCCTACAAATCAGGACATGTTTATTAGCGGAAACGGAAAGATACATTGTCAAGTCCAAGAAAACAAACCATCTGTTACGAGTGTTTTGTGGCAGGACGAGAATGGACACACCTTGATTGAGTACTCAAAGTCCACCGATAATGGAAAAAAAGTAATAAATCTTGCACTTGACATCACATATAATGAATGGAACCAGGGGATCAAGCGCTACTGTGTTGTTGAACACTCAGAGTGGCTTGAGCCAGTCAAGAAAATCTACGAAAGGAGTATTGGAGGACAGACTCAGCGTCCTTCAGTGTTTATGATGCCTCCAGTAGAACATACTAGAAAAGAAATGGTGACCCTGACTTGCTTTGTGAAAGACTTCTTCCCTCAGGAAGTTTATGTGTCTTGGCTTGTTGATGATGAAGAAGTAGATTCAACTTACGAGTTCCATACCACAAACGCTGTCGAAAGCTACGGATCCTATTCTGCTTATAGCCAGTTATTACTCAGCCTTCAGCAGTGGAAAAGGAATGATGTGGTGTATAGCTGTGTAGTTCACCACGAGTCTGTGGATAACACAACTAAAGCTATTGTCAGGTCTATTGGATACAGAACATTTGAGAAAAACACCAACCTGGTCAACCTCAACATGAACGTCCCTAACACGTGCAAGCCCCAG
>TRINITY_DN26597_c0_g1 [organism=Dendroctonus valens]
GTAGTGAATCAAAACGGTTGTGCCAAAATGAAACTGACTATCGCTATTTCCGTGCTTTGTGCTGCTTCCTTAGCTGTGGAAGCTGCAAGTTTACAAGCATCGAATGAAAAAAATATTTATTGCTACTTTGAAAGTTGGACAGTGTACAGGCCGGGAAATGGAAAATTCGATGTTGAAAACATCGATACCAGCATTTGTACTCACATCGCATTTACCTTTTTGGGAGTGGAAGAGGACGGTAGCCTTAACATCTTGGATCCTTGGGAATCTGACCCAGATGGCCTTAATGGATTCGAACGTTTGGTAAACTTGAAATCTCAGAATTCGAAGCTGAAAGTCTTAGCGTCTTTGGGTGGATGGAATGAAGGCTCTGAGAAGTATTCTAAAGTGGTTGCAGACCCAATCAAGCGGGCTGTTCTGGTAAATGCGGTGCTTAACTTCTTGGGCAAGTACGGCTTCGATGGACTGGACTTTGACTGGGAATATCCCAGCAGAAGAGACAGTGATAATCCTGATGACAAACCAAATTTCGTTTTGATGCTCCGAGAACTTAAAACTGCTTTCAAGCCTTATGGATATATATTGTCTGCTGCAGTTAACAGTGCTAAGAGGAACATTGATGTTTCGTATGATGTCCCAGCTCTTTCAGAAATTCTAGACTTTATCAACGTAATGGCCTATGATTTTCACGGTGCGTTTGATGATTATGTTGGTCATCACACTCTTCTGTACTCTAGTGAAATCGATGCTTTATACAACAACTCAGACTGGAATATCGATGACGGTGTGAAATACTGGATATCATCTGGTGCCGATCCAGCCAAGATGAACTTTGGCATCGCCACATACTCCAGAACATTTACCTTGGCTGATTCTTCTAACGCATCCCTTTATGCAAATATTACTGAAGGCGGTCTGGCTGGCCCTTACACGAGAAGCTTGGGAGTTTTAGGGTACAACGAGATTTGCGAAACATATCCAAACGCTGAAGTCATTTGGGACGATGTGCAAAAAGTACCACATTTAGTGGTTGGTGATCAATGGATCGGTTACGACAACGAAAAGTCAATTGGAATTAAGGTGGATTATGCTTTGGAGAAGAACTTGGGTGGTTTCATGGTCTGGAGTTTTGATACCGACGATTTTACTGGTAATTGCGGCGAAGGGACTTATCCTCTTATCAACAGCATTCACACCCATTTGAAAACTCGCGGTTACAATATGAAAACTAATAATTAATAGGATTAGTGGAAATGTTGATGTAATATTGTAGACAGAATTGATCACAGTACTGTTGGTTGAATCAAGTTTATGTTTTTGTTTTATTTTGTAAGGAAACTTGCGGATTAAAAATTCATTTTTGAGAGTAAAGGATACATTTTAAAAATGCGATACGTTTTGAACTAAACAAACGACCTGAGAGTGACAAGTTAATGGATTTTCAGGGGAAAAAATGAAAAACGGTCTCAGGTAACACAGGCAAACGAATAAAAAGGCACAAGCCGAATGGAAAATGTAATTATTTAGAGGTGCATAAGACGGTTCCGCCCTAAATCTTATGCTATTGTCCAATATATCTCCCCTATAAATGTGATAGTCTTAAGTCTCTTATCTACAAGTTTTGTTTAATAGTTTTATAATAATATAATACTAAATTGTTCCGATTTAATTAGTTTTAGTTCATTCTCAAGCATTATTTTATATGCAGTTATAAACATTTAATTGAGCTAAAAGCAACATTTTATAAAATGTGTTTTAAGAAATTTTGCTCACACTTAACCGAATTTCGCTTTCAAAATCCTTCTTTTAATTTTTAACTTTTCAGGATCGCCGTTAACACATAAGTACAATTTTATACGTTTCACTGAAATGTAAATGAAATAATGAAATCCAATCAAATCAGAACATGCTTTATTGCCACAGCAAATCTCAAATACATTTTTCGAATGACTCATAAGAACGGAGACAAAATACAAAGAAAAACAACAACAACACCAATATAATTAATAACATTTTAAATGCCCCCAATATCCCAGCAAGGAAGTTGGCTGCAAAAGGTGACAGAAAGTAGTCAAAAAGAGAGTGAAATATGTTAAAGCAATAAATAATATATATCACACTTAAAAGTAAGCAAGTATATATATATTTTTTATAAAACTAAACCAGATGTCTATAAGAAAACCCAATACTTCATGGAATAAGCTTTGCTTGTCTGTATTTGACCATTGACATTATGTACAGGGTATTAAGCAAAACTTATATTTCAGACTTAACTGTTTATTTTATTTTATTTTTTTCACTTTTTTTTACTTTACACCAATATCAGTGAGCCGACGCATACATGTATGAAGTAGGAAAACACATTTAGCTTTACATATCATTTCAAAAAATTAACCGGAATCTTTGATCTATTGAAGGAAGTATTTATCTGCAAGTTATGTTGCCACTTAATGTCCACTGAAAATCCAAATAGAACTAACTTTTTTCGAATCTAATCTTTACGGAAGTGCACGCAAAAGTTCTGATTTCGGAACACTTAGCTATCCTGCTTATATGGAATTAAACAGTTTTAATTATTTCCCTCTTTTCTCAATAGCTCAGTTCTGATTTACCTAGCAAATGATCCTCCGCTGTTCAATAGATGTATTCGCCAAACTATTGTTAAGAAAACTGCAAAAAAATCCTGCAAACCGATTTTCAAATAAATACTGGATAAAACGAGAAATCGACTACAGATTTATAATAATAAAAATAAAACACGCATGGTTTCATTCATAATAAAGCCCAAAACACAAGGCAATTGTATAGACATGAGTGTTTTCCATGGAATAAAAGGAGTATCTGTCTTTTATTCCATGGAAAGGCACCCGCAGGTCGCGTACATGTCTTGCGAATAATTTCATAATCCTTCTCCTACTTATCTGGGATAGTAATAACTGTAGAACTCTAATTGTTTAACTTTGATTCTAATTTGAGTAGAAGCATATTTTGCAGTCGATGCACATTTTTCGGGATCGTACTGAAGGTTTTCCATTACTTCTTGCATTACTTCCTCGAGGATTTTCTCTACTTTTTCCGGATTGATCGGTTTATGC
>TRINITY_DN30135_c0_g1 [organism=Dendroctonus valens]
TGGCTTTGGCCGCTGTGGAAGCCAACAAGGCGAATGAAGCCGAACTGACATCCATCAAGGGCATAGGCCCGGCCATGTCGGCACGCATTCTCGAGGAACGCAAATCCGCCCCCTTCAAGGACTGGCCCGACTTCATCGCACGGGTCAAGGGTGTGGCCGAACCGACCGCCACCAAGTTTTCGGGCGAAGGCCTGACTGTCAA
>TRINITY_DN26688_c0_g3 [organism=Dendroctonus valens]
GTCAAAACCACAGGAGGTACGAGAGAAGAATAGTCCCAAATGAGTAGTTTTACTAGAAATCTGTGATTTTTGGGACGATTTTGAGCAAAAATTAAAAAAAATTTTTTTTTTAAATTATTTGAAACGAAAACGTTGTTTGGATTTTCTAAAAATCGGGAAAACCATCGGAGTTAAGCGAGAGCGCTTAACTTAATGACTACAAGTTAAAAATTACTAATTAAAACTAATTAACTACTAATTAAAAAAATACATGAAAAATTAGGAAACATTAAAAAAAATGGGAAAAATTGAGAAAGAACAAACACTAATAAAAAAATGAAAAAAAATATCTATTTAAAATGCAAAAATCTTGATTTCACACACTTTGGATATTTTTGTAAAGCAGGCAATTTCCACGGCATTTAAAAGAACATTAAATATTGTTAAATGTGCTGTAGGTCCTGGTTTGTGAGATGCGCTCAGGCTCTTAAGACGGTCTGTCTTTGTGTGAGACTCGGAAGCTTTTGATACTTTAGCAGCAAATTCTCAAACGAAATTTAAACCAAGCCGGTTATGCTTAAAACATTTCTTTCTCCTTTTTAATAAACCTAAAAAGCTCGTGAGATATGTGCGATTTGGCTTGAAACTAGTTAGTTTTCCGGGTGTTTCGGTAGTTGTGAAAAAGAATTTCTTCCTGACGTTTCGCAAGCACGAATATGTTACATCTTCAGAGGTGTTTCGATCGAAAGTTTAGTTAAAGTTGGTTTG
>TRINITY_DN25681_c1_g1 [organism=Dendroctonus valens]
CACTGCCAAGACCGCCATTTTGTAAATGAAGGATTGAAAAGTTGTGTTTGTGTTAAATTTATAGTGTTTTTGTTAGATAGGATACAACTTGGTGTGATTTTTACCGATATCTAGCCGTACTCTATATAAAATATGGGCCGCAAGAAGAAGAAGCAATCGAAGCCTTGGTGTTGGTACTGTAATAGGGAGTTTGACGATGAAAAAATTCTCATCCAGCACCAAAAAGCCAAACATTTCAAATGCCATATCTGCCATAAGAAACTGTACACAGGCCCTGGATTATCGATACATTGTATGCAAGTCCACAAGGAAACCATAGACAAAGTCCCGAATTCATTACCAAATCGTTCTAACGTAGATATAGAGATATACGGAATGGAGGGAATACCTGCAGCCGACCTCAAAGAACATGAACGACAAAAACAAAATAGTAGAGGGGCCGAGTCCTCAGATGAAGACGAGCCTGCTAATAAGCGACCAAAGCCAGAAGGTTTGCTAGGAAATGCCCCACCTGGAATGCAAGTTTTGCCCCCAGGAATGATCCATGGGATGGTTCACCCCCCACCTGGCATGCCTCCAGGTATGCAAATGATGTCCATGGGACATATGCCTGGACACCCATTTATGCACCCTAGTATGACTCAACACATGATGGCGCAGCACATGATGATGCAAGGACAACCTGGTCCTCCTAAACCTCTATTCCCAAGTGCAGTTCCGTCGTCGTCTCCAGGAGCCGCAGTTGTGGGTGCCGATTTCAAACCAATTTCATCGGGTGCCACAATTAGTGCTCCTCCCACTACGAATACACCTAGTGGCAGTGGCCAGGGTGCGAAAGTAAATACTATAGCAGCTACAGGGGCATCGAGTAAAATTATTCATCCTTTAGAAGACATTTCGTTAGAAGAAATTCGAGCGAGGAATCCTAAGTATTGTAAAAATGATTGGCAGAAAAGTGACGATAGAGGGTCGAGTACAAGTACGGCAGGATCTGAGTTATCTATAGCTGTATCTGCGGCTCAAGCAGTAGCAGCAAATCATGCGGTTATTCAAGCGAAAGCCCATGAAGCCCAACAGCAACACATGGCAATGATGGGTAGAATGGCGGCGGCGGCGGCAGGGTATCCCGTAAGGGTATCTGGACCACCTATGGCGGTAGTTGCAGGCTCGCCAGTAATGGCTGGTCCTACCATGGGTGTGCTTCGAGGGCCACTAATAGGGGGGCCGCTGATGCGGCCGCCGCATCTCGGTATGCCCCCAGGTAGGTAAAATCATCGGATGATCCATTAACTCATAATCGGGAAATTGGTTTTTTTGACCCTAGATTATTTGTCTCAATAGAAAGGTTTTATTTATTGCGACATGAACGTTGGTTCATGATTAAGAATAAAACTTTACTGAATATTTGGGTCATAATTTACTCATAATTGGCACGGTGGTCTACAGGGTTATTTCAGTATTAAATATCTAGGGTTAAATAAAGTCGATTTCTCAAGACAATTTGTTAATCCATTTGCAAAGTATTATATCCGAAACATTAAGGACTCTAAGGACTACCTACCTATATAATGTTCGTTTAGGTAAACACTTTCAACGTTCCATAGACTTTTAGAGAGACCATCAATGAGAACTTGTTACTGATGTTTATTTTGTTATGTATTTAGCTAGCATTTACTCCTTATATTTTTCTACGAGGTATTCTAACGATGATGAGTCGGTACATTGAAAGCTCAACCGCTATTTCAAGACTAGCATCACTCTTGTAGGGTTGGGCTAATTAGCTATACATTCTGGAGTTTCAGTTAGTATCTTAATTTTTTTGAGTGATAAAAAAACGTTCGTACCTATCATTTTCAGCATCACAAATTTATTTTAATTTATTAGTTTGTAGTTACTGCAATTAGATATTGCGTCAAGCTTTCTAAATCACCAAATTTGTCTTACTTTTTGACAATTTATTTCGAATATTTTCGACTAATTCCTCACTTTCCACATTCTTGGATTACTTCTCACCTATTCGAAATTAAAGTACTGAAGAATATTAATATCACAGGAGGTTTATTTGACAACGTATAAAGATGGGAAATGAAATGTAAATGTAAGAGAAACCATATAGGCTTTATCTAGATAACAAAGCTCTTGCTCAAAGTGTTAACATTAACCTTTGTTCTAGCTGGTATTGTATTAGCGATCTCTTAACACATTAAAGATCAGATCAAACCAGTTTTTTGTAATGCCTATAACATGTGCTGTGTTATTTTTTTTGTGAACCGCATATCCATAACCTTAAGTGTAGAAAATAGGCCAGTTATTTTTTTGTATTTTTTTGAACGTGTTTATTTTTTTATCACTTCAAACTGACTGAAGCTGAATAAAGATGATTAAAAGCATACCATACGGTTTTTATTCGGGTTAGTTGGCCAGTCCTTTATATAATTGCATAGAAGCACGCGCAAAACTCTAAAAAAGTATATGTTCAATTTCATATTAGATAATAATAAGTTGCTTGTGATGTAGCTAGATTTTGATGTTTTCTAAAGAAAGTGCCATGGAGTCTAAATCTTAATAAATTTACCCTGTTTTGTCCTATCATTGTTCTTTTTACGAATTTTTACATATTGGTAGTTGATAATGTCATTTTACATTTATACATTTATAAGCGCAGACTCGAATTGGCAATAAGTCTACCAGTATATAAAAAACGAAGTAAAGGAATAATGCTAGGAAAACCTTAGGTTTTGAAGTATTGATACGTTAGCTTAGTAGTCCGTTGAAACTTTCTTTAGATATCATTCAAGCAATTTACTGGGCCCGATTACTGTGAAAATTTTGTTGGTTTCAAGACAAAAGTTCTCATTGACTAAAATTTAACTCGTGTACAGTGTACAGTGTTGGCACGTATGGGCCGATTTTTGGACGACCTACGCAGGTACCGAAGTAATTCACGCACTCTTATGTGTTAGCATGCATTGCATTTATACAACATTTACTATTTACTTAATGTCACTCGCTTAGTTTTGCCGTGGTCTGGTTGGTTTTTGTAATTTTTTTTGATTGATGGTATTTATATTTGCATCCGTCGATTTGATTTTCCTACTACGCGCAGTGATGCCTTAGGTAACAGTTACTCACCTCCAGTTAAAGTTAGACTAGCTAATCAACAAACGAATAGTCGAGTCAAATTGAGTAATAACAACATTTTGTAAAGTAGTTTGATGATTTGCTGTTTAAAAATTAGCAAGAGGTAGATTAACTGGCCTTTAGTTGGGGAGTTTTAGATTTTGAGGAATGACTTACTAATCACCCAGGAACCTGTAGATGGTTTTGGATATTGCCATTTTTGCAACATTACTGCAAATCTGATAACTATTGATGTTTTATTTTTTATGGTGTTTTCAAAGTAGTTCAATGTTGTTTCGTTCTATTAGTTACTCATTTTTGTTGATTGTCTACATTTAAGCTTCTTTATATCCTAGGTTTCCTTTGGTTATTTTATTTTATTTTTACAGGTAAGTATTCTTATTCTGTTCATTCTGGTCGGAGCTACTAAATCTGTATGTGGCAGTAAAATGGCAATATTCATTGATATATTTAGTCTTGGCGATTTGCTCTTGAAATTTAATTGTAACTAATCAATAAATATTTCGTATGGTAGACTTACGTGGACAATTTCAAATATTGTAACACTCGCCTGGTGCTGGATGGGAGAATTGAATGTTTTTTGTTGTCATAAAAGTGATAAGTGGTAGATTTTAAGTGCTGATTTAATGAAAATATATATTTATTCTCTTTATACACTAAACACTTAAAAAACTTCAGACTAAAGAAAATACTGATCAGTTTCTTACTTTGGCTTTTTGGGGGCAGGAAATTCGAAATTACTCTCTACAGACTTTGTTGTAACTAAGTAACCATTTTTATGACAGTTAAATTCATCTAACTTAATACGTAATACATAATACGCATTTGCACAACATCCATCAAAACTTGTCCAATTCATAACATATTTCCAGCTATTGTATATTTAACATTTAGAAGAGTTTTGGAGCATATCGCTATAGAAAAGCGCAAAATAGACGGTCAACGTTAAGAAGTGTTTCTATATTTTTCTTTCAATTTTTAGGTATGATTCAAATGCCACCCGGAATGATGTATGGTGCGCCCATGTTTCCTGGTCATATGATTATGCAGCCCCGTTTCAGATGATCTTCAGTGATGATTCTCTACCATCCGCAAGTTTAAAATTTAATGGCACTATTTAATAGAACCTATACTTAAGAACATTTTTTAACAGTTTCCAAATAATTCCTCTGTCTGGGAAGCCGGTTTAATTATGAGTTCTGGTATTTCTAAGCATAATTTAATTTTCTTGTCCAAATCCTGGCGAGTTTTATTTGATTATTCAAATATTTGTCTTCTGAAACATTCTGCAGGCCGGTACTAAACATGTATGTTTAAATTATGCAATGAGACCCGTAAAAATTCAAAGCAAGCTTATAAATTTGCTGTAAAAGCAACTACAGTTTTGATAATTAGTATTTAGAATATGAGAACTCATTATTTGTGGCGATTTTACGTGCACTCAACATAAAGTATTTGTAATCGCTTGTGTGTTCCATCAGACTGTTGGTGTGTCAATAAAACATTAGTTGCTTCTTTTAAACAACTAAGGTATTGGCTTTATGAATGTACCAAAACAATCATTCGATTAACGAAGGCACAGCAATAGTGCGCTTTTACAAATACAAGATACTAAATTGTAAGCGACAATTTCTGATATATTCCCATATTAATTGACTTATTTTTGTTTTCGACAGGTTTGCAAAATGTCAAACCAAAAGCGACACTTGGTATGTAACTTTTTATTTTTTTTTCGTTCTCCAACGTGATACAACATACACTTAAAAGGTTGGTTTACATTTTATTATTTTTTAGGCTAAGACTTTAAATTAAATTGCAGTAACTAGATAGCACGATTTAGTAACAAAACGCAATTTCTATCCAACTTGTTTGACTAATTATTCTATTTGAAATCTATCTAACTTTATTGTTTTGTTTCTGAGAATGGCAACAAGTCTCCCTTTTAGGCTGACAACTACTACTTTTTTAACCCGGTTATGAACGAATTATTTAAACTAATGCTCTAGTAGTAACGATCTCGGCATGGATTATTTTTACTAAAAAATGCAACACTTGTCCGGCATACAAACATTGTACAGGGTGTTTCAAGGGTCATTCAACGAGGGTGTTTCTAATATACTTTTTTGATTGGTTAACTCCGTTCGGAAATCATCGATTTTGAAGACGTCAGCAAAAAGTTTGCATACATCAAGCCCAATTTGTTAAAATGCCTCAATGTAAAAAAGGACGAAAGCATGTCTCTGAACAATTTATAATAAATACGGATAATCGGCAAAGAAAAATAATAGAACGATTTTGTCCTTGGAAAAAATTCTAATTAAGGATAGAAAAAAATTACAACTGTGAACAAGTTTTTTAACTCGCCTTGATAACATAATAGATTAAAGGTGGCTTTAAGGGGCTTTACTCCTGCGGGAATGTGCTAAAGTAGAAAACACCCTGGGATATTTAAAACCAAAGGTTAATTTTTTTCGTGCAAAGGCCTGACCTGATCATCAAAAGAGCACTAGAAAAAAAAATTAATACCAGTTGTTTACATGTGCAGTACTAAAATTCAAAATGTATAAGCGTTTTCCTAAAACAGTGTTTTGGTAAATTTGAAGATAATCGATGACTTCCGCAAGAAAAACCCAAAATCAAAATGATTGATTGGAAGGACGAGGTTATTAAAATGGAATGTTCTCAAAACTTTCATCATGCAACTCTAGGTTTCCTACACTTCAATTAACAACGCTTTTGAGGTTTCACATTCTTCTAATTCGCATAGGCCTTCAATTTTACGTGAATCATCTCAGTGGACATTTGCATTATTCTATAACTTACTTTCCAATGTATTCCTCGGTTTCAGTCAATTTTATTGTTTATTATTTAAAATTCCTTACTGACGAGTCCAATAGGTAGGCCCGGGATGAAACGCATGGATCATCACATAACGCCAT
>TRINITY_DN17608_c0_g1 [organism=Dendroctonus valens]
GCATGCCCAGACCGTGAACCGATGATATGCATTCCATCTACTCGTTACGAAAGGGATAGCCCGTGCTGTTCCCTGGCATCAGAGCCGTCAAGTGTCGTCAAGTATGGTGACCGTCGACCGCTTATGCCTGCTGCTTGCTCTTCTTCTCCTCACGGCCGTTCTTCTTGCGCTCCAGGATCTGCTCTCGGTCCTTGTCGAGCTTAAGCTTGGTGACGACGACCTTGGATGGGGCGAGGGGAATGGGGACGGATTGGCCGTTGGACTTCTCGCGGACAATGCCGTTGACGTGGATGCAGTACTTGAGACGGTAGACGGAGGTGATCTTGCCCTCACGTCCCTTGTTGCTGCCGCGCACGACCATGATCTCGTCATCCTTGCGGACGGGAATGCTGCGCACACCGTGCTTCTCGCGGAGCTCCTTACTCAGAGGCGCGCTCATGATGACCCGACGCGCACTACTCGGCGCACTGAAGTGCGCCTTTCGTGACTTGCGGCGAGAGCTCGCGACCATTGACTGAATCTTGGCCATTGTTGCTGTGAAATCGAGG
>TRINITY_DN22570_c0_g2 [organism=Dendroctonus valens]
GACGCACCAAAAGGGGCTTCATGCCGCCCTCCAACGTCTCCTCAGGTATTTTTGTATAAAGCCTCCCTAGTTTAGTTCTTGGTAGTCACAGTGGTGTGGTGGTGAACGCATCTGCTTGTCATGCATGAGGTGTCGGGTTCATACCCCGGTCAAGCCGTGTGAAATATTTGTTAGTAGCTATGCTGCGGGCATCTCGTGGAGAATAACGGCACTACCACGAGTTCGGAACCGGCGATAAACTGTAGGTCCCCTGTAGTTGTGGATGATGCGTGCCACAAGTATGCGCGAGAGGAGGCCTTCATCCGGTAGTGGAATGGATGAAAAGAGGCTGTGATTGTTGATGATGATGATCCTGGTTTTACCGGTAAATCACGGTGATTCAGATTCAACACAATTTTCTTTCAGTTGAATTAAACAGACGTTACTTTCAGTTTCAACTCCTTTATTCAAATTTTAAATAATAAACAATAAAATTGACTGAAACCCAGGAAAATTTGTTGAAATAAATTGAAGTACAG
>TRINITY_DN24528_c1_g4 [organism=Dendroctonus valens]
GCGTCCGCGATGGCCACGTCGAGGATCGGCCGCACTGACTCCAACGTGGCCAAGTGGCTTTCGAACGACGACGCCTCGTCATCGCCGTCCATTGTGTCCGGTTGGCCGTCCGCGTTCAGAAGTGACTGTGACTCAGACACGCCCACGTCGTGTGGAAGGAATACAGCGCCGTGAAGCGGAAAGAGTGGTTCTGCCAATGAGGCGCCGTCACGCGACGGCACCGTCGGCGTCCAATGATAGCTGCGCCTGCTGAAGGTGCCGCCGTTTTGCCGATGGCGACGTCGACGCGGTCCGGCGACCTTTAGTGTTGCCAATAGTGGGCCGCCGCCTCTGCTCCGGTGCCGCGAAACAGCGGCCACAACACTGCCGGATGGAAAGACCCGTAAAAGAGAAGGCACGACTGTGATTCGTGTAGAGCTAAACGGTAGCACTGTAGTTGAAGGGCTTCCTTCCGTCAATATCGATTCTCCATTCAGAGACATTCGATTGGCGGAAACGACCATCATTGAATGCAGTGGTGGATGAGGTTGCGCAGCGGCAAAACCACGTGAATTGATCGAGCAATCTCGTCCGCGATAAATGATTCCCGGCGAGAAGGCAAAAACTAAAATCCAAAGCAGGAACGACGGTAGAAAACTACGATATTCACTAGCATTTGAAGGTATTTTTTGACGACGGTGCCGCTTCTGACGATCGTGATGATGATGTTCGGATTTAATATCATGATGATGATGATGATGATGATGACGCGACGGTGGATCATTGTAAGAAATTTGATTCGGATCATAATAAAAAGTGATATCATTATGACAAAAGAAACGATAATGTTTGGCGTCATGATCCTGCGGATCACG
>TRINITY_DN21100_c1_g2 [organism=Dendroctonus valens]
GCATATACCAAAAGTGCGAAGAAAGGTCTGGCGAAACACAATTTGGTTTCAAAAACGGTTTAAGCACGCGAGAGGCCTTGCACTGTACAACTGCTTACACTGAACTGCTATGACCAACGAAAAGACGTTTTTGTATGCTTCATCGACTACCAAAAGGCTTTCAACAACGTGAAACACGATCTTTTAATACCCATCCTACGAGAAGCTGGCATCGTTGAAAAAGATATTTAAATAATACACAAACTATACTGGAATCAAAAGCAAAACTACGAACTCAAGATTCACATCACACGGATAACGTAACCATAGCTAAGGGAGTTCGAGAGGGATGAGAGAGAACATATATACGGAAAAGATATTTCAACTAGCACTAGAGGATAATCCAAGAGGAATAAAGGTAAACGGTATTCCCATCAACAATTTAACCATCAACATCGTAAATGACATAAACGCAAAAGGAAAGGAGTTTGGCCTTAATATCATCATAAACAAAACCAAACTGATGATAGTGAGCAGACAAACCCACGACAACGCAG
>TRINITY_DN22382_c1_g1 [organism=Dendroctonus valens]
AATTTCTTTTGAACTAGGCTGAAATACAGTCAGGAAAGTATACAAAATAAAAGTTAGGCCAAATCGTCTTGTTTTGATCCAAAGAATATCGCAGTACCCTTTTGACCATGTGCTTATGGGACACCCTGTACACTGAATCCACATGCAAAAGAGGTTTTCCTGCATTTTTTCGCGCTGAAAATAGTTTGCCGGTTTGATAATTAAAAGCTGTTCGCATTCGCTGTGTCTATTCGGGATTGTTAATAACAAATGTTAATAATTAGGCGTCAAGAGTTAATAAAATCATAGTTGAGACTCTAGAGAAAGTAAAATAAGTTATAAAATTAAATATAAAATAAAAAAATTAATATTATAAAAAATAACTAATTTTACTTACTCTATGGTTAGGACCAAGACT
>TRINITY_DN25373_c0_g2 [organism=Dendroctonus valens]
CCATGTGGATTCTGCAATAATATATGAGGATAATCGAACTCAATTGCTTCTCCTGCATCCATGACCAACACCTTATCTGAATCCATTATTGTGATCAATCTAGAAAGGAAAAAAGGAAAATTTAATGGAAAGATTGTCGGCTTAAATCTTAAATAACAAAGCTGTTTAATTCGATTCAGTACGTATTGAGTTTTTAAGCCAAACAACGTCCTTCTTCCTATCTATACCGATTTCCAAGCTTTTCTTTAGCCAGTTTGCTGTGTTTGCAAAAAAACTGTTGACGAATGACGACTGGAGGAAATTGAAAATAATGAAATTTGCTCTAAGACTTTCACTGCTGAAGCTATACAACTCTATAACAGCTCCTTCGAAAAGCATTTAGAGACCTTTCGGGACGCTGTAATAAATATAGCTCTAATGAATCACGGAACTCTTCTCTTTTCTCTAACTGGGGCATTTGGACGAAACAATCCAGCAAAAATTAATTTTGTGCTGAAGTAAGCATCGACAAGGTTCAGTGAAATTTGTCACGATTCACTGAAGTAAAAGCCATTACTAACTGGGCTCCATCAGCTATTCAGTTTTACTGAAAAAAGTCGCGCACGGAAGAGAGGTTGAGCCTCTAGGGAAATAACGTTTTGTCAATGTCCGCAAGAATTTCATGCTTTTCATGTTTTATTCTCTACGACTCAAAGAAACTGTGCGCCTGATTTAGTAGCGTTTTACATCAAAGCCTGCGGAAGATTTTCATGTGTTCAGGTACCTGTGAGCTATTGTTAACACAGTACAATCAGCAAACTTTCTCCGGATAGTCGACTGGATGAGAGCATCAGTTTTTGGATCCACATTGGCAGTGGCTTCATCCAAAACCAG
>TRINITY_DN19627_c0_g12 [organism=Dendroctonus valens]
GTGGACCGATCGGGCTGAAATTTTGACAGTAACCTAGTTTGTGGTCATCATGACAATCTCCAAAATTTCAGATCGATCGGATCAAAACTCTCAAAAATCGATCATTCCACAGGCCTAAAATCAAATAGACGCAGGTAAACCTTCTAATTAATTTTTGCTATGGTTCGTTCATTCTTGCTCATTTAATAAATAACAGTGAATCTTCAAATCTTTGATATTGACTTTAACGACAAGGAGCTAGCAAACAAAGTAGGAATGTTCCTAGAAAG
>TRINITY_DN24193_c0_g1 [organism=Dendroctonus valens]
ATGCGCGTAAAAAAGATCCTCACTGAGGTGCTTCCTTACTCTCCCTTTAAGTGCAGCCCCTTGTGGATGTGTCATTTGGAAGCTAAACCCAGCTCACGAGGGCTAATAGGTTCCAACCTGAGAGCAATCGGATGACGGAGTTTTTCATTACCTAATTTGATTAAATTATAGGAGAACCTGTCGATCTCTTAGAAACTTCTTGCTTCTGCTTCAATTTAATCCAAATATTAGGAATCCAGATATAGGAAAATATACACAACAAATTCTGCTTCAATATCTGGTGATCTG
>TRINITY_DN34094_c0_g1 [organism=Dendroctonus valens]
GTGCTTTGCAATTTGTGACGCAGAGATAAAGCGCTCTCAGGGGAAAACGTTTCTTTAATTGCTCAACACAGCTGTTCACACAAAGTGTGTGTTCCACACACATGCACACACAAAATCATGTTGTCCATTAAGCGTTCGCTCGGCGCCGTTGGAGAGATGAAGCGGCCTTCCCTTAAGCGACAAAGTGATGCGTGTAGGGTGATTCACTCGTTTTGTAAGTATTTCGTTTGGAGAAAGACGAGAAGTCATGGCGGACACATTATCACAATATTAAGAGATGTAACGGATGTGAATTTTAAATTCCGGGATTCTGGTTTCGAATGAAAAAAACCAATAGGTTTAGCAGGAATG
>TRINITY_DN13572_c0_g1 [organism=Dendroctonus valens]
GGCGCATGTTTAGCACAAAAAATAAAAATAAATTTAAAGAAAAACAATAAACGATGTCAAAAATGTTTGAATTAATCGCAGCACGAAATTCATTGACAGGTCGAAGGGTTGGTCGAATTCGCGCTCGAATTGTTGTTAGCGTTTGGAGAAGAAGTATATTTACTCTTCTGCGCCAGCAAATAGTTCGCAACAAAGTCAATCGGATCCGATGGTCGGCCCTTCGCCAACGCCGCAAGGGCTTGCAAAAGAATCGGCACAACGGTTTGGTCCAAGTATTGGCGAGTTGGCAACGATTGCAAATTGTTCAGTGCAGCCGTGGAAGCGTCGTCCTCCTTCTTCACTTCAACGTTTGCGGGCTGTGTCGTCGGCGTCGTGCTGGATGGGTCAGTGGTGGGTTGCTCAGAAATCTTCAGTTCTGACTTTTCTTTATCTTCGGTGACGGTGCTCGATTTTTCCTCCTCAGCAGGCGGATCAGTCGCCATCATCTCTTCTTGCGGTTTTTGGCTTTCGTTTTCTGATGGTTGTGAATTTGCCGTGTCTGTCATTTTGACAAGTGCCAACCCACAGAATTAAGGCTTATACACCTCTACAACTAAAGTTTATAATAAGTTTGGAAAAATTGAATACAAAAGTGATAAAATGGAGAATAATAACAACAAAAAAGAGCGAACAAAGAAATGAGCGGCGAATTTGGAATGGAACTGTCACTCGAGCTGAA
>TRINITY_DN21517_c2_g3 [organism=Dendroctonus valens]
ACGGACAGAAAGTAAATCGACTAAAACGGAAGAAGCAGTCGCTTATGCGAAAGCCTTTATTTTGATAATTTCCACCGGGCAAGTGCCTGAAGACACATTAGTTCTTCAGGTTCTGTTCAATAATTAGTACTCGATCTGGAGAATTTCGACAACCAGGTTTGCCGATAATTCGAGACCCGCGTACTCATGAAACCGAAAATGAGGTAGCTATGGTCTTTTTCATTTTATTAAATTGAATTCACTTAAGTTTTTGCAGGTTCTAATAATAGCATATTATAAATAACTGTGGAATATGTGAAGTAATTTGTACTACAGTTGGTCGCTGGTTTCTTTGTCCACATACATTATTATTTATTAATTAATTAGTTAACACCCGAGACCCGTATTGGAAAATTTCGAGATTCAGACCCGGTTTACTGAGTCGGGTCAGTTCCGATCCGCCCATCACTGTTGTTACCATAAGAAAATATAAAAGAAGTAAAATGCTGAAGCTGAGCATGTTTTCCACAGGAGTTCAACAGACGAATGATCTGAAAACAGTGCATTTGGGAACAAAGTTTTCGTGCAAATTCACATTGCAAGAGTTACAATCTCGCTGGTACGCGTTACTGTACGATCAAGCTGTTTCCAGAGTGGCTGTATCCGCTATGAGGAATTTGCATCCTGATATGGTTGCTTCTGTGCAGGACAAGGCGCTTTGGAGCCAAGAGGAGGAGGCGCTTTTGGGCACAATTAAAGCGAGCACTAATGCAACTATAGAAACGTTTGGAGATCTCTTGTCCAAGCATGCTGACGTCTTCTACAATGGCAGAACGGCAAATACACTGTTTCGGCACTGGCAAAGCTTGCGCATGTATCTACTACTGCCAGATCAAACTGTGGGGCAAATGCCCCACAATGGCAAGCCAATTTTGACTTTTAATGATGCCGAGGAATTGATTCAGGATTCCGACCTGCTTGATCCACCAGATGAAACTCTGGATCGAGAACTGAAGCTGCAGCAGCGCAGGAACATTAAAGAAATACGACAAGTGGAAAATGAACTGGGAAGATGGAACGTGCTGATTGATAGTATTTCGCATGACATGTCGGCTGTTGAACTAGATGGGCAGACTTTGGCAGTTCTGAGAGGGCGAATGGTCCGCTACTTGATGAGATCAAGGGAGATCAGTATTGGAAGATCTGGCAAGGGGTATAGTGTTGATATAGACCTGTCTCTTGAAGGGCCGGCGCATAAGATCTCGCGCAAACAAGCTACTTTAAGACTAAGAAACACTGGGGAGTTTTATTTGTCGTCCGAAGGCAAACGACCTATTTTTGTGGATGGCAAACCGATTTCAGCTGGAACCAAAGTTAGACTATATGATAGTGCAGTAGTGGAAATAGCCAGTCTGAGATTTATTTTCTCGGTTAATCAGGATCTGATTAGGGCGATTCACAATGAAAGTGTGAGATACAATTTACCTCCGTAAAATATTTTTATGATTCGATTGTGAATTAGCCTTTAGCTTAATTTGTATTGTATTCAATAAATATTCAAAAGT
>TRINITY_DN35962_c0_g1 [organism=Dendroctonus valens]
AAAAAAATTTGCTTTCACTCATCTGTGGATTTGAACTTTTCTTTTCATTTTCCTTTTCACTCTTTTTTACGAATATAATTTCTTTGACTTTATTTCAAATAGTGGATCAAGTATATACCACAAAGAAGCATATTTGATCAGCCACCCATTCGAAAATTCGATTCTATGTAGCACCAACAACAACAAAAAAAGGAAGGAAGAAGGAGTAGGAGCGTTCCACTTCCACGCCCCCGATGAAAACAACCAAAAATCGTTGAACAAATAACAACAACACCATACAACAATGGAAAGTTGAAAGAAACGCAATG
>TRINITY_DN30538_c0_g1 [organism=Dendroctonus valens]
AGGATACTTCTGGGTCATAATTTTATGCCCGAAGACATAATATCTACGAAAATATCTTCGTCTGGACGAATGATTTTTATTAATTTACTTAAGTGAGTTTGGCGAGAAATATTCATGCTTTAACTGAAGTCGACAATCGGAGCCCACATGTCCTTTCGGCTACGTGCGCTGTGAGCGATTATTGAGTAATATAAGGACTTTGACACACAAATCAACATCGAGGTGACCAAGAATCGGTCGCTGTTCATCAACTACAAGACCACGTTGATGTATATAATTTTATGTTGTAGTGTGTAGTTTTGTGATGAGGCAGAATTTTTGCTA
>TRINITY_DN24215_c3_g5 [organism=Dendroctonus valens]
GCGTGCGGAAAGTGCTACTTGTCTTTATCTATGCCAGACTTAACGGCGCGGAAACGCATTCCGATGGGCTTACACCGTGTCATAAGAAGTTATCACTTCAATAATGCTGTTATGTGCAGCAAAGCTTTTCGTGGAAGATGCTTGATTATTTTTGCCGGTAATAAGTCGTAGCCTGCAGCCTTGTTTGTCTTCATTGCCTTGATTTGAAGGCATATATACTTCAGATGGTGTAAAATGTTTGATGGGTTTGTGCATGGGCAGAGGAGAGGCAAGGAAGTCTTCATTTCATTTGAGCAGTTGTCCACTTGAGTCATGAGATTTGAAGTGAACACATCGATTAGATGGGCAGCAAACACGTGTCGCTTTTGGCCCATCCATTGGTTGTTCTTATACGTGAAGATTGGGTTTTAGACTGTTTAAGGGATTTGGTTGCCATCCAGAGCGAGTAGATTCTATCCGCGGTGGGGGCGAGGTACCAGGAGCTCTCTTGGTTCTTTACTCAGCCTGTTGAGTTCGGTGTCATCTTCGGGACGGCGGTATGATTGCCAGATTCTGCAAATTCTTCCTTTTTCTGACTTTTGTTAGAATTTCTTGGGAATAGTTGCATCCGCTGTTTACAAGTTTTTTGTCTAGAGTGGGAGTTGCTTGCATTGCAACTTCATGTTATAGCATAGTTAGGTCTTCTGTTGCCGCATCGACGTCGTGTTGCGTTTTTAAAGAAATTTTTAGGATTATTAAGGATATTAGGGATATTCCTTCCAATGTATTCCTGGGTTTTC
>TRINITY_DN21388_c0_g3 [organism=Dendroctonus valens]
AAAATACTAAGCAATCCCATATAAAATTCTCTTTTACTTTGTCCGCTAATTATGTTTGTATATTGATTTGCTAGCTCTTTGGATCAAACACTTTTTCTTTTATTTCCAACTCTATTCCTGACCTTGGCCGTTCAACGTGATCCAGAAATTGCGTGGGATCTGACACTGCTAACGAGATTTCAAAGATCCGATGACGACAAACGGGGAT
>TRINITY_DN26664_c0_g3 [organism=Dendroctonus valens]
GTACCCCGATCATTTCATCAGTTGTATCTCATTCATGTTCTCTAAAAAAGACGATATCTCGTTTACCAATGGAATGTATTTACACGTTTTCAAAAAAAATAAGAAGTAATAATGGAATAATATAAAATATGAGATAGAACAATGCTTTGCGACAATCAACTGTCTCTTTTCACGATCCTTAAAATAGCTGTAAACTAACCAATTTCAATCCAAATATGTTGCAAGATATTAAAGTTTCTCAAGCAAAACCTAATAATTCGAAAAACCGTTTAGGTCTACTAATATTGCATTGAATTGCTCTGGTTGGTTTAAAAGACAAAACCCACACTCACGTACCACGATACCTATCGTGGAACAAATATTGTCTTATAAAAGAAATGTGTACAAAAAATAATGCAATTCAAAATAAGATGGAAATACGTCTACTAATAAAAGCA
>TRINITY_DN21547_c0_g6 [organism=Dendroctonus valens]
GTAAAACTCTCCATTAAGGCCAGAAACCTTATGTGATTTCATTGAATGTAAAACTCTTCATTAAGGTCGGAAATCATGTGTTATTTCATTAGATGTGGAACGCCTCTTTAAGGCCAGAAACCTTATTTTAGTTTGTTAAGAGTAAACCGCCTGCCGTTGTACCCCGGCGATAGAAAATTTGAAATGTTTTTATATGCTGAATAAATCATTTGTCGTTCGAGTGTGTTTAATTCTGCCGACT
>TRINITY_DN23313_c0_g1 [organism=Dendroctonus valens]
AGTAGTAATCGAGACATGCAACTTTCTCTCAGTGTAAACAGTGAACAGAGCTTCAAGGATACGAAATTTGAGTGAAATTAGCAGGCAGATTGAGTTTTCAGAAACACTCAAATCACACTTCCACTAAAAAAATTCTAACTCTAAAACCGAAAAGAGTCGCGAGTTGAAACTTTCTCTCAGTGTAAACAATAGACCAAATGTGAGCTAAGGCGTATAACTCAAATTTGAGGCTGATTTTTCCGGCGCATGCAAAGCTGAGGTTGCAAATCACGAACTTTGACTAAAAAAAAACTCGAACCCTAAATTCGAAAGGAGTAGTGAGTTGAAACTACTTTACAGTGGAAACCATGAATAGCACTTCATGTACAGAAAACATGAGTGAAATTTGAGGTCAGGCTGATTTTCTAAAATTACTCAAATTCGAAGTTGCTGATATGTTGGATAAAAAAAAACAAAGAACTTCCACTAAAAAAATTTTTACTCTGAAACTAAAAGGAGTTGGTGAGTTAAAACTTTTTCTCGCTCTGAAGAGTAGATCGAACTCTCAGGATGTCAAATTTCAATCACATCTACCAGGAGGCTGATTTTTCAGAAGCTCTCAAAGTTGACACTGCTGATGCGACGGTTGGCAAACATGCACTTTCGCACAAAACACTCGAACTTCAAAACTAAAAAAAGTCTCAAATTAAAACTTTCTCTCAGTATAAACAATGGATCAAACTCAACGAAGACCAAATTTGGATCAAATCGGAGATGTTTTTGCAGAACCACTCGAAGTTGACGGTGTTGAAACGATGGTTGGGAAACTCGCACTTGAATCCAAACTCTTAAACCGAAAAGAGTACCAAAATGACACTTTTTCTCAGTGTACACAATGGACTAAGCTCTATGTACGCCAATCTTGAGTCTAATCTGAGGTGAGACTTATGTTTCAGAAGCACTCAAAGTTGTCGCTGCTGATAAGGCGGTTAAAAAACACGCACTTTTCCTAAAAAAAATCAGAACTCTAAAACCGAAAAGAGTCCCGAAATCAAACTTTCTCACAGTGTATACAATGGATGAAGATTTATGAGCACCAATTTTGAGTTTAATCTGAGGTGAGACTTATTTTTCAGAAGCACTCAAAGTTTACTCTGTTGAAACGGCGGTTAAAAAACACACACTTTCACTAAAAAAATTCGGACGCATAAACCGAAAAGAGTCCGGAAATGAAACTTTCTTACAGAGTACACAATGGATGAGGCTCTAGCCTCACCAAATTTCGATTAAATTCCAGCTGAGGCTGATTTTTCAGAAGCACTCAAAGTTTACTCCGTTGAAACGGCGGTTAAAAAACACGCACTTTTCCTAAAAAAAATCAG
>TRINITY_DN23478_c0_g1 [organism=Dendroctonus valens]
TTGCATCCAATTGATAAAGAAAAATAATTTCAAGGTGTTTATAGGACGAGAAATCCAATAAACATTAATATTATCAAAAGAACGCCGTTAGTAATTGTACCCAGCAAGAAAATACCATTGGCTGTGGCAACGTTGTCGACAAATTCGGGACATCCAATGTGCATGTGCAGGCAGATATGAAGTTGGAAATATAAATCTGAAGTTTCGAAAGAAAACAAATACTGAAAGAAAGTGTAGTGAATGTTTCTGTTTCGGAGTTTCTTTGTGGGATTTTGTGAATTGTGTAGGTTTAAAGAAAACTTGGAGGAAATTGCTGTTGCTTCTCCATTTTTTAACTGTAAACATCGACGTGGGTGCTTACGTACTAAAAGTTTACTTGTAGGTGACCATTCCATTGGAATATGGCGGAAGCCCATGCGGCTGTTGCGTTTTCCTTTTCAATCACCCATGAAGGATGGGATGTGAATTTGGATCGAGAAGTTTTGCACTTGGTATGGCAAAGTGGAGTCCGATCTTGGAAAAAGCGAATTGCCAGACTATTGAACAATGTCCACAATGGCATATACCCTGGACACTACAGCTACCTATGTGTGATAATAGTATTAGTTTCTGCTATGCATCTAAATGGATTGCAAGTGCCTTTGAATTTACCTCCGAAAATTTTGACTTTATGTCCTTCGCAAACCATATATTGGCAGTTGGGCGCGTGTACTTTATCGTCTCTTAGCTATTGGCTTCCAGCAGTGTATTTCCTCCGCTATTCTTTGAAAATGCTCTTTATGTACAAGGGATGGATGTACGAGGCTCAAAATAAGTCTCCGTCCCTGCTTACCAAATTGTGGCTTAGTGCGGTTAAAGTTTTGGGCGGCTGGAACACGCCGAAACTCTATAGTTACCAGAGTTCTTTGCCCCGATTGCCGCTTCCTTCTGTACATGACACAATGGAAAGGGTAAGGTGCATGTCAAGCAATCCGAGATAAAGCCGATATTATTTTAGAGGGATTTTTTTAGTATTTGAGAAGTGTTCGTCCGTTGCTTGACGATTCAATGTATTCGAAAATGGTCAAACTCGCAGCTGAATTTGAAACTGGTATAGGGAAAAAGCTGCAAAGATACTTGCTTTTGAAATCCTGGTGGTCCTCGAATTACGTTTCTGATTGGTGGGAGGAATACGTTTACTTAAGGGGACGTTATCCGTTAATGATCAATTCAAACTTTTATGGAATCGATGCTATCATGTTGCATCCAACGACAAATCAGGCAGCCAGAGCTGGTTCAATAATTAATTCCCTGTTAATGTTCAGAAGATTACTGGATAGACAAGAATTAGATCCCATATTGATACAAGGACTGGTACCACTTTGTTCGTGGCAGTATGAGAGAATATTCAACACAACTCGAATTCCCGGTGAAGAAGCCGATAAAATAATGCATTTTCGTGACAGCAGCCACATAGCAGTATACCATAAAGGGCGATATTTTAAAGTTTTCATATACCACAGAGGACGAATTCTAAAACCTGCAGAAATTCAAATGCAGATTGAACAAATCTTGAAAGATCAGTCCGAGCCCCAACCTGGAGAAGAAAAATTAGCTGCTCTTACTGCTGGAATCAGAACACAGTGGGCCTATGTACGAAATAAGCACTTTGCTAGAGGTGTTAATAAAACCTCATTGGATGCTATTGAGAAATCAGCTTTTGTGGTCGTTCTGGACGACTTTCCGTATGAATTTGACATGAATGATCCTTCAAAATTGGATAGGTATGGTAAAGTATTACTGCATGGACGTGGCTATGACCGATGGTTTGATAAATCATTTACACTATGTATAGGTACTAATGGAAGATTAGGTTTTAATGCAGAACATTCTTGGTAAGTAATGTGTCAAAAAAGAGAAATCCTCGTTAAAAAAGAAATTTTTACGATATAGAAAAATTGACTCTCGAAGTAGAGCTTTGAGCCCTTCGATGTACCTGAAACTTAAAAACGACATATCTGTGAAACAGTAAAAAATATCGGATTAGTCGTAATGCCATTTTCGATAGTCCATCTTGGGAACTACCTTTCACCAATTAGGTTTCATCAGAAATTCCTAAACTCTAAAAAGAAAGAAGCGAAAAGATAACATTTGAACGTTCTCGAAGTATGTAACACCCTATTCGAAAACCGAAGTATAGAGTGTAGTACTCAAGTTTTTATATTATCAATATATAAATAGGAGGCAATGAATGCTTACTTCACATTATTTTAGAAGATATGAAGCGACTTCTAAATTAACTTTTAACAAATAAATCTTACTATTGGTCCCCACAAGCCTCCAATTGCAACTAATTAAATAAAAGTTATAACTTTAAATATTTGCTTCTTTTATTCATTATTCGTCTTGACTGAATTGCTGTTGCCTAATTATTTAGTGTTTGTTTAAATTAATTTTGCCTGAAAAAGCATCAGAATCCATATTCATTTAACAAAAAAAAATTATAGGGCAGATGCAGCTGTGGTGTCCCACCTATGGGAATGGGTGATTACAGAAGAATCATACGATCCCCGGTAATTCAAATAAGCAAGCGATTTTCACTAATCCGCCTATTTTATCTGCTTGTTTTAATTATCCGTATAGTCGCTAACCATTTTCTTTCTAGTACCCATTTTTGTTCCTTGTTCTAACTCTTTGGTGGCTGGATTTTACCTGTTTTTGGTTTCAACTTTGTAGGTCTGACGCTCCGATTATTGCGCACTGCTTGGAATATATTTTACTAGAAGAGGCTGAGAATCCACGGTAAAAGTTGCTTTTTTTATTCAATTCTTTCTGATTTTTTTAAATAAGAAAATAAATGGAAATAACAACTGAGGAAGTTAAAATTTTAATGTATAGCTTAGACCTACAAAGAGCAGAGCAGCATTTTTTGTATATAATTTGGTTAGCATGATTTTTCTCCTGAGCTAACATTTGTTTGATTAACAGTTGTATTAGAGAGATAGATTTTATCGTAATTTTTTAAAGGTGTTTTAATTGTGTTCAGTTCTTAATTTACTTGTAGAGCCTTCTTTAGTTGTTTTGTAAATATTAATACTAGCTTTGTACACCATAAGGTATTGGTGGAATTTTTCGATAATATTTTCAAATTTACTAATAGATTTGATCCAAATGGGAATACACTGGGTAATCCAGAATTTACCCCACCACCACCATGCAGATTAAGTTGGGACATAAAATTTGACTGCCAAAATTCAATAGAAGCCAGTTTGTACGTAGCCAACACTCTTATAGAAGACATTGATCTTAGAATATATGTCCACGATCGCTACGGAAAAGGATTCATGAAAGGATGCCGGCTAAGTCCGGACGCCTACATCCAAATGGCTCTTCAGCTGGCCTATTATAGAGACGCTAGCAAGTTCTGCTTGACTTATGAGGCTACAATGACTAGACTGTACCGAGAAGGACGGACTGAAACAGTACGACCTTGTACTGTAGAATCTTCAACTTGGGTGAAAGCCATGGAAGATAAAAACACCAGTTTAGAGGAAAAAGTTCGACTGCTTAGAAAAGCTTGTGAAACTCATCAAAAAGCCATCAAAGACGCAATGTGCGGCAAAGGGATGGACCGGCACATTTTCTGTTTATATGTGGTGTCCAAATATCTGAAAGTTCAATCGCCGTTCTTAAAAGAGGTTTTGAGTGAACCTTGGCGATTGTCTACCTCACAAACTCCTCATGGTCAAACGAAGAGAATGGATTTAAAAAAACATCCGAAATGTATATCTGCTGGGGGAGGTTTTGGGCCGGTTGCAGATGATGGTTATGGTGTGTCTTATATTATAGCTGGAGAAGATTTGCTGTTTTTCCATATATCAAATAAGAAAAGCTGCCCAACGACGGACTGTCATAGATTCGCCAGGAAAATAGAACAGGCATTAACTGACATGCAGGAACTTTACACAGAATACAATCAAGTAGCAAAGATGTAGCATTTTAAATATGTTATATTAACTTACTTATCTGGTCAACCCTAAAATGTAAACGGTGTGTTGTTAAGAGTATTTCTTGATTGGATTGAATTGTAAAACTGTTTTGTCAGAGAATTAAGTATCAGTTCAAATGAACCGTATAAATATGTGTGATTTGAGTTGATATCAAGAACAAAATTAGTTTCAATTGAAGTTTCAACAATGCATTGGCCTGTTATATTGACTGTTATATCTTAGTTTTCCTTTTATTATAAATATTTTGTAAAGATCTAGTAAGACAAAAATACAT
>TRINITY_DN36196_c0_g1 [organism=Dendroctonus valens]
GGGCCATGTTTCCAGAGTCAGAGATGGAAGATGGACAAAGAAAATCCTAGAATGGAGACCCAGACACGAGGCATATAGAAACCGAGGACGTCCCCAACTAGATGGTCGGACGACATCAAGGGCATCCAGCAGAACTGGATGCAAAGTGCTTAAGACCGGAAGCAATGGAATGACTTACGGGAGGCCTACGTCGAGCAGTGGACATAAAACGGCTGTTGATGATGATGATGATGAATAACT
>TRINITY_DN25289_c0_g5 [organism=Dendroctonus valens]
TTCCATATTCAATTGCATGTACCAAAATATCGGCCAGAGTCTTCTTCCATGACGGATGCTCCCGGCTTTCTTTGATCATCTGAAGAATGTTTGTAATGAAGTCCTGGTCTTTGGGAGTTTCAGCCATTCTATCCTGGAATTCCCTTTTCGCCATGAACTTCAATGAGCCGGCCACGATTGCCATGTAAATACCCATAAGTGCGTACTGTTTCCAGTCGCTTTTCAGTGCCTCCAAAGGTAACAGTTTGTCCGGATCAGCACCTAATTCTTCGGCAAACTTTGAAAAACTTTGGTGGTACAAATCCAGATAGTAGTCCAGTTTATCAAAGTCGGGCTTGGAGGCTCCGGAGTAGAAACAGTAGGCAAGATCATGGACGGGAGTTGAATCTCTTCCACATTGATGGTCGAGGAGTTTCAAGTCCTCCAAGTCCCCGTTTGCCTGCAAAGGCCACAATTCAACCAAAGAGCTAATCAGTGAATAGTCGCTAAAGGCTACTCACCAGATATTTGAACAGCATATTGTTTGACCAACAATCTCCATGAATCCATGCTGAATATTGGCCCTCATACTTACAGCCTCTTAATCTGGAAGGATCATAGTCGTCTAAAAACATCTGGACTTTGTCAACGCCTTGTTGATTGGTCTCTTTGATGTATTCCAGGGCTGTTTGAAAAGTTCCCTTCATCTCCTGAGACACACTCTCCAAAAACGTGCTAAGAATATCAATAGCTGGGGCTGTTATCTCTTGGTACTTTTCTAGATGGCTGGCTTTATAGGCAAAAGTCAGCGCATGGAACTTGCCGTAAGTCGCAAATATAGCTTGCAAGTGTCTTTCGTCCAAGGGTTGGCTTTTTTCGAACAGAACGTAGTTTTCTGCCAGTAAATCGGCAAAGGCCAAGTACTCCCGAGATTCCTCCAGGCTGCCACAGAAGAATTTGGGGATTTTATCAAAAGGCTCGTGAACGCCCCGGAGTCGTTGAAATCTGTTCAATTCCGGGTAAATTTTCGAATAGAAATTCACCTCATTTATAAAAGCAGCTCCAGTCACTTCCATTTGTCTTGGTGGTTTCACTTTTATGAACACCCTGATAATCTTCGCGGCTTCTGGATCTTTGCTCTGAATGGAGCCTCGAAAGCATTCACTTGAAACTCCATCGCCGTTGAAAACATTCAATTTAGCGCGGATTTCACAAGTTTTCAATTCTTCAACTTCAGCCACTCGCTTTAAAATCGCTTCGACTCTTCCACGGCCAGACATGGTCTATCTAATTTGGGAAGATAAAGCCTGTTTGAACAGATAGATGCGATGAGCCTGCTAATTTTAGATAGGAAGTATTTTAATAACCGATTTGAGCGTGTTCTATATTTGTTGGTCGATTGCTGGTAGATTCGCACACATTTATTGCTGATTTCATTTTATTCGGATTCCGCCCGAGAATGCAGGTTTCACGGCTCGAATATTAGGAAGTTCTATTTAAAATATGTCAATTAATCTAAAGTATAAGTCCAAAGTCCATTCGCACAACAGTAAAGTTTTCCTAGTGCATAGGAAGAAGAAGAAGAAAGAAAGAGGGGGTCCCACCTCTCACATACCACTTGCATACCCTGAAGGGGACTGAAAGTGCGCCCGATAGGATTGGAAGGTTTGTTATTTGGGTTTCGTCAGCAAAAGAGATGAGGACTCAAAAAAAGGTGACAATGAAAAAGGTTTTCTTTTGATATGGAGATGGGGTCCGCCGCTGAGTCTTGACTTTGTTCCTGATGCTGGGTTAACTGCTCCGCTCCGAAAGTCGGCGCCCCACGAGGTCGGCCAGGAGTCCGAGTTATCAGTGCCCATCAGGAGTTAAGTAAGGAGCCAGTCCCAGTATCCGAAGCTTTTTAAAAAACTCTTCAATAGGGTGTAATCACCGTTTCTAACTCAGTTCCCCTTCTCTTACTC
>TRINITY_DN33603_c0_g1 [organism=Dendroctonus valens]
GACCGTCAAACTAGGTAGCGTGTGATAAGAATAATCACTATTGAACTTATTACTAAACAGTATCCTTAATTCGTTAAGGGGGTTGAATTCAATAAAATTTAACGTTATTCCTGATAAATTTTCAAGTTTCATTCACCGTTTTACTTAAGTGACATCACCAATGCGCCAATTAGTACAAACTAACCCACATAACCACTGAGATCAAACTATCAAATCAGGAATGAGTTTTATCACAAATGGCATGAAAGATCCCGATAAGAAAAGTCTGTTAGTTTTCAGAGCATGGACGGAATGTAAGAGAGGCTAAATAAACAC
>TRINITY_DN29274_c0_g1 [organism=Dendroctonus valens]
TTGCCGCTGTTCCCAGTTGTCTCTTGCTCGAATGATGTCAAGTTCGATATTTTGAATCCATAACCGAGGAACAAGAAGTCTCCAATCGTATGCTTCAGGTATATTGAGAATATAATCTTGTTCTTGAAGCAGCTGTGAACCATGAGCTATTCTTGGAACAATCATAGAATTCACATTGATTTCCAAGGATAGATGCATTCTTGCAATGGCATCAATAGCATTTTGAATATTATTTGTCAATTGATGACTTG
>TRINITY_DN9578_c0_g1 [organism=Dendroctonus valens]
GTTCCAAACAACCGTTACGAGTCCGTTATTCTATTAAATTTCTGCTTGAACGGCAAAGTTTCTCTGTGTCATATTTTTCATTAATTTCGTGCAAGTCCTACATGTACTTCCCTATTGTCTGTCGAAACTTTCAACAACTAAAAAGTAAATCGGGTGTTTTTAAATGTGCCCCTATCACCGCTTTCGTTTTTCCGCTAAATCCATTCAAAAATAAATACTTAAT
>TRINITY_DN2025_c0_g1 [organism=Dendroctonus valens]
CAGCTCCTCATATCCACGCTCACATCAAGCATTTCAACTTCCAAGACTCCCGTCTTAGCAAATCAAACTACACAAACATGCCTCGCAACGGAGACGGATCAAGCGACAACGGCCCCATCGAGGGCCATGACATTGTCCACGGTAGCTCAGGAAGTGAAGAGCTCCAGCACACCAAGAAAGTCGCGCCCATGCCCGAGGTTGAGAAAGGCGAGGCGCTCGAGGGCATGAACGCCTCTGGAGGCGGCTATAGTCTGCCCAAGGCGGAGACGGATAGCAGTCAGGCTAAGACTGCCGAGCAGGGCTCGAAATAAGGGCGTAGTGAAAGACAGGAGAAGTAGAGGGAGGCGATTGAAATGAACAATAAGGATACCACTGAAGGCTTCCGAGGGAGAAGTAGAAGTAAGGGAGCATGTTGAATCCCAAAGCGCGACGTGCTTGGAAGCAAGGAGAGTTAGGTCCCTAAGAGGAAG
>TRINITY_DN23662_c0_g5 [organism=Dendroctonus valens]
TTGACGAGATTATTTAGGGATAGAATCGGAGTGAATAGTATAATTAATTGCTTAATTATTCGAAAAGCATTTTTTGGAAGCTTTGTAAAAATTGCTATTCATCAATTCCGATTTCTTCCAATACAAATCAAAGTATATCAATTTTGCTGCATAATCACCCTTAACAAGATGATTTGCACGATTTTTTTGTTATTGTTGTGTATTATAATGTATGTGACAGTCTCCTAGGAATGAACCCATCTTACAAATGATTGTTTTCGCTTTTTAATTTTTACGCTTTCTTATGATAAACCTTTGTAAAAAATTGTTCGCTTACCTGTTGTATCTATTATTCTTTGTTTGCCGTTTTTTCGACACTAAACTTTCTTCTCATTTTTTTTGTCGAAAAACTGCATTGCTGATCCACGGGAATATTGTGTTTTGAAGAAAAGGCAAAAAAATGAAACTAACTTTAATTTTATTATTAAGGCCTTAATTTTCGAAGGCAAAATTGATTTTTTTTTCTCTGATTTTCTTGCTTTCTCTAACTGTAATTTCTCGAACAAAACTCCCGTTTGGCTTTTAATTTAACTTTTTGTATATTCTCTTTCTCAGCCCATTAACTATCAATTTTTTCGATTATGGTGTTCTTTTTCCTAGGAAATTGTTGACTTTCATCACCTCAGTCGCGGTGGAAATCATATTTTTGTTTCTTTTTATATTGTATATTTTATTTTCCATTTTCAACTTCTCTTTGGTAACAGAAATAGTTCTCTCACAAACAGATAACATTTTAGGAAGCTGGAAAAGTAGTTGAAGAGGCTAAAGCGCTTAAGATTGAGCGTTTAATAACGAAAGGTTAAGCTTAAGTGGTCGTCTAAAGAATACTTACATTCTTGTGGGAGTCAGAAAACATAGCAAATTTTTTTCTGTAAGACTCTTTAGAAAGATTCGTCAGCCAGCAGAATAAGTAAGCCGTTTTTAACTTTTTTCCACCATAAAGAATACTCAGACAGTCTACAAATTCGTCTTTGAGTTTCGAAGCCATCTTTAAGGCTTACCATAACCTCATTCAATTCACAAGTGAATGCAAATATAGTTTAGATTATGTCTATGACTCTTTAAGAAAAAGACTGCTTTTAAATTAAAGTTATTAAGCATTAAACTGCGTAGGATTGATATAGGTTTCATTCATTGCACTTATTCGACACGATAACATGTGTAGAATAAGTTATTTTCTTATATTTAAAATTCAATACACATACATACTCATACACATACATGCTCACACACAACACATACACACACGTATACACATATAGACACACATGCAAACACATACTAAGCTCATACTTTACATAAGCGCAAAGACATATAATCAAAAGAGAATTGTACCGAAGCTTTCCGGAACAAAATATATATGTGTGTGCATCAATTCTCTTTTCATACACAATAAAAACACGCAGGAATACAACAAATATCAGGGATAGAACAAAATAAAAGTTTGATTTCGAGGAGATTTTAAATCCATTTTGAAAGTTGTTAAATGTATTACTACAAATCGGTTTATAAAACAGTCGAA
>TRINITY_DN19627_c0_g4 [organism=Dendroctonus valens]
GGTTCCGTTATTTTTTCGAATTTCACCATGACGCTTTATGGATGATATAGTCCTAAAAAGGTATGAAAATGAAAATCAATAAACGAATTAACTGGAAATTATGCAAGATAAGCGTTCCATTTCTGAATATCCATTTCTGAACAATGGCAATCAACTTTTAAAGGAAAAATGTCGTTCTATCATAATGGATAGCTTCTTCTCTAACCCGCCCTCCAACACCAAAGGAGGCTCACGCTATATTCTTTTGAATATTCAAACCTTTTTTTAATTCCTAAGCCTAGTGCTTTCTAATCGAGTAAGTCAAAGCACATTTGAAACTCAG
>TRINITY_DN23754_c0_g6 [organism=Dendroctonus valens]
CCTAGAATTAACCGTCAAAATGGCATAAAAACGATTTTACAATATTTAATTTTTTTCTCGCGCATACACGATTTAATTTACGTGAAGTTCTGTAAAAGTATGTCGTTGTTGGTGTTGAATAAACATGAGTTTTTGCATTTCAGAAGACGACTAGTTTTCTATGTACATTTTTCGAAAAAACTACCCTTATCTTCCATGAACAATTGTGTTGATGTTTTTTTGAATTTTGAAATTGAAGGTAGCAACAGCCATGCCTACAAACTGATGATGATTTGGAAAGACACCGAAACGTTTTTGAAATAATATAATAAAT
>TRINITY_DN21714_c1_g10 [organism=Dendroctonus valens]
AGGGAAACAGATCGCTGTTTCCAAGCCGCAGATTGAAAATTCCAAGAAACTCTTTGATGACATTTTTCACTCAGGAGTTTCAAGGGACAATAAGTACAATTATTTGCACTGCAACTCTACCCAAACTAGTGCAAGTAATATCAAGTTCCGAAACATTTCAGCTAAAGAGCCGGCTGCTCAATCTAGATTGGATAGTTTAGAACCAAAAACTAAAATTACTGCAACAGATTCAAAATCAGGAGACTCATTTGAAGAAGAAATTTTTGAAGACCCTTTCAATGACGTATTTCAAGCGGCCTCCGCACAACTAGAAGCGTTGCTTAGCTCTGAAAAGAATGAGTGCTCTATGCCAGTTT
>TRINITY_DN24728_c0_g1 [organism=Dendroctonus valens]
CAAGGTAAAAGCTAGCCCACAGGTGGACGGTGCCGATGAGAAGATGCTGGCCGCAGATGAAGAAGGCATACCCGAAGTGGTTATTTTTAATAATGACGGGAAAAGTCCTCAGAATGGAGACCTAATGGACTTTCCACCACACCCTGACGTGTTGTTTGCGGGCTTGTCTAAGGAGGAGCTGATGCTATATGCGGATGACCCCTTCTGGGTACGCTTGAGAATGTTCCTGTTCCTTTCCTTCTGGTTTCTATGGGTTGCTATGATAGTTGGGGCCGTTCTGATTATTTATGCTGCCCCCAAATGCGACCCTCCACCGCCTAGAACTTGGTTCCAACAAGGCCCCCTCACTCAGCTCCCTGCTGATACGAAAACGGAAAATTTGAAGCTGGATGACAATATCCGAGGCGCGATAGTGCAATGGAATGCGGATGCTTTTGAGCCATTGGAGAACAATCCCGAAGGTTTGGCTTTGATTGCGGCTGCGACGAAGTATGGAGCCGATGTCATTGTTGAGGTAGAACCTACTATCTCCAATGTGTGGTTTGAGAAGTCTGAGAAAGCAGACCCGGAGTTCGATAATTACTACATTTGGCGAAATGGCAATATGCAGACTACCGATAGCAGTGTTTCGCCTCCTAATAACTGGGTAAGTCCGAACAACGTATCGTCCTGGAAATATTCGGACACTAGACGCGAATACTACTATGCGCCATTCAACAAGCCGCATTTAAACTTTCACAACAACGTGGTGATTGAACAGTTCTCCAAAGTAATTGAAAAGTTCTTCGCCCTTGCTAATGTGAAGGGCATCAGCATACGCAATGCTGCTTTTCTGCTGGTGGATTCCACCTTCCAAAACGAGGAAGTCAACAGCAACTTGAACCCAGACTTAACGCTGACCCAATATGGATTCTTCAAGCATTCCAAAACGGAAAACTTGCCGCAGTTGGGAGCTTTGTTGCAACAGTGGAAGGATGTGATTAAAAACAAGACTCACACAGGGCTGCTGATGGTTGCGGAAGATCTTAGCAAAGTGGAATCCTACAAAGTGAATGGTACGCTTGTTGTGGACATGCCTTTGCAGAGCCACATTTTTTCGAGGGCGAATCTATCAGTCAACGAGACTGCTAGCAGTCTGAACTACACGTTTAGTATTAACGGGATCGAGTGGCCTTTATGGGAGGCAAAAACCAACGCTGTTCCAAAGGACGTTTTGGATATCATAACTTACCTTTTGCCAGGCGCCCCTTTGATTAACAGAACTGATGTACCTGACTCTGTTTTGCTGAAAATCAGGGACAGCCCTTCTATAATGAGAGGAATATGCGGAGTGTATAGTTTAAGCAACAATACCATTCTAGCTTTCTTGCGGGTGACGCCTGGGAGCCCTGGAATATTGGTGGCAGTGAATCCAACTGATTCAACGGAAATCGCCAATTTCCCAGAAGAAATTCCCCTGTTAACCAATCTTCAAGATGTCACAGTTCGTTACTACAGCCACAACTATAATGAAACGGCTTTCAAAGATGTGGGAGCTAAGAGAGAAGCCTCAGCGGTGCCAGTGAGTGGAAAATCAGCGATTGTGTTGGAATATGTGCCAAAGAAGGAGGAGTAAATGCGTTCGCTATTTCTAAGCGAGCCAGAGAGTAGGTTTATAGGTGAGATAATTAGAATAAGTAACTCGGGAAAAAATGTATAATTTGCTGTTAGGTCATTAGATATATATTTAATCCTTTGTCCAGGAGAAAGATTGCTTAGTGGCCACTTACTAATAATCCTGCAATTTTAGAAGCAAGTATTTCAATTGCCGCGCCTCATAGCTCACAGTTTCTTTTCCATTTGGAACGTCATTCTCTTCGGATATTGTCGGATATGCGACAGTTCGCACTGATTTTCCATGTACTAAAAAGTATTGCAGTTGGGTCAAATTTTCCTCAGTTACTAAAGGGCGTGCTCACTTTCGCAACTTTCCAAAAACTGAATAGATTCTTGTATAATCGAATCCCGTAAAACAATCATATGCTTTGCCATGTTCTCAATTAAGCTTAGGAAACACCGTTTGGTGTAGAACCATGTATCAGTACCCAGCTTTTTATTGTATGGTTCCAAAGACTTCATAACGCGAGATATACCGAATTCATAGTTGCCTTTGGAACAGTACAAAGTGCCTATAACAAGATTTATTATGCAATGATGAAAGTATTTTTTGTCTGGTTCCTCAAACCACATCTGATCCTCTTCCTTCTCAATTTTCCTCATTAGTTCCTCAGCTTCTTCGTTTTGCGACGTCATTATGTACGAGACGCATAAATTGGCCCAAACTATGGCGTTTACATTCAGGAGCTGAAAATTTGAATTAATTGAAAATGTTTCAACCTAATTAGGCTTCTACTTCTGAATAGTTCTTCTTTACTAAGGGCTCATAGAAGCCAGTAGCTTCTTTGAACTTGTTCTCTTGCATGAAAAGCACATGGGCAACGTTGACTCTCCATATATCACGCTCGTTACAGAACTCTGCGCTTTTCCGGAAGAT
>TRINITY_DN22168_c0_g1 [organism=Dendroctonus valens]
GAAAAATGGCGTTTTGTATGGATCGCTAGAGAATAAAAATCTAAATAAATCTTTATGACCTATGAAACATCGCCATCTGTACATGTTGAAATAAGAGTCAAAGGCGATTCTAAACGGAATAAATTAACGTGAAAAGAGGCCTTAGACAAGAAGTCCCAAGCAGGGACGTCCAAGTAAAAAAGTGTCCAGTTGAGTGCGGTGTTGTATTAGTGAGTTGGTTAAGGTGCAACCACATCGGAAGTTGAGACTGAGAAGCCCATCCAAAGGAATGCCAGCTATTATGAGCTGGACGGGGCCACAGACTTTGTAAAATGGAAAGTCGGCGACATGGAAAATCAGAGAAATCTAAAAAATCCAAAAAGCGCAAAATTAGAGATGGTGTTGCAACCTCGGTAACCGCTAAGCCTCTTGTTGAGTACTCCGATGTAAGCTCAGAGGATTTGTCTGAACCGGAAGCCGGTGAGATTCAGAGCGGTGAAGAAGCTGGTGAAGCGGTGAGCAATACGGAAGAAGGGGAAGTTGGGGACTTTGTGGATTTCACGGACGAACAGTATTCAACAGCCATGCACAGGGAACACCGTAGAACATACATGGAGGAAATGTATTTGTCCAGATCTGCAACGATGCTCATGCGGTCACCAGGTCGTCGCCATCGATTAGACCCAGTATTAATGCCTCGATCACCGACTCCTCCATTGCTAATAACATCAAGGGAACGACATCTATCTGCTTCAGAATCTTCAAAGTCTAGCGAACTAAGGCGAAGAATAGTCGAAGTGATATCTCCTTATGCGATTGAAGATTTTCAAAGTGTGGAGAAGAGGAAAAAGAAGCGGAAAGATAAGAAACACAAGAAGAGAGAGAGTAAAAAGGCGAAGAAGAAGAAAAAGAAAAAAAAATCTAAAAGCAGTTCTGAGGAGAGTGACAGTGAATCAGATGTTCTTCTAGTTGAATCACCAGAGAGCAGTCCGAAAACGCCGCCGAAAATTGTGCCGCAAAGACCGAGAGAAGCAGAAGTGATTGATGACTGGGAAGCTCCAGAGCATAGCTCTCAAGTTGTAGGTAAGTATCTTTCAATTATATTAACCGGAATTAAATAAATAATGTTTATTTAATTTATTACCATTACTTCCTTGCAATCTCAGACTATTATGGAATGGTTACTGATAGCCCAGGTAATGAATATTTACAAACGACTCCAAAAATAAATTTTTGAATCATATGAAAGTGATTATCCTTCAGTTTTAGATACCAAAACTGACCCTAGTGCATGTTCACCGGTATCCAACGACAGCCATATTGCCTCACCTGAAGCAGTTTCTCCTCCCTCTGCAACACCGCCCTTGCGAGTTTACAGAGATTATCATGAGTATTCTCGAGAGACCGCTAATACTCCGCCCCCTGTACATGCACACCATTCTAGACCTCTCTCTAATCACAGCATTACAATAGTAAGGGAACGGAGCCCGCAGATGGTTGTTGACGATTATACGCGACATTCACCTGTTCCAAGAACATTCACTCCCGATGGCCTTCACAGTAACCACAAGCATAGGTCAATATCGCCAAATAGTAAACGGCGGAGGGAGGCACATAGGAAACACAAAAGAGAGAAAGAGAAGGCCAGAGAAAAAATGGCCCTCTCAAGAAACCGCAGCCCTGTGGCGATGAAAAGATCTAGATCGCCTAGTTATAGTAGAAGCAAGCATTATAGTCCGTCACCAAATAGAAATTCTAGAAACAAAAGACATAAATCCAGGAGCCCCAAGAGAGATAAAAGCCCAAGGCATCGCCATCGAAGCCCCTCGCCTCATTCGATAAGAGCGTCCCAATTATCGAACAAAATTACAGACACGAGTCTTTTTGCCGAGTTGGTAAAAGATCGACACAAGCGAGAGCAAGAACTCAAAAAACTGGAGCAAAACATGAAATCGGAAAAGGCAGCTAAAGCTAATACAAGTTCGGAAGTGTATGATGTTGATGACGAAACGGATAGCAAGCCTGAAAACGACTACACTATTTCCATACCTATGGACATTGATGATATTCCAATTCCGGATGCTTCACCTAAAAGCGTTCCAAAAACCAACGATGTAGTGGCTACGAACACTGGGAGCAGCGAACAGCAAAACAACTCCACCTTGGTGCTACCGGCTAAACCATTGCAACCTGCCGCACCTCTACCTAGGCCACCAATTCCACAACATGTACCTGTAAAATCGAATCACTATTTCAAGATTAAGCCGAAGAGTATTACAAAACTACCGATGCCTCCCGGAATGGACGAAGCAGAGCTGGAAGCTATTGAATCACCCCCCAGTAGTCCATCGCCTCCCATACCCTCACCAAAGAGAGAAAAAACACCTCCATTGAGTACCAGGAAGAGTGTTAAAGACCTACCAATGCCACCAGTTGTGCCAGGAACGGATGAGCTCAGCGGTGATGACGATGAAAACGCATCTACGCCTCCACGAGTTGTACCGATGAATAAATTGGAGAAGTTCAAACCTAAGCCAAATCAAGCCAAAATCGTGAAACGTCCCAGAATACTCAGGAGAAGAACGTCGCGAAACTTCCAGATGAGTGGCAAAGACTGGGGAGAACGGTGCGTTGATATGTTCGAAGTGATCGCGCAGATTGGAGAAGGAACGTACGGCCAAGTGTACAAAGCGAAAGACGTCCACGCAAACGAACTGGTAGCATTGAAAAAAGTGCGATTGGAAAACGAGAAAGAAGGTTTCCCGATTACGGCCGTACGCGAGATTAAGATTTTGCGGCAACTTAATCACAAAAACATTGTGAACTTACGGGAAATTGTAACAGACAAACAGGATGCTATAGATTTCAGAAAGGAGAAAGGGTCATTTTACTTAGTTTTTGAGTACATGGATCATGACTTGATGGGCTTATTGGAATCCGGTATGGTGGATTTTAATGAACTGAATAATGCCTGCATTATGAAGCAGTTGTTGGACGGGCTGAACTACTGCCACAAAAAGAATTTCTTGCATCGCGATATCAAATGCAGCAACATTTTAATGAACAACAAGGGTGAAGTGAAACTTGCGGACTTTGGATTGGCTCGCTTGTACAATGCTGAAGATCGACAGCGCCCATATACTAATAAAGTAATTACTTTGTGGTATCGACCTCCGGAGCTACTGCTTGGGGAGGAAAGATATGGCCCCGCTATTGATATTTGGAGTTGTGGTTGCATTCTGGGCGAACTGTTTCTTAAGAAACCACTATTTCAGGCGAACGCGGAAATGGCTCAATTAGATCGGATATCAAAAATATGCGGAACACCTACTCCTGCAGTTTGGCCTTCCGTAATTAAATTGCCCCTTTTCCATGCCCTGAAACCCAACAAGTTGCACAGGCGAAAGCTGAGAGAGGATTTCGTGTTCATGCCCACTCCCGCCTTAGATCTATTGGACAAAATGCTAGAGCTGGATCCCGATCGTCGCATTACTGCTGAAGATGCTTTGAAAAGTTCCTGGTTAAAGACGATCAATCCCGATCAGATTCAAGCTCCAGAACTGCCTACATGGCAAGACTGTCACGAGCTGTGGAGCAAGAAACGCAAGCGTCAAATACGCGAACAGCAGGAAAGCATCCTAAATCTGCCTCCTGGTAAACCACCTTTGGTGTCGCGAACGGACAAAACGGGAGAAAAGGGAGAGGAGAACGAAGGCGGGTGAGTTGCGCAAACAATATCAAAGGGCTGTCTTGTTCCTAGGATGCATTATGTCTGAAATATGTGCAGGCACATGCATGATTTGTGATATGGTTACCTCCTTGCGGTAATCCGGATTAGTAATATTAAACCAAGTGGGCCTCAACTTGATCTAATATTTATCTTATACAGGGCCTTGTGTATTTTTTTGTTTGTTATGATACATTGTGAAAACTAGTCGTTTTATTGATTCTATGTGGGATGAACAGGTATTTGGAGGGACTTGAAGTAAAGTGCCTAAAGACTAGCAAATATATTTCATTTTTGCTTCAACTGAGAAAATTGCAGACAAACGTTATCGCTGATTGCTTCTATTTGCCGGATATTGCGATTTTTCTGGTTTAATTCTTTACAGAGATTCTTTGTCCTTTGTTAGAACAATACAATTGATGTTCCACTGATCATATTAAGCATGTTTTTTTTTGAGAATTTTAATGAAAGTAAAATTGTCCTGTAAATTAAAATTGTAACTATACAACACATTGATTTGCACAATTAAAGGTCACGAAAACACGCCACCAGTGTTTTTCATTTTCTATTCTTGTTTCTTCCTGCGTTTTGTTATTGGTTCCTTCTATTGATCAGAACAAATCAGACTCGCTGATTGACAGTAGTATTGAATAGATTGCTTATTTGAGAAATGCTAAAAATGGCCTGGAAGGCGGGGGAATTTGTTGGTGGATGTACATATTAAATTGTGAATAATTAGGGTACGTTAATTAAATTGTCTAATTAAATATTTATTGTTTTTTCCCGTGCAGTAAATTGTTAAGTCTATTCAATTCTATTATATAGTAAGCAATATTTTTATAAAGGGGTAATTTAGTACACTTTAATATCCTGGGAGGTTTAAGCTATGGAACGTTAATGTTTTGGCTTTTATTTTCCCTAAAATATACTGTTTTGGTTCGACATTCCCATTATTGTGTGAACACTGAAGTAAATGAATTGTTCGCAACGTTTCAACCAAGCATATAAATCAAATTGTACATTTTGTAATAACACACCGTAGGATGTAAATATGTGTAAGTTATAGTTGTAAGAGCCAAGAAATATGTTTAATTTGTAGAATTAAATTTTTCTTTATGTTTTTTCAATAATAAACGGGAT
>TRINITY_DN11566_c0_g1 [organism=Dendroctonus valens]
GTAGTAGAAAAAAGTTTATATAATCGAGAGATCTGACTATAATGTGTTACGCATCTAGAAATGTCGCTTTTAAAAAATGCGACAACGAATAGGATTCTAAAGAATGCAAATAATCATTATAATATTCCCGCATAGATTTCTGAGATTTAGACTAAAAATAGATAACGCAATAAAATGTATTCAACGTCTCTAGAAATAATAATGGATATAGAACGATAGAAAAATGCTAC
>TRINITY_DN23555_c3_g1 [organism=Dendroctonus valens]
TGGTCAAAACCACTCGGAAATTCGGAAAACTAAGAATTTCGTTACACCTTTTTGTAGCCCGCGTTGTTGGTGGGCGATTAGTTCCTACCATCCTCTCTCTCTCTCTCTCTCTCTCTCTCTCTCTCTCTCTCTCTCTCTCTCTCTCTCTCTCTCTTTCTCTCCCTCTCTCTCTCCCTTTGTCCCTCTCAGAAATATATTTTGTAAATCATCATTTACTGTAGTTTGGGATTTACGAGCCATTTTCGATTCCTACAATG
>TRINITY_DN20497_c0_g1 [organism=Dendroctonus valens]
ATAAATTAAAAACTAAGAAAAAAACAAAAATTAACCAAAATCAATCCAAATCTATTAGTCAAAATAAATAGAAAAGTTGATATTAGCATTTATCGGAAAACCCTGAGTTTTTTTACAAATAGGTACGGGTATTGTCCATGTTTGTCAGGCCATAGTAAGCTTTCGAGCGAAACACATCTGAGGATACAAGCATCTCGTGCTTGCGAAACGCCAGGAAGATTTTTTTTTGTTGCCTAAAACCCCGAAAAACTCACCAGTTTCAAGTAATAGCCGCGAAACCGTAACTCTTTTGATAAATGTTACATCATTTTCCGAAACTCTTTTCCGACTCTATCCGCATCTGCGTGCTCATGAATTAAAGACAATAAAACAATAATTTCCACGCTTG
>TRINITY_DN5008_c0_g1 [organism=Dendroctonus valens]
AATAAAATATTCAGTTTTCTTGAAATTAAAATCTGGAGAACAGAGAAGATTTTCGAAAATGCGAAATATTCACGAGGTTATACGAAACCTAAAGAATCTTTTGTATCATCTAAGCAAATTCTAGCAAAATAGCTGGACACTGGGACTGTTTCTCCTGAATGCGAACCGAAGACCTTAGTTTTAAGTCACAGCATCGTTGATTTACTACAGTTGCCTGACTGTTATTATTTCGAGCTTTGTTTCCTTTGGCACCTTTGTACCCTTTTCGCACATTCGAAATCTGAGAACCCATGTGAGAAAAGAGTGACCCATGTATTCGAAGCCATGTAGAAAAAATAACCTTGGACTCATAAATCACCCTGAATTAGACCGGAATTCATCCTTTTCATTTCACAAATTTGTTTTTACTATGCATCGTATGACGCATAAAATTTTAGTGCCACCATTTTAGAGTGGCAGTAAACATGTTGAACTATTTTGCTTTGGACAAAGACCGAAAAACCGGACATAACAATGGGATGCGTTTCACTTTTGATTTCACTTTTAGGTAGAATTTTGCGGTTTTGGATTTAACCGCAAATCGGCTCGTTCATTAGTGTTCGGAGACCTTTTGCACGACAACATTCGGGTGAATAAATTTAAATTTTAACCCACGTATATATTTTTGTTAAGTGATGGAAATTTGTTTCTGCTATTTCATTTGGTAGGCCCTGAATATTCTGCAAAATTGAAAGGTAAGTTTTTCATACCCTTTGTGAACCACTTCATAAAACGAATTCTTGTGCAACAGTAAGCATGCTAGTGCTGTAATATCTGGACAAAGAAATACACTG
>TRINITY_DN36127_c0_g1 [organism=Dendroctonus valens]
TTCCCCGTATCAAAAAAGACCTAAAAAAATTAAAAAATTATTATTATTTTGGTGCCCAATAACGCATGAGAACCAAATATTTTGCTAATAATAGTGATGACAATAATTTTAATTAAAATAAAGCTTTAAAAATGCTTAAAAAATATACACAAGTCGATTGGAGATTAAAACAATAACTACTAATTATGAGTGGTAGAGAAGAAGAGACCCCATCCACCAGAGGCTTTCCGAAAGAGCGGTGCAAACATTTTCGGAATACTATCTGATTTGTGAAAATAAATATTTCCCGAATTCCCAAAAGTTGAATGCATTTTAATGTCGG
>TRINITY_DN26311_c0_g4 [organism=Dendroctonus valens]
CAATGTCTTTTCTTTAAAAACCAGCTTCTAATAGTGGTTGTTTTTCTTTTTGCACTTTTCCAATTATCTCTTATAATTTTTCAATTTCTTGTTCAAATCTTGCGAACAGAATGTTCAAATGGTAGTTGTAACTACATATTGGGAAAAAAATGTTTAATTTTTTTCGGACTAAGCAACTTCCAATACAAATTTTCACTTTTTCTTCTACATCGCTTCGTTTTCGAGATACAAAATAAAGGAAATTAAAAGCACATTGTTTTATGTCCATAAAACCGCATTTAGCTATTGCACAACTTTATTATTTAACACCCTGTATATGTGAAACCAATAATATCCGCACCTGAATTCACTCGGAGAATAACTGGCTGAGGTTGGGCTACGCACTTAAATAACACCCTGTACAAGTTTCCTG
>TRINITY_DN26234_c0_g1 [organism=Dendroctonus valens]
GTCACTTTGCTTTTATTTGGAGTTCGGAATTTAATTTTCGCTAGCGAAATTCAAACAACATGGAATTAGTTAATTTAAAATTGAATTGTCGAATTTGCTTGAAATCTCGAAAACCGTTTGAAGACGTGTATTGCTATGTTGTTGAGGGATTTCAAGATCCTTTGGTTCACATGGTGTTTGCATTGTTTAATGTTCACCTCGAAACACATCAAGCTTACCCTCAATTCATGTGCAGGCGGTGTTTAAACAGATTGACAGATATTTTATTATTTAAACAAGAAGTGCTTCGCAACCAAGAAACACTATTTGGTTTGTTTAAAACCTCACACTCCAGCAATGTTGAACAGAAATTTAATTGTCGAGAATGTATACCATCCGAATATCCTAGTGTGGGTGCCAATCGGGTAAGTTTTTATAATTTTTTTTCAGCTACAGACTTGCCAACGTTGGCAATCATATTTATCTTTGAAACCGTTCTTTCAGAACAATCGGGATGATTTTGAATTAAAATTAGAAGATTTAAATGATCGAATCGTCATTAAAAACGAACCTTTGACGCCTCTGAATTTGCCGACGCCCGAGAAAATTGAAGATAGTTCGAGATATTTGAACAGGTTTCTTCCAACTCAACTAATAGAAAAACGGCATTCACCAACGGTCAACGCAAATAGATATCGGTCAACGCAAATAGAAAATGAAAATTTGTTGGGAAGAGTTACTGGAAGTTCTTGCAATGCTGAAATCAAAAACGCACGAGCGAGTAAAATTAAATGTAAGGAAAATATCCGTAAGATAGTAAACAAGATTAGGCGAACCAATAATTGCCAGAGCAAGATTTCTGTGAAGAACGAAACTGATTTTGGTGACCCGTCTAATAACAACGATTACCTTCAAGTGGCATTCTTACAAAATGTCAACTTAATTACTTTACAACAGGCTCAAATGTTAAAAAAATCGAAAGAACAATCAAATAAAACTCGCCTAAAAGGTGCTCCTCTGCAGAATAGCATGAACATTATAAAAAGCAACTGTAAAAGGAAAAATCGCGTTGAAAAGTCGTACATTAATCTTCGTTCCAAAAAAATAAAAACACGAACTAGTTTTATAGGGTTACCAATTAACACACCAGATCATTTTAAGTCTAAGTCTAGACATCCTAAAAAAATTAATAATCATCTGCAGTCGGAGAAAGGGTTTAGCCAATCTAATGTATCAAAGAAGGAAATTAAAGACAGAAGTATTTCAACGATATTGGATCCAGATGATTTATTGAATAAAAATCTTTGTAAAACCGATTCTATATCAACGAAAATTGGCTGTGAAACTGAGAGTGATTTAAAATGTTTGAATATGTCTAAACAACATAGTGTAAAGACAGAATTTAGACTAGGACATAAACGTGATAATTGCAATTTAAAAAAAGAGAAATTGGATAGTGAGCAACATAAAAAAAAATTTAAACTTTCTACTGCAAAGCGCCTTGGAAGCTCTGTAGTAGAGGAGTGGAAATCTGAAGATTTCCACTCCGATTTACCATTGAAAAGGAATCATTGTATTGTAACTTGTGATGTAATCGTAGATGCAAAAGACAGCTGTTCGCAAATGAAGTCAAAAACGCAAAGAAAAAACGAAGTATCTACAGTATTAAGAAAATTAAGAAGTTCCGGTAGTATTGAAGATATCTCAGATTTTGAAACTGAACAGAAAACTATTGCTAAAAACCTACGGACTTCCAGAACCAACAAGACGACATTTAATGCTTTTGCTACTTCTTTGTCTTCGTGCAGAACATGTAATTTAACGCCTCTTTCTAAAAATAGCAATTGGAAAAGCAAAGCAGATAAGGAATTTGCGAAAAGTAGAAATAAAGGGCTTCCAAACAAAAATTGTAAAGTTAATGCATTGAATAACCGTTTTAAGTTAGAAAGTAGAATCTCTCTACTCTCTAATAGAATTACAAGAGCTGTGCTGCAAAATTCAACAATCGAAAGCAACATAGCTAATACGATTCCTCAAAAGAAAAATAATGTAATTTCAGAACTACAGATTTCTAAAACTCGATCCGGAACATCTACTTTATTACATATGGGTTTACTAAATAAAACTTTTCGTTCTGACGATTTAAATCGAGGACCTAGAAAGAACTGTGGTGCGAAAGGAGTAAAAACAATTCCGAAGGTTCAAGATGGTTTAAGGTGCAGATCCCCACAGAATAACAGAGCTGGTAAAATTTGTCGGAATTCAAAAAACCAAATATTAACACAATGTTATAAAGAAGGTGCAAACTGTGAAGGTAAACTTGAAACATCCATTTTAAAAAATGTTGAGGACGGACATAATCTTGCACTTGAAACTAAGTGTGCGAGTAAAATGGAGAAACGATGCCCTATAGAATACGTAAGCCCCAAATGTTCCAATGAACTGAAATATTATCATTCAAACTGCAAGGCTCAGATTGTAAATATAGGTGATAACAATGAACTGCAGTTAAGTTTAATTTCTGCAGATTTATCGTCAAGTTATCCGACTGGACTATTATCTCAAACCGTAAGTTATCTGGGTTCCATAGACGAAATGAAACATGAAAACTGTTATTTAACAATTGATTCTAAAAATAATATCGTTAAACTTGAGCCGGAGGAAATTCCTGATTTAGCCAGCTAGCGCCACGCGCTACTTAAACACTCATTATTCAGTTGGTTGCAAAAGCCAACCATCAAATCAAGAAAAGTCGTAGATCCTAGAAAATCTGCTGTAATCAGAGAGGAATTAAACATTTATATACGTACTATTTTTATAGTGCTACATGAAATTAAAAGGAAATTCAACTCTTTTAATCTAGCCTTGTAATTATAGCATCAAAAATAACGTAAAAAGCATAATATGTGAAGAATGTATCAAATAATTCAAATTTAATTGTAAATTATGCTCGTATGAAGATATGTTTTATCAATTCTAGGACTTTCGCTGTATCTGCTTCAACTGCAACTAAGTTGAAGCATTAATAAATAATTGTATGTACTTAGGAAAGTATTCAAACACATAATTTATCCAAATGATATTATTCGTTTTGTTATTAACAAATTGTTTCACATTAGCCGTGCCAAGTGAAAATATAATACATAACGAAATAACGTATCTATAAAGAAACAAAGTACAAAGTTATTTATTCTCAATTAATTTATTGTATCTAGTTAGACAGAGATTGTTAGAAGAGTATGTAATAAGTTGACATTGTAAAATAGTAGGGAAGAATAATTAAGGATCTATCAATTAAGAAAGCCCATAACCAGGGACCAAATAGCATTGTAATGTATTTTTCATGTGAGTAAGTGATATAAAGTTACGTAACAATATTAATATTTAAAATTAGTTATTTTTGAAGTTTTTTTTGGAATGCAGTCAGTTAAACTAGTAAACCAAACAACAGAAGCAACATTGTGTTTGAGTCATTGTTTGAAACGATTCAATTACTATAAGTAAGCTGTAAAAATTGTTTAGGGAACAGACAGTGATCATTTTTTAGTTATGCGAGTTGAAGATGATTATGAAATAAATGTTTATTTTTAAGGTGA
>TRINITY_DN33604_c0_g1 [organism=Dendroctonus valens]
GCCTAATAAATCTGCTGAATTAGTGTCATTTAAAATGCATGCAATGTGCTAATTTAGCCGAATTATCTGTCCATGTTATTCCATAGTGCAATTCCTGCATACCAACAGTTTAATAAAGGACATATTGTTCATGAATTGAATTTTCACTTTACTATTCGACGGCGATTTATAGCTAATTTAACAAAGTCCAGAATCTTTCATTTTGAGTTGTTGCTT
>TRINITY_DN13833_c0_g1 [organism=Dendroctonus valens]
ATGAAGGACTTAAATATCATTCACCTGGTTATATGGTCCAATCAGCAAAAACTCTCTCAAATTGGTAACAAAGCTTATTTAGGTGAGTGGGTAGTAAAATTGTGAGTGTTTTTTTTTCTAGGTCCATATTCCCGATCCGTTTGCGTGCCAGAATTGATCGCTTGGCAATGCGCCCTCTTGGCTAAGCCACTCACCATCCGGA
>TRINITY_DN17797_c0_g1 [organism=Dendroctonus valens]
AATGGTATTCACTTATTCATTAGAAGACGAAACATCACTGGCTAGCTCACAGTAGGAATCCTCAGGCAAAAAGTCCGAAACGATGCTTTTGAAAGTATCCACTGGGCAGAAGTCAGCGCACCCTGGAATGGTCAGCAAAACTGGCTCTGCCTTCTTGTAGTTTTGGTATAAGAACTTGAACCCATGCACCCCATCAATCAAGTGCACCTCAATAATGATGTAGCTACCAAAGGCCGGAAGTGCGTCATCAAAAAGATCCAGAGTGACCAATAGGTTGGCGATGTTCTTCTCATGAGCTGAGTACAGGTAGAGCTTGGTGGGCGAACTTGGGTTAGCAATCAGGGTTTCGGTGTCTTCAATGATCTTCCTGAGGAAATATCCTGTAGATAATCGCTTGAGCTTGGTGGTTCCAGCCATCAACCGATAGCTTAGCATGGTAATATTCAGCATCTCATTTTCGTAGGTGTAAAACCAGTCCTCTAGAGGATAACCATAAGCTGCTTGAGTCAGAAGCTCCAGATACAGATCAGAGGCCTTTTTTGCCTTCTGAATCTCCAACCCTGAGTGCTCAGAAACGTAGTCAAACATGTCCTGATACGGTTCAAGCTGTTTCAAGACTGCAGCGGTTTTGATCATCTTTTTGTAGGCTTTCTTGTAGTTGGAGCAAACTTTCCGGCCATACAACTCCTTGTCGTTGTCGAAAGTATTAAACGGGATGGGCTGCCAGAGCAACTCCTCATTCCAAACCAGCTCCCCAGTGGGAGGAAATAGGCTGGCCAAGACCAAGAGCATGCTCATTTTCGTTCTATTGGCTACAGTGCTCCTGGCATCGATCAAATTGATGTTATACTCACTCCCCAAGAAGGAGCCATAGCGCTCTCTTAAGGCTGCTCCTATTTTGAACTCGGTCTTGCGACCTTCCTTGGTTAGCTGGTAATACCCATAAGGGGCGTAGAAGCTTTCATTCCCATAGGGATTGGTAGGGTAGATGTTGTCCTCAATCGTCCGGTTCCCATGCCGGAATAAAGTGTGAACCAAAACGAGGGTGTTTTCCGCGTGAGGCGACAATGAGAGGCATGAAGCTGAAGCTGGGGCGAAAAACGCCACGAAGAAGGGCAGCAAATGTATTGGTACCATTCTCGCTGTTTAGTG
>TRINITY_DN33004_c0_g1 [organism=Dendroctonus valens]
GCTCGGTTTTTGTTGTTGTTTTTAACGGTAAGATTTTTGGTAGCGAGCACGTGCACCTGGACCGCCGAATTTCTTGCTTTCGCAGCGACGAGGATCAGATACCAATAGGGATCGGTCGTATTGGATGAGAATGTCTTTGATTTCCTTCTTTGAGGCTTCATCAACAAATTTCTGATAGTAAGCAACCAAAGACTTGGAGATGGCCTGTCGGATGGCGTAGATTTGTGATACATGACCACCACCACGAACGCGGACACGAATATCAACAGCGTTGAATTTATCCTGGCCCAACAAGAGGATTGGTTCCATCAACTTGTAGCGAAGAATCTGGGGCTGAAGATTTGAAAGTGGGCGACCGTTGACGTTGATCAAACCATTACCTCGCTTGCAAAAAGCAACAGCGGTTGCGGTCTTCTTTCGGCCAAAAACTTGGACCGACATCAATGAGCTCTTAGCTTCAGCATTCATGATTGCGATGATTCTGAAAATGGAAAACAATCAATTATTG
>TRINITY_DN2924_c0_g2 [organism=Dendroctonus valens]
GGTGCGTCTGTCCCTGCATCGTCGGCGTTCCGTGTGAGGTGCGCTCCTGCTGTCCGGCCGGCCGTGTGATGAGTGCCGCCAGTGTGGGACAGTTGTTCTGCATTGAACGCTGCTGCTGGAGCGGTGTCGGATGCTGGGGCCGATGGTGAATGGTGGCGGTCGGATTCGTAACGATAGCACTCTTTGAATTGTTCGGCAGCTGGACTAGAATGGGCGTGCTCACCGTTCCGGTGTTGTTGATTGGGGTAGCGTTATCGCGTAGTAATAGTTCACCCAAGACCGTGGGATGGCCCTGGCCGTTGTGTTGCCGCACGAATGACGGA
>TRINITY_DN27361_c0_g2 [organism=Dendroctonus valens]
GACGAGAGCAAGAGAAGAGACTTAGTTAGAACCGGTGATTATACCCTACTATAGACGATTGCTTCCTCTTATCCCTTACTCGCGCTGATCCACTACATGCCTTATTCTTATCTGGTACTCCTTATTCTTTAGAGGAAACAACCCTAAAGATATTTTGCGCTATTATGTCTATGTAAAATAGCCTGCTGCGTTCCCGCTTTAACAGTTTAAGTTCTATTTCCACTGAAGCCCCCAGAGGAGCGCTTTGCAC
>TRINITY_DN15258_c1_g2 [organism=Dendroctonus valens]
GCTAGAGCGGATAAAATTTGTGGGGTTGGAAACTTTTCAATTGACAGCTGACGTTATTCCGGTTCCGGAATAAATGGCGGCGGATTTAAAAGTCAAATCAAGTAAATGTGCATTAAAGTTCCAATATTAAATTTAATTTATAAATTTTTGATTCTCGAAAGCAGAAAATGTTTTTTACTTAGTAAAAGGAAATAGTTTGCCATCTCATAAGATTCATGGTTCCATAATTATGGTGTTAT
>TRINITY_DN10376_c0_g1 [organism=Dendroctonus valens]
AAGAGGAATTGGATTTGATGCTGCAACATCCCGATATCTGTCAGAAGAAATTGCCCATTCTCTTCTTTGCTAATAAAATGGACTGCAAAGAGGCGCTGAGCAGCGTGAAAATTGCGGCCGCTTTAGGCTTGGATAAAATCATGGATAAGCCGTGGCATATATCGGCCAGCAATGCTTTGAGTGGCGAAGGCTTACAAGAGGGCGTGGAATGGCTTACGCAACAAATCAGGGAGA
>TRINITY_DN22498_c1_g1 [organism=Dendroctonus valens]
CAAAGAGCTCCATGATTTTGGAAACAGCATCTTTAGTACACATTGCTGTTTTCGTATGCCAAAACAATATCTTGAAAGTATTTAGTCCACATACTTTCATGTTTAGGTCAGTTGAATAGTCATTGGCTGCATTACAGCACAAGAAAAAAGTTCGAATTTGAAGATTACCGAAGTGAACTATTTTGAATTGGCGAAAGATGGAAAACATCTCAATGGATGATTAACCAAGCAGTTATGGAATTGGCCAGCACAGTCAGAGGACACTTATTCTATTTCCGTAGGTGTGATAATAACCAATCTACGGAACCTACATATTATCTAGCGG
>TRINITY_DN21229_c0_g5 [organism=Dendroctonus valens]
ATTAAAAATGGTTCAAACAAAACGTGACACCGCTAGTGCAGTGGGCCAGTGAAGTGAAAAAATGGATGCGTTAAAGTTTATTTAATTGTCCAGTGGTTTTAAGGTGAATGTGGGTATCAGTGTATTCTAATTGTTACTTTGCAACCCGATTTTAATCAATGGCAGTTTAAGTGTTACACTATATTTTGAGTCGTTTTCTATGTAAACTCTCATATCTAAGAGTACATCTTGTTTGAGATTGATGAAAATTCTAAAGTTTGGGGTCAATTGGCGTTTTTTTTGTCTGAAATTCTTAAACAATTAT
>TRINITY_DN26526_c0_g1 [organism=Dendroctonus valens]
CCCTGATTCCTAGAACACGATTTAGCAGAAAATTGCACCGAACAATCTCATTTTCGTGCATAAATAAATGGTTTTGGGAAAGCGAATTTCAAAAGTGTGTAAGCGTTTTTTAGAGAAATTTATGAACCATACAAGATTTGTTCGGGGAGCTGTTGCTAACAGTTTCTAACTGCTCCCCGAACAGACCTAATGTATGTTTGTGGGGTCAATGAACAACTTTTGTCAGTTTGGCTATGTGGGGATGAAAGGCGAGAGTTTGGGGAAAGACCGGGGACGCTATTTTTGACATTGGACATTGAATTCCCTATTTTATTCGACATCGAGCGAATAAAATAAGGAATTCAATGTCCAGTCAAATGTGAAGGTAGAAACATC
>TRINITY_DN18660_c0_g2 [organism=Dendroctonus valens]
GGATTGCAATTACACAACGATGTTAATAGTAAGAAAATTTATTTGATTTAATACAGCTTCAAATCTCCTGTAATCTGATCTAAAACACTTTTTCGAGCGGGCCCGATGGCTATCACAGTTCTTGAACCTAATAAAAGAAATTTGAATTAAAAAACGATATGATTTCTATATAAGGTAGTGCGTAATTGATAAAGAGTAATTGCATGTCAGTTTAATAGGATTTTGCCAAACATGCCTTAGTGAAATTTCTAAAAAACTGGGCGTTAAAGTTTCTGTTTCTATTTTTTATAAACATTTATTCCGCTATTTTTACCATTGCCTTTTAAGTGTAACCGAGATGGTTGTGATCAAATGCGTTATGAGATAATTAAATTTACTAATAAGTATTATAACGCTTTACACATATCCAAGCGATTTAAAAACTTTTTCATATTCCTTTACTTAAGAGATATCTCTATATTTGAAATAAAATACTTTCTCGATTTGCGCGATTTCATTTCTTCTCTACAACCAACACTTTTTATTGAAATGAGCCCGAAATGAAACCTCTAAGGTATTAATTAAGATCATGGCTACGAGCTGACCAAGAAAAAAACTATTTGAGAACCGCAACAGAATCACCAAATTGCAAAGGACATG
>TRINITY_DN11880_c0_g1 [organism=Dendroctonus valens]
TTTGAAAATCTTCCATGCATCGGCCCATTCCTGGAAGCAGGCCAGATGCCGTTGAAAAGTGGGAGTTTTGGACTTTATCCTTGCGTGCTAATAGTGAAGTGTCATCGGTGAATAGTGGCTTTTGTGTGGGGATTTTTGAGTTCCTCAGCTGGGGGATTCCTGCTTCTATTGGTCGTGTTGCGACTTTGGTTTCATTCAGTAAAAGTTTCTATTTTCAAGGAAGCTTTCCACCTACTGAAGTTTCAC
>TRINITY_DN25578_c0_g1 [organism=Dendroctonus valens]
GCAGTGAACATTATTAGATAAACAAATGCATAAATGCTTTTAAGGAGGCCCTCGTTATTGCCTCGCTCATTCTCATCTTCCAGGCTTTTGGCTGACAATTTGGAAGTTCGTATTCTGCACAAGTTCTTTTGGTTCATAATGCGAGTTGTGTGCCGCTTCTCTATGGCCTTCTTCAGTAAGTGGGAGTCGACAAACACGTTTAGGTTTTTTAGCGGCTCAAGCAACGCCAATTCCTTGAAAAAGGCCGTCTTAGTGGATACCTTTTGCAGACTGTTACGCTTCTTGATCCAAAGGTTCTTGCTGAGCGATTCAGCCACTTGTATTAGGCAATTTTCGTTGTAAAAGCCACTGCTTAATTTCGTCTCGATAGATTGATGGTTTTTTTGGTAGTCGTCATAAAACACTTTGACTTTTTCAGTGGTTTGTTCTTCTGGACCGGTGTTCCGGAACAGTTCCACCACGTTTTTCTTGCTGTCTTGATTGTTAGTTTCGCAGTGATCAAACGGTTCCGGCATCTGGTGTTTTTTCAACGATATTTCATCGCTAATCTCGAAGGTACTCTGGTAGGTACTTTCGTCGTCGTTTAGGCAACTTCTGTCCACGCTTTCGCTGTCCACAGCGTCCGAATAGGCACTGATCTGTTCGTCGACTTTGATTGATTGTGTTGAAATGTCACTGCTCATTTTCTGTGCTCTCTTCGGACCATGCAAAGCACATACGGTCGCCTGCGTGGCTTTTTCTTCTTTCTGCAACAGGAAGCTCACCTTCTGCCTACTTTTTGACACACTTGTGCTCATATTCAGGTGGCTTGAGGGGTTTTTGAGGCATCCAGACTTTTTCTTGGGCACATCCACAGATTCGTTGGTTCCAGTTGTGGAGTGGTACTCAAGTGCGGTAAAGTGTACGGTTGTGGGGATGTGCCAAAGAAAGGCAGTCAATTCAAGCCTAGAAGTGCGAACGTCCATTGGACGTTCCTCCTTCAAGTCAGTCAACGTGTCCAGGAATGTCAGCACGTTATAGTAGGACGGGCTCCTGTGCGTGCACTGGTTTGCTTGGCGTGGCCCCGCTTCTTCAGGCAGCGCAAGTTTTCGCAGATCTTTGACTGCGTGCATGAAGGGGGTCAAGAAAGAGTCCGCCTCTAGCTCTTCGACTTTGGGCGGCTCTTGGAAAACTACCACTTTGCCGCGGGAACTAGAGGGACGATGTTGCGATACCTCATCGAATTCTTCTAGCCGGTTGTAGACACTCTCCACCCTTGAAATAATTCGGTTTACGTTCTGGTAAAACGGGTCTTGCTCGATGCTGGATTCACGGTGACGTTGACTAGGGACATTGCCACTGTCTTTTTCATTTACCACCTGAAAGATAATGATGACTGATGACCACTCTCCTTGTTAAGCTTTACCGGGGTGGGCGTTAGTTCTCGGTGATTTGGCGAGATTGTCTGCATAAGTTCTGCGGTTTCCGCGATCTTGCGGTTTCCGGTCAATGGCGAGGTGCATGGCGTAAAGAACTGTTCCGAAACGTCTGCTACATCCCCAACCAACACTGCTTCCTGATACAACACTTCAAAGTGTTGTATTTCACGGAAGTTTTGTTCTTTATCCACCGTATCGTTTTCCCTCTTTTCGGGCGGTCTAGTTTCTTGGAGTTTGGGTTGACTCAACGAATCTCCATCGCCCATGGAATAGTCGGTTTCCTCAGCATCAGTCTCTTCAGTCTTTGTCTCTGTCGATTGGTCCCCGGCTGAGAACTCCTTGTTGAGATCCATCAACGCCAGATTTACCAGCTGCTCTTTGATGGGAACAATTGCGTCCTTTCTTAGTGCGTCTTGATTTGGAAGTGGAAGCACTTCATCGATGGCCGTGGCTTCGTCCAGTTGCGCTCGGTTCAGCTTCAGTTCAGTTTTTGAACTTTTCATTGGGCAATTAGTATTGACCAGATCTTCGGGGTTGCGAAGGTAGGGCGGCAACATGGATATCTTGGAGGATCGTTTTGGCGATATCGCGGTGACTGTGAATTTTTCTTCTCCTGTCGCTGATGTAGAACTGAAGCAAACTTGATTCATGTCGCTGCTTTTTTTGCACTTGTCTGGCTCAAGAGGCGCTGGCTTATTCTGGTCCCTGGCCAGGGTGATTTTGCTGCTTCTCTCTGAACTAGTAGCGGTTCCTGGCGATTCGAGGATTCTGTCCAGCTTTCGGAAAAGCTCTTCGGAAATTTTGTCCACATCGTTCACATACTCGTCCACTTTGAGCCGCTTCTCTTTATGTCGAATGTCTTCTGGGGTTCGCGGTTTTATCATCATGCTTAAAACGCTGCTGATTTCCTTTTCCATTTCATCGAATGCTTCAATACTGTGACTGGTCGCAGGTTTTCCTAAAATATCGACCATTTTATTCTCGATGACCGCAATGGCCTTTTGGATGTTGGTCTGGATGTAGTCGTTCTTCTGCTTCAAATTTTTCAAATGATCCAGCATTAGTTGTTGGGTTGAGGATTTTTTCACCGACTTGGGCAGCGCATATTTAGGCGTCGGAACCTGATAGGCCTCCGGCTGCTTCTCAATGAAACTCAACAGCTTTTGCCCTACCGATTTCCCGTACTTGTTTTCCCAAATTTTTCTGTCCTGCTCTGTTTTCGATCGGACTTCAATGTCGTTTTGGATTTTCCGCTTAATGTCTGAACCTTCAAGGCTTGTGCGGTCAATCGACTCAGTTCTTTTAAATAACTCCGCCACTAAAGGAGCTCGTCCACTTGATCCAGATGTGTGTTTTTGTGCTCCTCCAGGTGTTCTGGTTGGCTCTTGGCTCTGATGAAGATCTGCAAATCAATTAAATGTTTTGGCTGTTGAGTGGAGAAGAGGAGGATCGTAACTTTTCGGTGACCAGAACATGGAGGGTCCAGGTTTTGGCTGGGTGGTTCTCTTGTTGTTGCTGCTGCCGCTTTCTTTTGTGGCAGTACCCAACCTGATTTCCTTATCGACCTTCTTCCGGATTGGGTCAAACATCATTTTTATGGGTTTCAGCTTTCTACCCTCTTTGGCCCACTCTGACTTTCGAACTTCTTTGCTCTCCTTCATGGGTATTAGGGGCAGCTTTTGAGGAGGCGGTTGGTCCGGCTGTTTGCTGCTGACCCCTACTCTGGAGTTGTAGAAGACGTGCACTGGCATTACTGTGAATACTTTGCTATGGGGCAGTCTCGTTTCCGGATTTGCAAATATATATTTAGACAGCTTGCGCGCGATCTGGCAAGTGTCGTCGGCATTTAGTTGTTCCTTTAACATGTGGCTTTGTTCATGGCATCCTTCCATCATGTTGGCTTGGCTGTTTCTGCTGGTGGGCTTCAGCAGATCCTTCCAAATCTGTTGGTTCTTCTGTCCCTTGCCGTGTATCAGTTTGTAGAGATACATGTCCTTTACGTTGATGGTTTTACACACGTGGTCCCTTCTTGGATATTCTGGGTTAAGTGGTATTAAATCCTCCTTGGTGATGTCGTCAAGGATGTCCAGGTACTTGAGCCGTCGATGACTGAGTTGCGAGTACTTGGCTCTCATCCAGTGGATTTTGCATTTGTCCGATTCCGATAGGGGCTGATTGTTCGTGACTGATATCTTGCATTTGCAACTGGAGCCTTACCAGTGGAATGCATACTGAGGGTAGTTTGAGGGTGGTTTTCAAGGGTTCTTACCTGCTGGGAAGTGGTTACTGCCACTCTGTGCCTTGGGTCCAGTTAGGTGAAGAGCCGAGCGCACCGAGTAGGTTTTCGGTAAAAGTTTTTCTTTTTTTGTTGTTTTCTTATCGCATTTTTTTTGTTCTTTGATCCGCTTTGTATTACATTTCCTTTGCTTGAACCATAAACTATCCTGATACAATTTTCCTAGGTCTGTTAGGGAGTATTTATGATTAGCGGGGGTTTTTTGTCGTGTTCCATTTTCTCCAAACTTTTCTATTGTGGCAGCTCCTCCGGTTGTTGAAGCTCTGTTTCGCTCCAGGTGTTTCCTGTTCTTTTTCATCATTTTCTGGAAGAAAATCAGACTGTCGTTGGCCTCGAGCTGGGCCAGCATCCTCTTATGCAAGTCGGTG
>TRINITY_DN23934_c0_g1 [organism=Dendroctonus valens]
GATGCAAGGAAACTTTCTTATCTCTAGGGTTTCTAGGTAGTTGTTCTTCTTCCAGTGTCGTGCCCGAAGGGCCCGCCACAACAATCAGTAGCAAAATTCGGGACTTTTTGAGAAACTATATTTTTTGACTTCCACCCTTAGGAAAAACAACCCATAAAAACACCCATTTTGTACGTTAGGGATGTGTCTTTTACTTCTGTCTAATGTGACTTAGTTATTGTTCTAATGTAGTCTAAAGGCCTTTTACAGGCATGTGTAAACTAAAGTAGCCTTTATACTTTCATACGTTGCCACATTGTAAATTGCGAATTAAACTTCAAGGAATGTTTTTCTTGACTCGAACTCGCGCCTGTGATTTGCTGCGCCCCATTCCAGTCAATTTTGACCTGAATTAAAAAAAATAAACATCCCTTGTCCTAGTCAGTTCAATCCAAACACCCCATTGCCAGCATGTGAAGTATATCTAGAGTAAAATCAAAAATGCATCAAAACAATTAACAAAATGACTCAAGGTTGTGGTTCTTTGCTAAAAAAACAAACCCCGCCCCCATTCCACCAGCCAACCAATCGCTAATGTAGTTTGTTTGTATGGTTTGTAGATGACGATTTGGAGTCGTCTT
>TRINITY_DN12662_c0_g3 [organism=Dendroctonus valens]
TGGTTTGGAGACCCAGAAGCAAACAAGTTGCAAGGTCAAAACTGAATAATAATTGGTTGCATTGCGTTTACTACGCATATGAAGCCTTGAGTTAATTAATAACATTTCTAATATACCTACACTGTGGCCTAATGGAATACATTCGATATGGCTATTTAATAATGCTTTTTAGGTGGGATGTGATCAGAAAAAATAACTACAATAAGGGTTGGACTTATATTTGTACATACATTTCAGCAGGAATATTTTCTGATTTTGTTTAATTAAGTCATCGACAAAATTATCTGATTCGGTAGCCATCCAAAATTTAAAGTGGAGAAGGATGGTTTACGGTTGTTAAAAGTCTTGCTAAATCCTGACCCGACATTAGCCCATACATTTCTTAGTTTTTTCTTCATTTACTGTGATATGTGTTTCGTTCATGCTTCAAACCACATTAGCCTATAGCATGTTGTTTATGTTTAAAAAACAAAGTCGTCCA
>TRINITY_DN7281_c0_g1 [organism=Dendroctonus valens]
GGTGGACCTATTTCTTCCTGACAAATAATACATGCTTCCGGCGGCCGTATCGGTACCTGATTCGTTCGTTGCCGATATGATGCATAATTTCGTTTAGACTCTTCTTCATCAGATGTTGCAACAGTATAGCCAATAAATCCGCCAAAGGCAGCCGCAGCCAATACGCCGAGTCCAAACAAGCCTGAAAGAGAAGGCGTTTTTTTATTCGGATCTGTCATGATAAAGCTTGAAA
>TRINITY_DN23966_c0_g2 [organism=Dendroctonus valens]
CCGAGAACTTTAAAAAAAAATTATTTATTACAAAAATGAGAATTGTGATTGTTACCAATTACATATTATGTTTAATATAAATTACAAATGATTAAAATTAATACAAATTCCAGAAGAAAAACAAATTACAACAGATGATCGATATGCCCGCCATTTTCTTGGAAGCATAGTTGGCTCCTTCCATTGAAATTGATTTGGATCCTTCTGAACATTCCTGGATTATCCCGGATTATGTTCATCTCGTTTTCAATTTTACATAATAGCTCTTGATGGGATTCCACAGGAGTGGCGTAAACTTTATTCTTTAAGGCTCCCCACAAAAAAAATATAATGGTGTTAAGTCGGGGGACCTGGGAGGCCATTCGACAGGAACATCTCTCCCTCTTCTTCCTATCCACCATAAATAGCCAAATCGGACCGAGCAACAATACAAAAAGGAAAAAACGAATAAACATAACCAGTTTTGGACGAATGAGCTACAGGGTTTGGACAAGGTCTGCGCCATATCTAATCGCCACTTGTCGAGGAATGTCGCGACGGTTTCAAGAAGTCCGTCGTGTTTTTAAAATGTCCTCGATTACTTTAAGACTTGTGATGGACGG
>TRINITY_DN26953_c0_g2 [organism=Dendroctonus valens]
AAAAAAATGTTTAGTTTACAATGGGTATATCTGAATATTCCCAAAAGCATATGACAAAATCAAAGCAAAGGAATAGAAGCTGTCGACGATCTTAATCTTCAAAGGCTTGGACGAACGAAGACACCGGCTTTCTTCCGAGAAAGCGTCTTACTATGAGCAGAAAATCCAACAAAAGGAAAAGGCATTAAGGCCTTCTTCGCTCAAGACCCTAAGCAATGGTTAAGTGAATAATAAATCAGCATATTCAATAACAGCTTCCCGTTTGCAAGCTCAAATTATCGCTATCCGATTGGGTTTCAGACTTTTGTTGTGTATCTGGACTTTTCAAATAGGTTAGATTTATTGATCGGTTCGCATGCAATTTACTATTATCGAACGGAAAAAAATTCAAAAAACTAAATATTGCGGGAAATTCTTGCCATTCCATTATGGCTATCTATATAGCGACATCTGACCTGGAGCAAGCCGAAACACGCTCTGGAAAGGGCAGGAATTCAAATATAAAACATTTTATTGACTGGCCGTTTATTTCACTCCTCTAGCGGTCGTTTTCCGAAGGGCCTAACAATGAGAGCAACCGGAGGGTTGGAAATGCTAGTCGAACTTCTCGAATTGGCACAGCCACGGCCAGATGGGGTGAGATATACTATTTCAAAGCCCTTAAAACTACCCTTCAGCAGTGTGTTTGAAATATATTTGAAGCCCTTTTGGAGCACGTGCATGCAAATTGATGAAAATTATGTGTTCAAAAAGGGAAAAAGTATGAACATTTAGAACACATCTCATTCATGCTAGGTATATGAAATTAAAAGTTGTCGATGTCAGAAAAACGAAACTTTTCGTCTACTGTTAGGCCTCAAATTTTATCAGAGTCTG
>TRINITY_DN30942_c0_g1 [organism=Dendroctonus valens]
ACCCACCACATTGGGGTGGATTGGCCTTGGCCCAACACTCTTTAATCAACTACCATCATGGAAGTCAACGACACAGCGGTGTTAGAGTAGTGACTTTTCAATTTGATCGACGTGTTTTCTTTACTTTCCTTCTTTCCTTGCAGGAAGAGTTACGTCGATTGAGAGAAATCCGAAGGGTTGAAGCGGGTGGATGCTCCTCGATTTCCGGCTGCCCTTTCTGGGAATGTGCCAATGGAATGACCTGCTGTGTGGCTCCTTCTTCAACGTTCGGTAGTCTCCAACTAGGCTATGTCTTTGTAGCGCCTCTTGACTCCACTTCCTATACCAACTTCCAAGCTAGAAACTACTCTCCTGTATCTCCGCACTTGAAAGTCAAAAGCTCAAAAAATCTCAAAAACAAAACGA
>TRINITY_DN29367_c0_g1 [organism=Dendroctonus valens]
GTGCAGTTTTCAAGTGAAACTTGACATAATACGCCTCACATTTGTCGTTAACGAGCTTGAAAGTGTGTGAACCATAACCGTTCATGTGACGGTAACCGTCAGGAATTCCGCGATCAGAGAACAAGAACGACACTTGATGAGTGGTTTCCGGTCGAAGGGAGATGAAATCCCAGAACATGTTGGGATCTTTCAAGTGAGTTTTAGGATTGCGCTTCTGAGTGTGAATAAAGGATGGAAAAAGGATAGGATCACGGAGGAAGAAGATGGGCGTGTTGTTGCCGA
>TRINITY_DN25309_c0_g1 [organism=Dendroctonus valens]
AGTTAATATCGCATTATTGTTCTTGGAATTTAATCATACTTTTTAATGTTAAAAATATAAGAAACCCGATAACTTTTGACTCCCAGGCGGTCTCAAGTCCGTTCCATAGTCTAATGCTCCACTTTCTCAACCTGCAGCTTGGAAGTTCAAAAATAAATCGCGCTCAGTCGGTGTCCAAGCGTTGCAAACAGCACTTGCAGTTAAATTACATAATAATTGCATTCCCTTGTGCACGTAATTTGCCGGCTCCCACGACCTTGTGCCTTTTCTGAATCATATACGGGAAACGCGAAAGTGCAACGATAATTACGAATTAATAGCCAGCCTTTCCATTGGTCCAAGTGGTAAACAAACTGATAATCTACAACATTCAGCCAATTGCGATCGATCGCTTGGCACGAAAATTATTCTTCACGCAGTTGGGAAGTCACCTGCCAATATGAGGAGAACAAACTTCACATCAGTTCATCGCTTTCGCTCGGCGGTGGGAGACTTTTTTTTCGGTACCCCAGATAAAGAGAGGGTCGCCGACGGAGCCCTTAGGTGGATGGCGACTCAACCGAAACAGGCCACTGGCGCCTATAAACACTGCCTTTCAATCGACACATTGAACCCCAATATTAAGGTGCTGGAGTACGCGGTTAGGGGCCCCCTTGTAATTAGGGCTGGAGAGATTGAGAAGGAGCTGGAGAAGGGCGTGAGCAAGCCATTCAAAGAGGTCATCAAAGCCAACATCGGAGATTGTCATGCCATGGGTCAAGTCCCAATCACGTTCATCCGTGAAGTTTTGGCTCTGGTGACTATGCCCCAACTTTTAGAGGATTCTAGATTCCCAGAAGATGCCAAGGAGAGAGCTCGAACGATCTTAAAAGGTTGCCGTGGTGGATCCGTAGGATCATACACGGACTCTCCTGGAATCGAAATTATCCGAAAACATTGCGCCCAGTACATCGAACGAAGAGATGGAATTCCGTCAGATTGGCAAAATGTTATCATTAGTGCCGGTGCTAGTGATGCAATTAAAAATGTATTAAAACTGCTCATATGCGACGTCGGTTGCAAAACACCAGGAGTTATGGTTCCCATTCCGCAGTATCCTCTTTATTCTGCCTCTTTGGCCGAATTTGGAATCAATCAGATCAGTTATTATCTGGATGAGGCTCGAAATTGGGGATTGGATATTGCAGAATTGCAGAGATCAATCACCGAGGCTCGAAAAGTGTGCAATCCCAGAGCGATCGTAGTCATTAATCCCGGAAACCCAACCGGTCAAGTATTGTCGCGAAAGAACATCGAGGAAGTGATCAAGTTTGCCTACAAAGAGAAATTGTTCATTCTTGCAGACGAAGTGTACCAAGACAACGTTTACGCGGAGGGCTGCAAGTTTCACTCATTCAAAAAGGTTCTGATAGAAATGGGCGAGCCTTACAGTACCATGGAGTTGGCCAGTTTTATGTCTTGCTCCAAAGGATACATGGGCGAATGTGGACTTCGAGGCGGATATGCAGAGGTGATTAATATGTGCCCTGAAGTCAAAGCTATGTACCTGAAAGCAATTAGTGCCATGTTATGCCCTACAGTGCTGGGCCAAGTCACATTAGACACCATCGTAAATCCTCCCCAAAAAGGAGAACCAAGCTATGAATCGTTCACCAAAGAGAAACAAGCTGTTTTGGATTCATTAAAGGTGCGAGCAAAAATGGTAGCAGATACATTCAATTCGATGGAAGGTTTCAGCTGTAACACCGTGCAAGGAGCAATGTACGCTTTTCCTCAAATCACGTTGCCATCAAAGGCGATAGAGGCAGCTAAGAAGGAAGGGAAACAACCAGATGTTTTCTATGCGTTTGAGTTGCTAGAGAATACAGGCATTTGTATAGTGCCCGGGTCAGGATTCGGTCAAAAGCAGGGCACATATCATTTTAGAACCACCATATTACCACAGCCCGATAAACTGAAAGGTATGTTGGAAAAATTTGCCGAGTTCCATTCCCAATTTATCAAAAAGTATTCGTAAATGCCATATTGAAACATACGCTAGTCCATTTCTAGTAATATTACGTTTCGTTCACATGTGATTTGAGCGCAATTCGCAAAAGTTATGACAAAATTGTAAATAATACCACGATGATATAATCTAGTCAACATGCACATCCGTTAAAAGTTGGCGATTTTTATTAAAAAAACCTCATTTTATTGAACGATACAAATGTAAGTTCTATATTTGAACGCTAATTAAGTCTTAAACTGTGTAATGAAAATATATTTTCTTACACCTTTACTTCACTTTAGCATCCTTGTTTGTTAATAAATGTTCTAAAATTCTCTCTATATTGGACACAGTTGAGGCACATTGTTCAAAATGCATGCTACTAGATTAATACATATAAAATAATAAACATGTTACGATAGGGAAAGCACAAAGCTCACACGTTCTGAGAGTTGTTAACTTCTTAATGCCATGTATGATGTTTAAATAAAGGGCGTTAAAAAACTTACCATTTTTTACTTGCAAACTGTAAGACCCCAAATCAACTTGGGCTATCAACAATCAATTAAAGTGAAAAGGAATTAAGGCGTTTTCAAGGCAAACTTTTGAAATTCTAAAGAAAGTTTGGAAACGTTTATAAAAAGGGTTTTTAGTACAATTCGAAGACAGTCTTAAAGCGACCAAACTTAAAACTGCAAATTTTGTATAATCTATAAAAGAGCACGCACAAATCTTTGTCCAAAGTATAATAATGATAATCTTAATTCCTCACTGGTTGAAATAAACAATTATCAAAATGACAAAAAGACTTATATATAAACTTACTACTGTAAACAATAAAGTTGATGGCCAGTCTTGAAAACACTAAGACTCTTCGTTCACACATTGCAATTGTTCGTTATACTCTTTATACAGTCTTTGCCAAGGAAGCTTTGTTTTAATTATACTTAAAATCTCTTCAAGCAGCTTTCGTCTGGACATACCCATAATGTCGGAGTCTAGCCTGCGCTTTTTACTACTTCCATGCGTCGGGCCCAATAGATCATCTAAAATAAGTTTCAGTCTGCATTCAGGACCCTTGTCCAAAAGATGATTGACTTGCACTAATAACCAGTGCCTGTACTCGGTAACGCTTTGTAAAACGTTGGTGGCAGTGATTTGGTTCTCCAAAAAGCTGAGAGTAACACCAGAGGGCAACGTGGAGTCCGTAGGACGGAAAGGGGGCATTATTCGCTGAAGGGAAGCTAGAGGCAAATTCCCCGATATCCTTTTCACCATAGAGACTGCCGACCTACTGACCGGATCCAGAGGATTCGACAGCTGAACCCAAGTTTGTAAATTTGAACTATACGAATACGCCCTTCCATCGTTTAATGTTAGAATGGGCTGATTGGAGGTGGTAAGTGAACATCCGTTCACGATGCCTCGTCCAAATAGAAGGCTTCGAATGGAAACCCGGCTCAGTATGCTGCTGCCTTTTGGCAAATCCCATAAATACATCAGTCCGGTTTTAGTAAGAACTAATAGATATCCAGCTTGTGAAAGACTCATGCAACTTACGACATCTTCTATGAGCAGTGGCGGAAGAGATCTTGCACCAGTTTTAATGTCGTATATATTTATAGTAAAGTCTTCACAACATGCTATCACAAATTTGCGGTTTGAGGCTATTGTCCTGATCGTTGAACCTAGGAATGTTTCCCAGAGATGGTCTTTCTTTTCTATGGCTTTGCATACTTCGATCTTGGACAGCGAGGCATTGTTTGATATTTTATGGCAGTCATTGCTCACCTGAATGTTTAGTGTGCCAGCATCTTTAGTCACTGTAGGTGCAGCGCTCAACTTAACAGGATCTATGATATTGATTAATTTAGTTATAGTTTCATCGCCAAGAATATCGACGCACATCAGTTGATTAATTTCAGTTCCGGGAGGCTTACAAATCACAGTGTCGGAGCCTTGAACATTGTACATCACAGCCTTTGTGTCATTGTTGGCAGTTATTGGTCGTGGTTGAATTTCCGTTCGTTTTTCAACTACGATTTGACTCTTTGTTGGAGACGATATGCTAAATGTGTCCGAAACGGAAAAATATTGGGCTGCATGGGAACTTACTGCCGGAGTTGTGTTTGAATTGGGCGAATTCGGGACCGTTGTCAGTAGCATAGGCGTAATTCGTCGCTTACCAGACGACAGCCTGGTTTCAACCTGTTTATTAACCGGAACCAAAATACTTTGGTTTAAATTGGGGCTTTCATAGCAGACATCTTGGGCCCTGGGTGGTTCTTTAATTTCAGGTGGATCAACAGTAATAGCTTCAGTCTTTTTGTTCATCTCTTCGATGGCCGATAACAGTTCTGGATCCTCCACTATTTGTGAACTACTGAAATTCAAGCTCCAACTGCTTTGTAAAGACTTGTGATAGACCCGTTCATACAAAGCATTTTTCTCCTCCATACTGAGTGGTACTCCGATTTCAGCCTGTTCAAACACCACACAGCCTACAGTCCCATCCCATGAACAAGCCAATAGAAAGTCGCCTCTACTGCTCCATGAGATGTCTAGAACACTATCATCAAAAAAGTCTTTGATGACTACTAGTGGTCTTTTCAATGATGTCAACCAAACACTTATGGACCGATCTCTCGAGCCAATTGCACAACAACAATACTGGGTGGACTTCTTAGGACTATCCTGGGATGGTTTCTTTAAAATGTTCGAGTTGAAACGCACACAAGTAACCGCTTTACGATGTCCTACAAAGTCCTTATCTTGCTTCCATCCCTCTCGTTCAATAATTTGAGCGGTTGGGCCTCCTCCATTCATTGCATGGGCCGATACAAGATATTGCCCGTCTGGCGACCACGAACACCGTAGAACATGCGTCGTTGCTGAGCAGTCTTGGAAGGGATCAGTAACCACTTCCTGCGGATTCCAGTCAGAAGTTCTCCATATACGAAGCGACTTATCATCTGATTGACTAGCCAAGTATTTGCCTACTGGATCCCATGTTACACCTTTCACCATTCCAGTGTGGTTTTTCAGAACGGCTATTTTTTCGGGAAACTTATGAGCATTCCATACAATTACACTGTTATCAACGCTGCCAGATGCCAACCAGCCGTCATGCGGAGCCCAAGCCAAATCCAATACATCTCCATTATGGGAATTCAGAGTGTGAATGCACTTCCACGTTTCAACGTTCACTTTGCTGCTTCCAAAAATTGATGAACTTCCTTCACTGGTTAGTCTCCAGATCATCACTAGCTTGTCGTCGCTTCCCGAGGCCAAAAAGTGACCATTATTGCTCCATCTTACCACATTGACACACGCTGGGAACAAGACCCCCGGTATAAAATTAAATTCTTTGGGGCTTTGGTTCAATACTACCTAAATGATTGTCCATTTGACACAGCATTTTAGCAATTTTGGGATCGGACTCAGCAGCCTCATTTATCACAGGATTCACATTCCAAATTACTATCCTGCCCCCTGAGCCGCCTTGTCCCCCAGTAGCGAACCGATTTCCTTTCGGGTGCACGTCCACAGAGAAAATGGGTTTATTGTCTGAAAGAAATCATCCCTTTAGTGTTTTATACTGCAACTTTTCCCATCAGACCATCGGCCTAGTGCGAAGCACTGAATTATCAGCCGGCATAAAATGAATATTAATTAAATTACCTTCATGATTGAGCCAGGCGGGTTTGAAGAAAATCATTGTACACGTTGGGTGATATGAAAATCGGATATTTATTAGGAAACGGCCTATTCCCTAATCATCCGTTAAGCTGCACAAACTTATTTTATAACAAGGGTTTACTTAACATAAAAATAAATAAATCTAACAAACTACAACCCATGGGTTAGTTCCTTTGTTA
>TRINITY_DN26373_c0_g2 [organism=Dendroctonus valens]
ACTTTGACTACTACATAGTATTATATTTTTCTTTGTATATTTGTATATAAGCTTATATTTAGTATTTAAACATTCAGATAACAGTAACATTCATTACAATAACCCTCTTGCTTTTTGGTGATATTTGTTAACCAAAATTGTTGCGTTTTGTAATATTTCGGTAACATTTAATATGAATTAGAAATAAACTTTTTAAAAATGTTCTGTTTGTTTTTAAAGTATTAACTGTGGCCTTTGGTAATGTGAGAATTGAAATAGGGTTACTTTTACTAGCCGTAAACGACTTAAAATTTTTTTTAATTTAAAAATTTTCTGTAAATATTACGAATTGCTGAGTTTTTTTACTTTTTTTCCCGATTCTAGCTGTGCATGTTTTTGTCATCTTAACCCTTCAGTAAAAAAAACGAGTTAGTATTTTT
>TRINITY_DN25952_c0_g1 [organism=Dendroctonus valens]
AGGAATTTGTGTAAAACATGCATTTTCCCCTATTCCTGCATATAATTTCCCATGGGAACATCCCGGACATTTTCAAGACATGTTACAATAAGATTGCTTATTTTGTAAAGTTAAAAGGATGAGAAGAAGAAACACTAAAGCGTTTGGAAGTAGCAAATGTATAAAAAGAGCTATGCAGAGGCTTGCATGATGCAAAACTCAGTTAATCAGGACGATAAAGGCAAAAAAATG
>TRINITY_DN34180_c0_g1 [organism=Dendroctonus valens]
AGCGGTGGAAGCACCGTGTGCATGGCGCACGATCAACAACTGGCGGACTACGGTAGCCGGTACGGCGAGCCGCTTCGGATGGCACAGCTCGTCTCGCTGCGGGAGCGAATCGCCGAACAAATGCCATTCTTGGTACCGCTAAACACTTCGCCGCAGAATAATAGAGCGCCAGTGAATGACGACGAAGCGGTCTTGATATGTCAGCGTCCGGACGAAATATCCTGGCCGAATTACAGCCGCCGGCGGCGCAAGTCGCGATCAAAGCGGAACGCGAGCAGATACA
>TRINITY_DN19123_c1_g7 [organism=Dendroctonus valens]
TTTTTTGCCAACCTAATATTAATAATAAATTTTTTTTTATTTTTTCAACCCCAGATTAATTTTAAAATCGATTAAACTCTGTTTATTAAAGTAAAACGTCCATAGTTTTTAAAAATTAAATTTTTATATATAATAAAAGCTTTCAGTTTAAAAATGTATTATTACTTTCAACTCTGAAAAAATATAAGTTAAAATTACCTTAAGTCCTTCACTTCCTCGAAAACATGGTGTCTTCCAGAAGAACTCGCCTACGGATCTTAATGAAACGCTGGTCGGATTTTCGTCGAACTTCCTTCATTATTCCTTTAATTTATATTTCACTTGAAAAATTTACAATAAATGTTTATTATGCAATAATTTGAAGTTCATGCAACCTTCATCTCAATATTCATACGTCAAGTGTTCAAACAAGAATCGTTTAT
>TRINITY_DN20866_c0_g8 [organism=Dendroctonus valens]
GAATTGTTTCTTCATTAATTTTCTCACAGTGACTTCAGTTGGAGCATTCCGATGGCCTATAATTGTACGCATTTTGCGAACTGTGGATGCAAAACTTCCACCACTTTGATAATAATTTTTCACAATGAGAATTCGTTGTTGTGTATTGAACCGCTCCATTTGACTCAACCTCCTGCTGTCACTAACGAACGGCCTTTTTACAAATGTCAAATCATGACACTACAATTGGAGCGCAATTCAAAACTCGTCCTTATTGGGACATCCTTTACTTGCGATCAAAAAACTATTAAAACTGTTCACTTTTATAAAAATTAGCCAAATATCTATTTTCAGTTATTCGAACATCAGTACTAATACAGGATGTAAAAAAATACTCCAAAAATGATAGTGATAGCAATATGAAAATACGCCCCAAATAGTTCTTAACGTCTAAAGTTTTCTTACTTCCCATTCGGTAGTACTTATACTTCTAATACATTTTATTATAAACAACGTCAAAAACACGCACTATTAATTCTTCAGTAACATACAGATGCCAGATCTACTTTTTTATCTAAATTGTAAACACCTAGTGCAGACGTGCAGTTGCATAGGCAAGCAGTGATGTAATTCAAAAATAATATAATGTGTTTCAATGGCAAAGTAGTACTTGTTTAAAGCAGAATAGAAAAGTGTGATGTACATGTTGAAAATTTGATGGTTAAATTTGCTCTGTATGACCCGGTACTATGTGCTTTGATTAAAGCAGGTAATCATCCAATAAAGTAGATTTTTAATGTGATATATTTGTTAGTTGAATGGCCAACTCTTTAATTGTGAAACTTTATTTCAACAATTGCGTATATATTAGGTTATTGCCACTTAACTAGAACACAATGTACCAAGCAAACAGCTGAAAATGGTCAAGTATTTTAAGTAATTTTATGTTTAGTAGTTGAAATTGGCACAAGTGTAATGTCCCACAAACCATAGATGCTATTTTACCGACATTTGTGCTACAAACATGTCACAGTTCGTAATTAGCGAACATAAATGTATCTATTAGTTTCAATGCAACATATCTATCCATTTATAGATGTATGTATGTATGTTGTAGAAAAGGTGTTTTATTTATAGTTTTATAAAATTATCAGCGAACTGTAGGGGTCACTAGTTTAAAACTAAGTGAAACTGGAATTTTTTTAAAACTGCCTAAAATTAATGTTTCCATTTTGCTTCCACTGCACAATGTCGTTATCTGAGCTAACGCGTTTGATGTTCTAACGTATTCGAAACAGTACATTTGATCATGATGAAAGTGCAGTGGTAGAAATGGAAGAACTAGTATGATCCCTCTATTGGATTTTAAATGTTAAGACATTCCTTCAATCTTTTGTCAATCTATTTGGTTTTTTTAATATACATATATATTTTTTTTAAATTGACTTTGGATGCGTTTTAATTGCTCTTTGAACCAAACAGTTTTTACGACTTTATTTTTGTAAATGTTATTAATATTAGATGTTCGCCGTACCTATAACTAAAAATCCTAGCAAATATTTTATACTCAATAAATATATATCCTCGTTTTCTCCTGTTTGCAAAGTCGACCTCCCAATTCGGATTTAATAACAAATCAAAATCCAAAAGCTCGTATATGCGGGACCTAAAAAGTCTTATGGTAAACTCACGTGTTTCCCTAGCACTAATGAATTTGTGGTGATGAAAGAAATTAACCCATTTATGCCCAGAACTATTTTTTCTCGAAAATTTTTATAAAAACAACTTATTTTCATCAAAAGTGTAATCAATTATAAGAAACCATTTCAAAAAACCAATTTCAATCAGGAGATTTTCAGTTTTGTTGTGGATCGTTTTCGACCCACTTGGGCAAGTAGGTGTACTAATGGAATGTACAGCGAAATGTAAATGAAGAAATTTCTGTTTTTCGCATAAACTCTGAAACTGTTTTATAAGCGAGAAAACTAAAAGATTTTTTTGCATAATTTGTTTATTGTCTGTGAAAATCTACAAACCATTTGTCATGTAGTGCAACTTCAGATCGGTCACAGGCTTTGGTGGTTTTCTTTTTGCAATGAGCGCATCTTCGTCGTGCTTGACCATTCAAAATGAGATGTTGACTAACCCGAATAGGTTTTGGGCCCGTTGATAACGGAGGTTTGACATATTTTTGTGGTATCGATAATACGACGGACCTTCGAAACTCCAGATTATCTATTTTTTCCCAAACTTCCTAGCCAGTATCAATTCCAGCCCAGTTATTCGTTGATACATTGAAGATCCAAAATAAAATGGGAATATACCAGTTTTTTTCTTCGAAATCCTATTCGGTATTTTGCCACATTGTTGTCCATTTGGTCGACGCCACCCATAAATGTGTTATAACAATGTATGATGTTTGGCTGAGGCATCTCCACTTTGTTTTTCTCTTTTACGGAGTAATAGCTCTGATAGATAGAGACACTGTAACAACACTGTTGCCCTTCCATCGTAGACAAACTATATTATCATCTTTGTCAATAGCACCGTCAAATACGCCTCTATCTTGTTTTTTTCATTAGCGAAGAATTTTTTAGTAGGCTATTTATCAGTGCGGTTTTCTCGCCGGGTACCAGTTGCTCCAAAACCCATTTCAACCAACTTGCTGATGCAACAATTTGGCGAAATTTGTTACTTCAGATTCACCAAGTCCAAGTTTTGGTCCCGTTTGTTGAATCTTTCTGCCTTGGTAAACATCGAATTGCGCACAAAATCCTGACGGAGTTGCCAAAACCCATACTTTGTAGCCGAAACGGATTGTTTTGCCTCTAATAAACTGTTTACATCCGTACCGACTCTGTTCGGTCGTTGTCATTGTAACTGTTATGTTCTTCTACATTGCTTTCCGCAGGCGCTTGAAGCTGCATGGAGTTTAGTCTGTTAGGATCATTGCAAACTTCATCACCTGAGTCTTCATTGCTTTCAAATCCACAATCATCTGGGGGAGTTATGTAGATAGCATTCGGAATAGCATCATCATCTGACAGCGCCTCTATTTCTTCTAGCAACTCAGCCCTCTTTAGTGGCTTATTCCTATATAGGAAAATGTATATCACATATCTGCCCAACGGGTCGATAACGACCCAAGCAATTTACTGCGCATTTATATTTCAAACGAAGAAACCTAGTATCAAAACCGTTATTGCTACGTATTTCTGAGAACCAGTAAAACAAACAATCGGAATAAAATTCCAATTAGTACGCATATAAACAACGTACCAGAAGGAATTCTGATCCATGTAACTGCAATATTTTTTTCACAATTCTTTACATGTTTTGCAAAACGTTGCTGACAATGTGATAGTCTTGACTGTCAGACGTCAATATGGGCGTCACTCAAAACGCGCAGGTGTAAAGCAGGAAGCATAGTTTATGGACTGGGTCGTTTTTGACCCGTTGGGCATAAATGGGATAAATAATGCTGGCACAAGAAGGTTTTTTTAAAGAAGACATTTTTTATTAGGTACGGCAGTTTTTTTTTGTATCAAAGATACGGATTCAGTTATAACTTTTCGGTGGTGAAATTGTAAAAAAGTTACATTCTGGACAACTCTATGAAAGTTTAATGGATGGAACTACTTAATTTCGGCTATCTCTGCACAATAATCTGTGATGGTACATTCCAATCACGACCCTTAAAAGCTTGTTATTAATGCCAGTGAAACTGATTAAAAGGGCTGTAGCTTTGAGATTGGGGTTATGAAAACCGTGTAACTTACTGTAAGCAAATAAAATTATATTTTTTATGGAGAATAGACATTGCTATACCTCGTCGTTCAACGTTTATAGTCGATATCAACTGAAATAGTCCAAACTAGAGGAATCTTTTGTAAACTTTGGTTTTTTCATGCGATTTTTTACTTATTACGATTATGTCCCTGTTTGGACCAGAGCTCATTTTTTAGCTAGATCTATTTTGGAAGCGCTTTAATTAAGTATATGATTCTAAACAAGCACTGTTGTGTCGTCACCTCTAATGAAGCGCCGGTTTCAAATTCTATGCACATTAAATAATCAATGGAAAAAGCTTTCGTCTGCTTAAACTCTTTGAACAATCCAATCGCGTATTAGCTGACTAGCTAATGTTTCGAGCTAGATGGAATATATGTATTTGTATGTTATATTCCTATTGTTCAACCGTTTCCTTCCAAACTATTTCTTTCGCGAGAACAGGTTGAATCAGGTTTTTGTTCTTGTCGCTTTAGAGTCTCTAGCTACCTTTTCCGTATGTAGCATAGGATGCGTGCTTAAAATTATCAATTAGTCGTATCCTTTTCAAGTGTCTGTTTCTTAAAATCTACATTATAGGACGTATGGTTTCCAGTTCAAATAGTGCGGTGAAACTCGAAAACTCGGCGAAAAGTAGAAACAATTTTTAAATCAATGTAAGGAAATAGCTCTCTCTCTCCAGTGTCCACATTCAGTTTATATAGAGTTTCAGTATTGCAATTATGATATTAAATCTGATTCTTTACTAATTTGTTAAATTAAACTCCAATTACTTCCTCTCGACTAAATTCGATAATATAAAATTTGAATCGGTTTTCTAATTCAGTCGCGAAAAGAAAAAATACGTGCCGATTTAATTTAAGTAAATCATTACTAAATGGTTTGTACTTCCCTTTGGAACGTCCTGCATATATGGTGCTTTAAAGTCGGTAGAAAATACTGAAAGGGATAATAATAGAGTATAGGTCTAAAAACATTATATAAATGGTATTGCACTTTACAATATTTTGCTCTTTACGGTGTTTTATTTTAATCTTTGCTGATTTTTTCTTCGATTAAAGTAAAAAGGGAGGTCTGACCTAGTTTCGCACTTTTTATTTATTTGGTAGTTGATTTGGAAATTATAGTCTATAATTTAAACGAAATATATTTTAAACATACCATATACAATTGTTAATTATTTTTGAGCCTCACTTAATCATAACGCTTTAGAATCATGAATTTTTTTAGAGTTTGTCTTCGCTCAAGTTAATTCTAAATGACATTGAAAAATAAACTCTCTAGTAGAAACATTTCAAGAAAAGGAGTCAATTTTTCCCAACTCCAAAAACTATTTGTCCGCTTAAGCCGCGAAAAATAATACCTTCATTTGAATTTTCGGACGCTAAAAAATCTTCATTTTAAGAAAAGTTTGATATCCAGTTTATGCAATATTGGTATAAG
>TRINITY_DN23603_c0_g2 [organism=Dendroctonus valens]
GCTCGAATGGTTGCTATAAATTCCTCGTGAGTACGTCTCCAGCTGCCAGCTTTTGATGCAGACTGTTTGGCCGAAACCTGCAACATTATACCATTGATTAGTTCTACATAAAAAAGATTTGATTAAAAACAAACAATATCAGACTCAAATTATGGTCTTAATTTTATTTGGAATTGCCCCTGTTAATGTTAATTTACTGACCTTTAAAGCATACATAAAAATTATTAAATAACAGCTTCACGCAATACATAAATGGGACTCTCAGCCAGTGGTAGTTAAATTAGATATATAATTTTTTTTATGCATTTTTTCACATTAATGCTCAATCCAGGAAAATACTTATCATAGGAAATAAAATTGATGAATAAAAGCGTTTAACTCATCTTGATTTGCTATGGCCGTTAAACAATAAAAAACGCAATAGCAAAAAATCGAAAAGCGAAAAAAGAACATGTAAATTAATAGTAATAAATAACTCTGTGAAATGAAACCAAAAAAGCACGGAAGCAGAAAATTACAAGAATCATCAATATTGGAGTTGCAAAGTAATGTGTAATTAAACGTTAATATAAGCATACAAACTATCACCTTACTTAATTCATAATAGCAACAAATGAACATTGATATACCGCATTTCTACAGTGCAACTTTAGTTTGGGTAAGTGAGGTTTATCATCATAAAATGCGATTTAAAATGCGTTAAAGGTCTGAAATTTGTGGTTTGGTATTGTTCGTAGTGGTGCAGAAGTTAGGAGTAAAGCAAGCCTACACAATCCTATAAAGTAGCCATGCGAATTGGTAAAATGTATGTAAAAGTTCCGTTCTTTATCGGAAAAACTTTCACAATTATCCTAGAAAAAGTAACACTCGTTGTCTCCAAGTTTTATTCTGTTTTTTACTTGTATTACCGAACAGAAGTTATGCCACTTAAGTTGGATCACCACTCCATAAATTTCACTTTTCAACTTGCCCTTCGAGTGGCCTCTAAAAACTTTAAATTT
>TRINITY_DN19451_c1_g1 [organism=Dendroctonus valens]
ACCAGTATGACTTTTCGGACTATCTTGACTACAACTGCCTTCAACCCATAGATTTTTTTTAGTTTTCTAGTTTTCATTTTTAGGCCCCGAATGATATTTAAGACACACGTCCTTAAACGTGAAATGATCACCGTGAATGTGCCCCAACTGGAAACGAACATCACAATCGAAGAGTCCTCATTTAACAAATCGATGTTGCATTGGTGCAAAACAAGTTAAAGCCTTCTGTTTTCGACAGCAGGCAGAGCAGGCGAAAACGGACGCGTACCAAAGGTCGCTCTTACGTTGCTCATAATTATTGTTGTGTATATTTTCCTGACTGTATTTCAATTTAATCCAAAA
>TRINITY_DN35068_c0_g1 [organism=Dendroctonus valens]
GGGTTGGATAAGATAAGCAAAGTTATTGCAATAAGAGTCTAAAAAATTTAAAACTAAAAAGTCATCAACCGAATATAACCGTTTTGTTGGACAGAAGACAAATGTTTTTCAGGAATGTGAACAAGTAGTGTAAATAAAAGCGTTGGAATTAGTTTTTTGTTGCAATTTCGTGTTTTGTGCAATTTTTAAATGACTTTTCTAATGCCGTGATTTTGTTGTAAAAAAGCATTAAACAAATTATTTTTTTGAGAGTAAAACGTAGTGATGTAGTAAAATGAGAGGAAGAAATAATTATATTTATAAGGGCTTTTGTTATTATTCCAATTTGCGTTTTAATATAATATTCCAAGTCTAATATGGTTGTTATTTTCGTGTTTCATATGTTTGTGAGTCCCTCGTAGCCGTTATTTTGCGGAATATAAATAAAGTTTTTTAGAAGTTTTTTGCTTTCTTCGAAACCAAAAATGGCGCACATAATGCTGAAAATAATTATATAATTTTTGTTTATAGTCAAATTTCATCCTTCTAATCCACATTTTCAGTCATAAAATAATTTTCTCTTCACTTATGACATCTGTTCATTCTTTGGATATGTGAAACTTTTCATAACAGTTAGTATAAAATTTCATAACTTTCACATTTCGAGATTTTACATATACACTCATCGAAAATGAAACTAGTCTTTTCATCTTTTCATTGATTTATAACAAGTTCTGATTGTTTTCTCCGGTATTGAATAAGTCTGCCAAAAAGCAACACCATAAATAAATATTTAGAATCATTACCGACTTTGTAATTTTCTTAGAATAAATGAATTTATTAATACTTTATTATCAGG
>TRINITY_DN23125_c1_g7 [organism=Dendroctonus valens]
AGGTCTTCTGTATGCCCTATCAATGTTGACCAACAAATTTCGGGACACCCTGTATATGCAAATATAACGGTGTACATAATTAGTCACATCTAATCCTTGGTTAAATTGGTATCATTTCTCAAAAAATTTTGAGATTTGCAGAAAACGTAATCTTAATTAACAGTGTAACATGTAAATAGCTTGATGGGTAAAATTACAAAGCAGACGCTAATTATTACCCTTATAAGTGCTGCTTAAAGAGGCATAAGATAAGAGTTTTTAACCAGAAAAAATCAGCAATAAAACTGGTAGTTTTATTCGCAAAGACAAATAAAACATATTATAAAAATACCAATAAAGAAAAACTCAAAATCAGTTTTTCACAAGCATAAGAATTATTTCCTTAATGGCCCAGTCTTTAACTGGGCCAAAATTCAACTAATCCTGTAGAAAACTAACAGCGAATTTGCGGATAAACCAATGACTAGTGAAT
>TRINITY_DN32321_c0_g1 [organism=Dendroctonus valens]
AAATAATTTTTTCAATCAAATCGGTTCAATCCTTTTTCAAGGTGGTTTGCCCTTCCAATGGTGCTGCCGCAAAGGACTCGGACTTCTCGAATGTTTTCTCAGAAAACAAGGCCTCCCTTTCTCTTCCCTTCCAATAAAAATTCACATCGCACATTTTACCCAAGAAAAGCATATACAAACCATTGTCCGGAAGTCAAAGTCGTCTTTTTTGTTCATAAATTTCTGTTTATTAATTTTTCCTCCAACCGTGGACCGCCGCCCTCTTGCCAGGATAAAGCTCTTCCGACCCTATCGTGTTGTGCATTATTATATCATTCCACCGAATATGTATATGTATTGGAAACGATCCACCGTTTTTCTTCCATTCTTCAATTGTGCAAAAAACTTCGGGATTGTGTTTTTGAAATTCGTATTTATTTTTTCACTATTGTGCTGTAATTGTAAAATTTCTCGTCCAAAGCGTTCCTTTTCCTTTTTTTGCCATTCTTTCGAAGAATTTTACTATTTATTCTTACCGCTATTACTCTCTTGTCCGTCCCCTTTTTTATATTATTTATTATTATTTTTCTATTCACATGTGAAGAAGCGCATTTCGTCCCGAAAGAGTACGGAA
>TRINITY_DN20849_c2_g1 [organism=Dendroctonus valens]
CACTGCATGCATTGCATAATTAATGGAACTATTCGAGCTCCAGCTCCAGTTGTTTGTCACAAAATTGTAAATCATTCCATGGATCAGCTTGGTTCGCAACCCATTGTCCTCCAAGATCCTTTGAAGCTGGTGGGGCTTCATAAATTTGTCTGATTGATGGGTTCCTTGAGGAACCAACGAGAGCATGTTTTCAGCCATCCAAACCCCCAAGAAATGGGCTAAAAGCGTGTCGTTCAGTGTGGTGATGAAAATCGACCCAGACGGCTTCAGACACTTTGAGCAAGCAGCAATGAAGCTGGCCTTCTCCGTTACATGTTCTACCACTTCCGATGCGACTATTGCGTCGAACTTGCTAATGTTATTCTCGCTAAACTCCTCCACAGATGAGCACAAATAATTAATATCCAAGTTGTTGGCTTTGGCATGTCTTCTGGCCACATCCAGTGCGTTGGAGGTGGCATCCAGCCCTGTCACCAGGGCTCCTAAGCGTGCCAGAGGCTCCGAAAGAATGCCCCCTCCACATCCCACGTCTAAAACTGACAGTCCCTTTAAGGGTGAAGCGGTTCGAACATGCACACTAGCGATAGATCCTTCATTAATCAAACCATCCCTCACAAGGGGTATTCTCAGTTTGTTCATGGAATGCAGGGGCTTCAGTGGTCCACAAGGGTTCCACCATTCGGCGGCCAGCTTTCGGAAGTTTTCTACTTCCTCAGAGTCGATTGTGCCGACGGTTGAGAAAAATCTGAAGATCGTAATAAACTCGTTTGGATTATTCGTTAGTTGGATTAGTTTCCATAAAAAGCTGACGAGTATTCTGGGACACATCGATCGACCTCCTTTTCTTTGATTTTTTCATGTAGCTGATACTCGCTTTGATCACTTGGTCATTAGCACTTTCGAATTCTTTTTAGGTGATATTCTTCGAAAATAGTTGTCCAAATTTTATTAGAGCCATGCTGCTATCCCTCACTACGGGAAAACATCACCTGGTCGTTGGTGAGAGGGCTCAGAAACCTTACTAGGCAAGTGCAAATCATTTTTTGAAAAAAAAAATTAATAACAGGCAAAGACCAGGTAGGAAATGTTGCTGAGATTCCAAATTTAAGAAAAAAGTTTAAACACGAAAACGCTGGAAATG
>TRINITY_DN23267_c0_g1 [organism=Dendroctonus valens]
GATGGACAAGTTCGTCAATGATGTGCAGATGAAAAATGTATCAGCCTTGCATGATGTCGCCAATCAAAGTTACAGCCTCGTTGCACCAATATATCTTCACATCAACCCGTGGAATTCGGAACTTCCGTATGATGGTGGCGGTGACGAGTTCCCTCCTTTTCTTCCTGAAGACCAGCTGCGGAAAGGAGGAGTTGTGCTTTGCTTCCTAATAGCCATCTACTGCTTCACTCTTCTAGCGGTGGTGTGTGACAAGTATTTCATTCCATCCATCGAGCGGCTTTGCGAAGTTATGAATATATCGGCAGATGTTGCAGCTGCAACTTTTATGTCAGTGGCAACATCATGTCCGGAATTGTTCACGAATTTGATTGCCACCTTTGTCACTCACTCGGCTTTGGGTATTGGCACAATTGTAGGATCTTCCATGTTCAACTCCTTAGGCGTGGCATCCATTGGGGCCTTAGCGGCTATTCGACCAATTAAGCTGGACTGGTGGCCAGTTACTCGAGATGTTTCGATTTATATGGTAGCCATATCCATTCTCATTGCCATTGTGTGGGATGGTCGTATTTACTGGTACGAAGGATTAACGTTGTTCATCAGCTACTTTCTGTATTTCATTGTAATGTTCCAAAATCCCAGAATATCCAGATTCGTTAGACGAACAGTGGATCGATACCAAAATAAAAAAACCGCATCTTCCAAAGAAATCAATGCAGAAGAAAACAAAGAACGGGAATTCAATAGGGATTCAGTGAGAGCATCAGTCGCATCGGCATTTGGAACGTATGCAGAGAGTGCTAGAAAATCCGCATTCGAACACCCAGAAGAATTTAAGAAAGCACGCGATATTGAAGAAGAACAAGAAATTAGCCAGATTAAAAAGAGCCCGTTTATAATTCCACCTGGCGGATGGTTCACCAAATTCTCTTTCTTCTACACTTGGCCTATAAAGATGCTCTTGAGGTGCACTATTCCCAATCCAAAGTTGCATCCGGATTTGTGGCCCATTTGTTTTATTATGTGCATCTTCTATATCGGAGCAACTTCTTACATGGTGTCGTGGATGGTCACCATAATTGGTGATCTGTTTGGAATACCAGCAACAGTACAAGGGATGACTTTTGTGGCTGCCGGTGGATCACTCCCTGAATCTATTTCAATTGCTATCATGAGCAGAAGAGGCGAAGGAAAAATGGGGGTTTCAAACTCACTTGGTGCCAACACAATGAACATTCTATTCTCTCTTGGAATGCCTTGGTTCTTTATGACTATCCTCATGGGTACCAATGATAGTGCGTTTATTCAAATCGAATCAGGCGCCATAGTTTATACGATCGTTGGACTACTTTTTGTTGCCTTGGTTCTATACTTTACCTTATACTTTAACAAATTTCTTCTAGCGAAAGTTACTGCAGCTGTTTTACTGCCAGTTTATGCTGTGTGCATTGTGCTGGCCTGTGTGGCGGAAATGGTGTTTTTTCAGAACTGAAAATCGATTTTTTCTAAGGTTTAAGTGCTCTTAAAGCTGGACCAGAAACTGAGATTGGGTTGTTGATTAAAACTGACCAAATTGAAGCGCAATTGTGATGGAATCTCTTGTTGTTGTTTGTTGTTTTTATGTTTAAGTGAATTGAGACAGAAATTGTTTCTACGGGTA
>TRINITY_DN30776_c0_g1 [organism=Dendroctonus valens]
GTGAGATAGTGTAAAGTTGATGTCGCCGGCAAAACTAATCGTATTTTCTTGAAAATAAGCGGTTTCCGAAAAATTTTATGACAACTCTCTAAAATGCTTGACTCATTTTTAGTGCCTCTCCAATGCCTTCCTCGGGGGAGCGTGACCTTCTTTGCCTTAATTTTCATCATGAATAAAGGTCGTAAATTAGGCTAGGCCCGAGGGCTCTACAGAATGAGTAGTCAGGATGAAACAGCAAGCCTATTAGTGGGCCAGCCCTCATTGACCAGCGCCTCCTCACCAGCCA
>TRINITY_DN20679_c1_g8 [organism=Dendroctonus valens]
GCTCCATTGAATATTTTAATCTAAAGGCGAAATTTCAAGATTTCAATTAAAAGTACGAATCTTTGTCGTTTAAAATAAAATGGTTGAGTAAAAGCGAGGCTGTATGGGGCCAAGCCAGAAAAATGGGACCATTTCTTGCTTTTCTAAATTGTGTAAACGCTGCAAAGAAAAAGTAGAATTTTGTAATTTCTTTCTTTCTACCTTTTGGGCGCGAAAGTTCTGACACCAAAAGAAGAAGTGCTACAAAGAGAAAGCAAATTTGGCAACATGCTCTTTCTCCAATAATCAACGCAGC
>TRINITY_DN26474_c0_g1 [organism=Dendroctonus valens]
TACAGTTCAATAGTAACGCTGTTATTAATTTTCTTCAAAGTGAATGTTTTGTAGGTGCCCATGCGGTTTTCTACACGTTTCTGGGCCTTGTTGGATTCTGGGGATTTTTTCGTGGGACTCACTTCAAGGGGATCACTCAACGGCGCGACCGGCTTCTTTTTCGACTCTAAACATCACAACAAATTGTTCTTAAGTAGAAGCAACATGTTTCCAAGCTGCTGTTGGATACTCACCTGAAGCCTCCACTTCAGAAGAATCTTCGCAGCAAAGCAATAAAATTAGATGGATTCATTAAAGATTGAAGCTTGACACACTCACTACATTTTTTGTAAAATCACGCACTCAAAGACCTAAACTAAAAAGAAACAAACCTTCAGAAACATCTAGGTCCACGCTTTCCCCTGTATCTTCAGCTGCACTGGAAATGGAGCTGCTGGATCTTCTCCTGATCAAATATGAGACTTCATTTGGATAGGAAAATGACGGTGATGCAGGGGGCGTGCTCCTAGCAGAATCCTTCGATTTCTGCCTGCTTATTGGGCCCGGCGTTGCAACAGTTGGGACCGCGGCAGCTAAAGCGCTTTTCTGACTCGCAAATGATGGGAATCCGTCCTTTTTTCGCAAAACCTTTGGTGATTCCGAAGTGGACGTATTAACAAGATCAGTTTTGATTTGATTGGCCTTTTTCGCCAGATCTTTGAAAGTTTTCTCAACTGAAAATACAGTCTTTTTCCGTCTCTCCTCCCCGGAATTTTCCGAATTCTTCAAGTCGTACAGCATTTTGATAGCACCCTCATCGCCCAGTAACTTGTCGACTTCCGTTCGGGGTTTTTTCAACTTTTGCACTTGTTTCGGAGAGGGGCTGACTTTTTTCTCCACAACACTCGCCTTCTTAACCGGGCGTTTTTCCTCCACTTTTTTATCGGGCTTCGCTTTGATTTCCGCTGCCTTTTTCGCTGGCTCGGCTGATTTATTCTCGTTTTTTGGCTGAACAGCTTTCGGCGACTGCAAAGTCTTGTGTGGTGTGGATTCCACTTTAGAACCTTGAACCTTTGCTTTGGGGCTTGCCTCATCTGGGTCCCAGATCACCTTTCTCTTGATTATTCTAGAACTCTTGGTCACATATGCGACATCAGTTGCCGGTGATGGCGTTGCAGATTTCGACTCAACCTCTACAGGTATGGTAGCGTTTGGTTTTTTTGTTGGTGCAACTGCCTGTACTGCATTCTCCGTGGATTTCCGCTTGCGCGAATAGGTTTTAAGCGCCGTGTTCGTTTTCACTGGCTTGTTAACTTCCAACCTTGGAGGCATGGGGATGTTGTTTTTAACTGATTGCAGCTTAGTTAGAGGCGCGGGTTTTCCGGTATGCGGCAATTCCGATGTTTTCTGACCAGTTAATGATCCTTTGGAATATACTTTATATTTGCCTCCCTTGAGAAGTTTCGGTTTTGGAGTCAGAAAGGGCAGGTCTTGCAGCTGCTGCAATGCAATTTCCCGCTCTAGGTTTTTCAGATTTGTTTCATCTGTTAAAGTGGTTTCTTTGTTCTGGACTGTTTCCGAAACAATCGTTGTTGGGTCCGGATCGCCGTCACCTTCTAAAATAGCCAATAGATCAATGTTATCTAGGGATGTTTTCGGTTCTTGGACAGAGGCGTTTTTGTCATCCTCCAACTCACTTTCTTCGCAAGCAGTCGCATCTTGTGTCTTCATAATTTTGCTGGTTTTCTCAGTTTCGTCAGCTTCAACAATTCTCTTAGCTAGTCTTGATGTGAGTTGCTGCGCAAAAGTTGCATCTTTTTTCTCGGTGCGCTTCTTCTTGCCCCTTTCCAGTATTTCCTCCTCGATTTCCTTTTTAGACACAATCTGGCTGGTTAGATTGCGGTAAGGCACCCGCACACCCACCCTGGGTTTAGGGGATTTTCCGTTGAGAATATTGTCCATAGGTTTATTAACGTCATGTCCAAGAATATGCAAGGGAATGTCCGTTTTTACTTTTCGACCTCTTGGCCGAGGGGAGGGTTTCTCAGAAACCGTCGCTTCCGCTTTTTTGATTTCAGTGATTTGTTCTAAGGCTTCTACTTCTTCATCCTCTATTGTATGTTCCAGCGTTATGATTTCTTCCGAACTCGTTTGGAAACTGTCTGAGTCTTCAGCTTTTGACCTGTCTTCATCCACACTTTCGTCCAACTGGACTTCAATAGCCGGATTTGATTTCAGACTTTGTATATGTGTTTCGTCTTCATCCATCGCACTTGGTTCCTCTTTTGCATCGGAAACATCCAAGTTAAGCTGGCTGTTTTCGCTCAGACTCGTTTCAGCCTGTTCAGTGGACTTATCAGAAACTTGATCATTGGTCACTTGAGGCTCAGTTTGTCCACCTTCCACATTGAGTTGGTTAGTCGTTTGAAGACCAGGAGCAGGCGAATCGCCCTTAACGGGGGTTGAGCACACGTCGGGCTGATTTTTATCGGTCATTTCGACATCCGCTTCCTCTACAGGGCGCGAATATTCACAACTGATCGATTGCGGTTCAACAGAATAAATTTGGCCGACATTTTGAACGGGTTCTGCCGATTCAGGGCCATATTCGGCAGGTTCAAGCACAAAGGAGTTTGTCGGTTGGGCGTTTAAATCCATGGTGGAAGTGTTGTGGTCCTCATCGGCCGGGATCAATTGCCCCTCAGTCGTGTAGATATATTTGGTGCCCAGGTTTTTCTCATTCAAGTTGGCATCTGCATATGAATCCCCATTGGGTTCCACCACAGTAAGAGCGCTCTCTTCTGAGGCTTGCATCCTTACTAACCAAGTAAATAAATATCTGGGAAATCTACCTCGTTGCGACAACTCAATGTCGCAAAAATGTTCTTGCGGTTAATGTTAAGTGTTCAACTATATGGGGCTCCTAACACTTTAACACAAGCGATCACTTTCAGCATGAAAAAGCCATAATTTCACGAAAAAGCATGAGAAATTAACTACAAGGGCTATAGATCATAACAATCGTCGCCATGTCCATACGTCACCTACAAGTGCAACCAACATTACGCGCTGGCCACCTGCAAATTTAAATGTTCCTAAGTAGTGGGTTGAACTTCATGAGCGCATTCACCTTTTTGATCAGACATCATCATTTTCTAGTCTTAAAGTGACTAACAAAAACAAGCAAATCAAGCC
>TRINITY_DN13580_c0_g1 [organism=Dendroctonus valens]
TTTTCACCTCTTTAAAAGTGCTTGCACAGTCCTGATGACGGATTACACGGGATCCGAAATCTCAGAAATAATTTAAGCTGCCTCATTGGAAATTAGAAATTTCTACTGATATTTTTTTGCTGTTTCATGCATACTTCCACTACTTAAAGTTCCATATACGAAAAATACACACGCTTTGTTTTTGAACTTGCAAATTTCCATAAAATTTACTTTTTGATACGGTTTTGTATTTATTTGATATATACG
>TRINITY_DN7543_c0_g1 [organism=Dendroctonus valens]
TGAGGAGCGCCTTTTCATCCTATTTGTTTTATTTTCCTTTTACGTTCGTCTTACATAATAATCTTTTGTTGACAAGTCCCCATATCTGCCTTGAATACGCATTTCCCGCACATATTGTATGCGCTGAATAAATTATTTACGCATTTACAGCGAGAAACAATTAATTCCGGTGAAGAAAGTGAAGAAAGTCATAAAATGCAAGAAGTCGACAATTACGCTTGCTGTCTTGACGCCACTACTCTGAACACTGTCGCCCGCTCCATAAGAAGGAGAGGAGTGATCTCGGCACGGTCACCATCATTGCTACTATCGCACCACGTAACGCCAATGATAGCCACAAAACTGCCGATAACTAGCATGTCGTGTCGTTGTGGTAACAATGGAGTGTGCTGCCGTACTCTGGTCGGCAAAACACTCTTCATGGTTGCGTTTGTGTTGACGATTCGCGCTCCACAACTGACTGACGCAAAATTTTTGCTTTCGTGTCGTGTGATCTCTGGAATCTGCCAGGAGGATGGAATGTGCTTGCACGAGATGAGCAGCCGCTTTCCCGACTGCTACATGGACTCGATTAAACGGTCAGCGGATGGTATGGAGTTTACTGCGGTGGAAGCACAAGGTCTTCTACAGCGTTCACCGCCAGCATTCTATTTTGCGCCCGATGTCCCGTCATTATCATCTTCTTCCGGAGGTCCACTTGCACCGCCACCGCTCCTCTATCGTACGAACGAGGATAATCGCGTGTCTCCGGACGGTCTACCGCAACCAGCACAGGCGGACATCAAACATACTCTGGACGGAATGGAGAAGCGCGGAATGAAGTTGAGGAATATCCTAATGAAGGTCGACCGGATACCTGTGGGCAAATAACACTAATCGAAAACGCCGCCGAGAACACTTCATCATTAATTTATTTCATTCTTTAGAGGAAGTCCAAAAAGAAAAGTATCGCTTCTTTTCTCGTCGAAGAAAAGCGCGTTTTCTTCACTTTGAATTTATCATCAATGAGGAAAGCTTATTGTATTTTCATATATTGTACACACATGCAGA
>TRINITY_DN22012_c0_g1 [organism=Dendroctonus valens]
GTCAGATTCAGTCGCCATCATCTAAGTCTTGTTCGATGGTCGCCATTACGTTCCAACAGTGTTTCGTGCTTCGAGCAAAGACTAATACTTTTCCTGTTTGTTTCTAGTTTTCAATATTGTATGTCGTAATTAGTTTATTCTTATTAAGTATTTCTTATTAGCTTATCGTAATGACATCACGTCGAAAGTCTGCCCAGTCTGAGAGTGACAAATCCAGTGATCCAGATTATGAAATAAGACCGTCCAATCACCGAACTAAATCACTGCCCAAAGATCAAGTGGGGCTTTTCGCCCCTAGTGACACTTTTGTGCAGAATGATTTAGACTCAGATTGTGTACATACTTTTGATAATGCATTAGTCCGAATAGAGTATCCAGGTCGTGTAAAGAACATGGAGAAAGCTATAGAGACCCTTGGGGGAATTGATCAGATTCAAAGGGCACTTGACGGCAAAAAACTTGAATTATCTTTCCATCCGAAAAGTCAGTACACTCGAGGATGCGTAGGAAACGTGGGGCATAACGTAGGCTTTCTCTTGAAAGTAAAGAAGAACAAGCAAACGAAAATACTATCATATGAAGTAATTGGTGCGGTTGATACAACTTTTAAGTTTGCTGGTATGTGTGACTTTCAGTACCTGCCACTACTCGCCAAAGATAAACCAGAATGTAAAGAATCGGATGTTGAATATTTACATGGGCGAATAGTACTGGACGAGATGCCTACCTTGGATTGGTTCGCAAAAAGTAACCCAGTGTTTTTAACATGCTCGAGCTATGCACGTTTTGACCAGCCCCAAGGTCGATTTGAATCTCATGCTCCTGAGGTTCTAAACGCAACGCTTAGGAAAGACGCTCCACAGTTAACAGATGTCAGCAAAAAGAATTTGAAAACGAAAGTTAGCATAATAACGACTAGAATTTCATTGCACAAAATTGTTGAAATACCTACAGAACCTCCACCAGGTGCATTGGACAACATAAATTCGCCATTCTTACGGAGTCAACTAAAACTGGTAGAAGAACTTTTTGAGTTGCGCCCTGTTTGGACCAAACCTGCAGTCTTGGATAAAACCAACATGCATATGGACACATCAAAGCTAATTCTCCCCTGCGTTGCCTATTATTGTATTGGTGGACCGTGGAGAATATGTTGGATCAAATTTGGATATAATCCGTTTACAGACATTAATTCTCGCATTTATCAAATTCTAGATTTTCGCGTTCGACACACTGAAGGAATGCAGCTGAAAGTTAAAACCAAGAGATCATTTAATAATAATTTAACCAAGCATTTTGCTGCTCAGAATCTTTCAGAATTACATTACACGCTGAGACCTAATCAAGTGCCTCTCGCGAGACAAATGCTATACCAATATTGTGATATCCTACTTCCGGAAGTCCAAGATATGCTTGAAAATCTACCTAAATTGCTAGCTTCAGGAGAATTTGATGCAAAGAATGGCTGGCTGCCATTAAACTTTCAAGAGCAATGCCGCGAAATTGTGAATCGCTATTGCTTTGACGCCGTGCAGCAGGAGATGCTAAAAGAAATACAAGCAGCGAAACCCGCAGAAAAACCAGATATAGCGACATACTGTAGCAAAATGCTAAGCAACATAAAGAAAGGAATTTCTCAAAGTATGGGCGAATATCCAAGCTCGATGCCGTCGACTAGAAAAACTATTGTTGAACATATTGATTTGAGTGACGAGGAAATAGATGTGAATGATATGATGAATAATCTTCCTGAGAGATTACCAAATACCTTTGAAGAGGAAGCAGATTTCGATTCTGATTTGGATATTGACATGGAGATTGTGGACGAGGTAAATGAATTAGTTGCAGGAATGAAAGACAAAGACTTACTATAGTTTACATAAACTATGTTCTCTCAATACAGGTATAATAAATATCTGAATCATTGATTATAAAATATTATTTTTTTGGTATTTTAGTAGCATGTGATTATATTTATATCTTAGATGTATAGAACCATTTATATGAAACAAAAAAGGATGAACAAATATTTTTGTATTGCTAGGAAATTATCATTGCCTACTAGTTCATACCAGAACCCGAGTGTTAGTTAAGGAAATGTGCCAAAACATAATTAATTACATTACTAGTGCGGTAAGCGCAATATTACAAATAGACAAAAATTGTTACATATATATTTTTAAACGATTTGAGGGAGTCAATTGAAATATGTTTTCTTGATTTATAGATTGCTTATATAACCCATATTGTTGTATTGTCTTCATTATTGCAGTATTTGGTCCATATATGTTCCTTAAAGACAACTAATTCCGAATATTATAGAATCAGAGATAAGATGGTCTTTTTTATAAGTTACTCGCTTCCCCAGAAAATATGTACAATAATTGTTTTTGATTGTGAATAAATAACTG
>TRINITY_DN26007_c0_g1 [organism=Dendroctonus valens]
CAGGTTTTGGCGAACAGAGATGTAAAAAACGCAGTAAACACTTTCCAACTATCCAAGAAATATGTCAAGAGACTGGTGAAAATCACGATCTTGAACATTATTTACCAGCGAATTGCGATTGCTGAAAAGGAATTTGAGGTGAAGACATACGAAAGCATTCCCTACAGAGTATTTAAGCGCAAGTCTCAAAATACATTTATCAGGACATATCATGCGGCTGGCAATGGTATCATTGATGCGCTAGAAAAGGATTATCTGAAGGAAATTGTTATGCATATCATCGGAAAAGATAATAACGACCCTTTGGAAACTTATAACATAAAAATCAAATATAACAAGCAAGAGTCCAAATCTAATCAGAAAAGTTCAGCAGTAAGAGCCGCAACAATGGAGTATTTTAAAGTTCTAACTGAAATACCAGGGAAAAAGTGGCAAGAAGACAACGTGAAAATATTTTTCGAACTTTCTTATAACGAAGGCGTTCCAATTGAATATGAGCCTCCTTACTTTGAACCAGCCAGAGAACTGCTGTGTTCTAACCCAAATAGCTTAATTAGCGTGGGAAAAATTTCTACTGGCTTTCATAAAATTAGTTCGTGGGGCCGAGGCGCAAATTTTGCCGAACTTCGAGAACTTACCCCTTCTAAAAACAGTTTAGTCCCAGCAGGTAGCGCGGCAAACGACTTATTGGAGAAAGATAATGTGGAAAACATCCCTGAGGTGAAGCGGAAAAATGACAATACCACATGCGAAAATGCGTCAAAAAAATGTAAACTGCAGGTCATATCGCCTAGGGGTGACTTCAGTACAAATGGAGGCAAGTTTTACGTATAAAAAGCATACTTTTCTTATCTACTTATAATTATCTAAGAAATTATGATCAATCCAAAAAAA
>TRINITY_DN22329_c0_g8 [organism=Dendroctonus valens]
CCATCTTACTCTGAACTGCCAGGAACCAGTGCCGACGATCAAGCAGGACCTTCAGGCGTTGGAAAAGATGGAGTGGAAGCACCATGGCACGATGAATCGTACATTCAGGTAAAAGAAGAAATCACAATTGATGAACATCATCTGTCTGAATACGAGAATTTAGAATTGGTGGTCGATGAGCGTCCCACACTCGACAGCAAGCATCTGATTCCATTTAAGAGAAAAGTGTTGCGTTGTAAGATTTGCTCTGAACCTTGCAGAGATTTACTACATCTAAACGAACATTTGGCCAGTCATTCTCAGGAACGCCATGCATGCGAGACTTGCAATAAAACATTCAAAAGGCTCGGTAATTTAGCTCGACATCGAAAACAGCATTTGGAAGAAAGACAGTACAACTGCAAGATTTGCGGACAACCGTTTAAACACGTTTCAGATTTACGTAATCATTTAGTAATTCATTCGGATTATCGCCCTCATGCTTGTGATTTTTGCAGTGCAAAATTTAAAAGAATATGTTACCTAAACATTCACCGAAAAACGCATACATGTCAAAACAATTCATTGCATGGCTTGCAGCCTCATGGGAAGGTCAATTCAGATCAGCGCTCTTTTGAAGGCGATGTTTGGAAAGTCAGTTTCAAAAGAAAGCAAGAATTTAAAGTTAATCGAAATTTGCACACCAAGGAAAAGTAGCTTAATTGTAAGATTTGGAAGAAAACGTTTCTGGATTCGTCGAATGTATCTAGCCATTGGAAATATCATTCAGACGAACGCCCGCATGCAAGCGACATATGCAGATAAAAATTCAAAACGACATTCGATTTAACTATACATCGAAAGAGGCACATGAAGCAAAGTGCAAACGACTGATAATTTTATCAATAACACCTCCTTCCTCTTAATACCTTCCTAGATGGTTCTGCGATGAGACTATGCGCATTAGAGTAAGATTTAGTATGGGGAACCCCCGTTATATATATAGGGACTAGTGGTAGTCTGTCTCCTAATTTAAGTAACTCATTATAAATATCAAGGATCCCGTTTCGATTTACAGAGAAGAGACAAAAACATGTAACCCACATCTTTGCACTTTACACATTTTCCATTGCCAAACACCAGATTTGAGATGAACAAGAGTTATTTATATTTATTTACACGAACAGTTTCATAACAAAAGTTTAGAAAACCGTTTTGAATTCAAGGGACAACCATTTTTGGTAAGTCCCTACACTGGAGTTCGATTTTATTTGTTACATATATTTTCGTTAGCAATAAATAAAATCTCTCGTCTTCCAAAACAAGTAACTTTGGTCAAGAACCTTTTTTGTGTAGCTCTCAAATTACTGCTTTAAGATAGGTCTTAGAAATAGGCTTCAATTAGTATACAACTATACCTTTTTGTAATATTTTAATAAAGGGTTTTTTCATTATAAAATCACACATGTTTCACCTCCATCAAATTTAATTCTTGTCCAGAAAATCTAGTGACATTCCAACAAAATGGTGCACTACC
>TRINITY_DN26633_c0_g1 [organism=Dendroctonus valens]
GCCTCGTAGGCTTCCATAGTAGTCACACTGGAGCTTCCGTCCGTGCCGCCTACTGCGAATAAATAGTCCCTGATGGACACCACGTCATGAGTGGCCCTGCGGCTATTCATATTGGAAATCGGCTCCCATGCCATTCTCCTGATATCCAATCGCTCGCCGCTACTCATACAGACCGTACCGTCACCTCCTCCGATACAGTACAGATACCCATCCAAGGCTCCCACTCCGCAACTGGATCTTCTCATGGACATCGAGGGAATTGATTGCCATTTTCCCTCTCGGGGATCGAACCTGGAACCACACAGTCGGATTGCTCCAGTTCTACATGTGTATTGAACAGCCGCTTATTCATGCGCTTACTTTTCCACAGACGCTTGGTAAGTGGTTGAGTCGAAACCTCCCACGGCATAAATCGCATTTTCTACTACAGCACTCCGGCAGTAGCGTCGTCTGGTGTTCATGGCCGGGCAGCTGCTCCAAATCCCGGTCAGAGGATCGAACCTTTCCACTGAGGTCAAACAAGAAGCTCCATCGTAACCCCCACACACGTAAATCAAACCGTCGAAGGTGCAAATACCCAGGGAGGACCGTTTAGTGCCCATTGGAGTGATGGTGGACCATGTATTGGTCAGTGGGTTGTAGCATTCGGCGGAAGCCAAATCTGAAGCACCATCGTACCCTCCAACTACATACAGCAGTCGACGCAACCCTACCACTCCCGTACGTGACCGGCGCCACTGCATTGGCGCGATGTTATGCCACAAATCGGTCTTTGGATTGTAAACTTCGCATTCGGTATGTATTGCAAATAAGGAACTTCCGCCAATTGCATAAATGTAGGGATTTGCCCCTTTGGGCTTCCTGTCCGTGGTTCTGGTGTTGGATAAGCAACATCGTTGTTCCGGTGACAAATGATACCTCATGGCTTCAATCAGCAGCTCCCTGCACCCACTGTGGTCTTTTAGGAGCCTCTCGTTATCCACTTTGTTTATCAAAAATTCTCTATTTACCAAGGGCAATCGTACATGGACCATTAGCTGCGAAATGTATTTTTCGCGCTCCAACAAGTTGTGCTTGACCCAATTAAGAACGCCAGTGAAAACGTCTTCTTCAGATGAGATATTGAGCTGGCTGTTGGAAATCAGCTCTTGCACTTGCTCAAATGGCAGCAGGAGGAATTCTTCAGTATTCACCACTTGCTGAAAGTTCTGCAGAGCGTAGGCGTGCGACTTGAGGTGAAGCTCTTTGCAAGAATGTGTGTCTGCAAAACTTCTGATCCCCAGACAATTGGTGGGATGCAACTGTTTGAGCAGAAACCGCCAACAGGCCTCTCGCACTTCTTGCAGTTGAAGCATACTGCTGGCTGGCAGAAGAACGTTGACATTGTCCGCAGTTATCGTAAGCTGGCCAGTGTAGGCATAGTCCAATAGCAAGTCCATCGCGGTCGGGTCCATGTCATAAATAGCAATTTCGCTTTGGGACTGCTCTTTCATTTCACCTAGTAAATGGGAAATTATGAGAAAGGGGCGATCATAATTTTGCTAGACTTACCGTTAAACATGGCAAAAAAGTAGGCACTAACTGAAGCTAAAACGACTTTGTGAGCTCTAAATTTCTCTATTCCTATTTTTAAAATAACATCGCACAACTAAAACAAAAACTCGGATAAAAATCTATTTTAGTGGGACTAAAGAGAAACTAACATAAAAAGTGACGAAAGTTTAATTGTCCAGATTTTTAGTGTGCAAGTGGCCGTGTCTTCAATTTGATGTCCGGTGTGGTGATTTGCCTTTCTGTAATATTCTGTTGGTTTCTGAGTCTCAGTTCATTTGCGATAAGCAAATACTTTCCGAGATATTAACCAAAAATATACCCTTTCATTTGGAACACTCTGTATATTTTATTATATTTAATAATTGAACTAAGCATCAACTTAGACAGCATTAAGACAAACTTTGACAACTGCGATTATTGACATTCGCTTCGTCGTCCAAAGCCTACTGGTTCAAAGTGGGGACTTGCAGTCTAGAC
>TRINITY_DN26778_c1_g3 [organism=Dendroctonus valens]
ATTTATAAAATTGTAAAGAAATTAATTAAAACAAGTTTGTGACAGGTATATTTGACGTATTTCACAAAGCCTGGTTTACCAAAATCGCGAAAAATCGCCTTTAGTAGTCCTCTGTCCAACTGTCAAAATTGAAATTCTTAACATCTAAAGAGGGCAAAAGTTAATACATAAATTTGGCCTAAAGCCTATTTTCGGCTCAATCCTGTCGGGAAACAAGAGCTTGATCAAAGCACATCATTCCGAGAATGAACTTAACAGTAAGAAGAAGTCTTAAGAGTGAAGGCATTGAAAATAGGAGGTAAAATTAAATAGTTGCTCTGTAAATCTGACTTTCTACCTCGGTAGGTAAATGACATAATACTGACATTTAAATTTTCTTATTATCAAAATGCCACTTTGAAAAGTATTTTTAAAAAACTCAAATAGATGGAGAGGAAGGACGGTC
>TRINITY_DN3052_c0_g1 [organism=Dendroctonus valens]
GCAGTAGACGCGCTCGTTTTGCATATCTACTCCCGTTTGTGAGAATCTCATTCGTACAGAAAATTAAATTCTTTTCGACTATGCTTACAAATGACGAGATCTCTTTTGTAGCAAACGTTTCCTTGCCAAACGGTATTCACGTATTCATAAGGGAAAATTGAATTGTAAATTAAAGGAAGTCGAAGAAATAAATTTGCGTTCAAACGGCA
>TRINITY_DN1233_c0_g2 [organism=Dendroctonus valens]
AACCCAACGAAAAATGCGTAAACAAATGTAAAAGCAGTGCTGCGACTCCTTTTATTTCATTCATCATATATCGTCTTTTAAACAAGCATTATGCTGCTCATCATTTGCATAAGTTGTTTACAAGACGATTATTTCAAGAGAGTGCTAGTGCTAGTGCTAGTTGATCGTCCAAAAAAATTCAAACCATCAAGAATGAAGGAAAAACAAACTTGACAAAAAACCAAATATGAGAAACGCTAGATTTGTAAAATAAATAATTCTAACCAATGGCCCCATTAAACTGATAGCATCTACTCACGCCACATCTAACAAAACTCTTCAAAAGACCACGTAAAAGAGAGAGAAAAAATGAACCGCGCATTA
>TRINITY_DN24762_c2_g7 [organism=Dendroctonus valens]
ATTCTCGCCTCATGTATAAAATGACGTTAGAAATGACTTCACGAGTTGGCCCATGCATCACTTTATTTTTTATTTTGGTTTGAAACTCCATAATTAATTTAAACTCACCAATAACTACATGTAAATCAAACCGCAGTGAAAACTTTCTCTTCCAACTGTACACAGAATCGAACGCTATCCTTCTTTGGCCGTCTCCTCCCAATTTTGCCAATGCGCACAAATATAATATGATGACCGACACGCACAGCTATCCTGATCGTACCGTTCGCCCCCGAGCGGTCGAGCTGCAAACTTCAATACGATTTTTA
>TRINITY_DN25611_c0_g1 [organism=Dendroctonus valens]
TTCAACATTTAAATCAAAGGGGCACTTAAGCGTTCATCGGAATAAGCATACGAAAGAAAAAGAGTACAAGTGTGAGAAATGTAATAAAATATTCTATTCTGCGGAGGTATTGCGTATACATTTGGTATCATCGCATTCGGACAAACGGTCTTTTAAATGCGATTTTTGCAACAAAGCATACAAAGCTAAATTTTCGTTACACCGACATCTTTATATCAAACATTTCGTTCAGCCAATCAGAGAAGAAACAAAATGAACAGATAAATATCGAATTGAATGCACTCGGCGTCTTCGGATTGCCGGAAAAATACTTAAATAATAAAAAAAATTAAAAAGTAGGCTATGAGTGATAAAGGGGTTTGTATTTCAC
>TRINITY_DN24998_c1_g3 [organism=Dendroctonus valens]
AGCCCAGTTGGATAATTTTGGGAACTGTCCACTGAGGTCTTAAATAATGCACCGAAACGTGCACGAACATTTTCCAAATTTAAAAAAATTAACGAACCAAACACTTTTTTGGGGCTACAAAATTAAAAAATACCAATCTGACTGAAAACAATTAGGAAGATAACGGACTGATAAGGATTTCTTTCATTTAAACTTAGTAGTGATTTCATAATTATTTGCTCAATTAGGTGCGATTCCTAATTATATCGTTATTGAAGTATGGCCCACTTGCAGGTGTTGAACTTGAAAACGAACCAGTTAATAGAGAAATAAGTGTGCAATTTTCCAAGTAACAAGTGGGTTTTTCGG
>TRINITY_DN20676_c3_g5 [organism=Dendroctonus valens]
CCCATGATGCATGGTATATAAAAATTCCTATCTTAAACCCGGGCAAAAACCCCACTGATCCCGCCTCTTGTAGGCCAATTTTCCTTCTGAACTCCATCGGTACAGGCAGCAGCAGAGCTTCGAAGTTTAATCCCGGATGAGCAGTTCGGCTTTTGACCAAAACAACTCAACGCTGCAGACTGCTAGGATCGTAACGGATGCCTATGCAGCATTTAATAAGCTTCAAAGTACGGTAATGCTGCCTCTCGATTTGGAAAGGGCCTTCGACACGGTCTGGCAAACAGGCTTGCTGTACTAGTTGTTTACTACCTAGTTGCCCTTATAGCGTCTTACCTAAAAACGTACCATCCAGGTAAAAGTGGAGAATTCCACTTCTGCCAAAAGACGCATCGCGGCAGGAGTACCACAAGGTACACTGATTTCGCCG
>TRINITY_DN20957_c3_g4 [organism=Dendroctonus valens]
AAAAAATCATCTGAAATATATTTAAAATAAAGCAAGCCATCCAATTCGTTTTTCCAATAAAAATGTATGCTTTATCGTACTAGTAAGAATAAATTATTACAAAACTAATAATACTAATAAACTAAAAATTATAAAAATTGAAAAACAGGCCGCTCAATGTTTAAATTAAATTTGAGAGCACTGAGGAATCTGTCTTATATTATTTTAT
>TRINITY_DN23683_c1_g5 [organism=Dendroctonus valens]
CCAGTCAAATATTTTTCGTAAACAATGCAATTATCGTTAAGTGATAATTGCACACTGTGCAATTACCGCTGTAATTTTTCGATAATTGCACACTTCAAATGGACAGATTATCATACGAAGGAAATATTCAGAAAAATTTCCGGATTTTTTCCAGTACTTATTGCCAAATTTTCAACAAAAACTTTTTCTCTATAATTTTCCATAATTTTAGTTCCTTTCAATGAATGTTTCCGTATATTGTAGACCATACAATTGCGGAAATTCTTTTGGATGTTTTTCTAAACCAGCATGAGACGGTACATCTCATGCTGGTCAAGCAAGCGATTCTGTACAAATGTGAACATTTCATGTGCTTTTTCAGAGCAAC
>TRINITY_DN14013_c0_g1 [organism=Dendroctonus valens]
GTGAAAATGTTCTATTTTCTAAAACTCATTTCTAGTTTTGTTTTCCGAAATCAAATTTTTGACATGCATTCCTACTGCTTTTTTTAATTTTGTGTGTTTTTGGATAAAAAGATAAATATGAATTCTTAATTGGTTTTCAAAACTCACGAACAATGAGAAATAACTTTAGGATTATACAAAGTAAGCGGCAGGACTTCTTTTAGCTTTATAGCTACTTTCGAAAACATTTAGGTTATTTAAAATAATGGGCCTTAAAGTTCCGGTTAATATTTTATCGAAATATGGTTCTTCAAAAGCTGGAAAACAAATTTTGGATAGGATCGTTAAAGAATTTGAGATATATAATTATTTTGCTGATTTGGTTCCTAGCACATTTGAAGAAAAGGATTGGCAGCGGTAAGGATTTTTTTTATTGTGAAGTTAATGCAGTGCAACACAATAAATATTAAAATATCTCAGAAGGTTTCTTTTATCCGATCGTGGCTTTTTCCAA
>TRINITY_DN25854_c0_g1 [organism=Dendroctonus valens]
[truncated: 47,966,490 more chars]
