# Supplementary material for: Expression analysis of genes related to cold tolerance in Dendroctonus valens
Source: PeerJ. 2021 Mar 9;9:e10864. doi: 10.7717/peerj.10864 (PMC7953874; doi:10.7717/peerj.10864)
Supplement: Supplemental Information 9 [file peerj-09-10864-s009.txt]

# BUSCO version is: 3.0.2 
# The lineage dataset is: metazoa_odb9 (Creation date: 2016-02-13, number of species: 65, number of BUSCOs: 978)
# To reproduce this run: python /mnt/lustre/users/sanger/app/bioinfo/denovo_rna_v2/busco-master-e83a6c94101511484799f9770cdfc148559b136d/scripts/run_BUSCO.py -i unigene.fasta -o busco_result -l /mnt/lustre/users/sanger/app/database/orthodb/metazoa_odb9/ -m transcriptome -c 1
#
# Summarized benchmarking in BUSCO notation for file unigene.fasta
# BUSCO was run in mode: transcriptome

	C:89.2%[S:84.9%,D:4.3%],F:6.9%,M:3.9%,n:978

	872	Complete BUSCOs (C)
	830	Complete and single-copy BUSCOs (S)
	42	Complete and duplicated BUSCOs (D)
	67	Fragmented BUSCOs (F)
	39	Missing BUSCOs (M)
	978	Total BUSCO groups searched
